# Supplementary material for: Systems Immunology of Diabetes-Tuberculosis Comorbidity Reveals Signatures of Disease Complications
Source: Sci Rep. 2017 May 17;7:1999. doi: 10.1038/s41598-017-01767-4 (PMC5435727; doi:10.1038/s41598-017-01767-4)
Supplement: Supplementary file 2 — Supplementary Dataset 1 [file 41598_2017_1767_MOESM2_ESM.xls]

## Sheet: Cytokines
Comparison	TB-healthy			DM-healthy			TBDM-healthy			TBDM-DM			TBDM-TB			TB-DM
Cytokine	logFC	adj.P.Val	DE adj.P.Val < 0.05 & abs(logFC) > 0.4854268	logFC	adj.P.Val	DE adj.P.Val < 0.05 & abs(logFC) > 0.4854268	logFC	adj.P.Val	DE adj.P.Val < 0.05 & abs(logFC) > 0.4854268	logFC	adj.P.Val	DE adj.P.Val < 0.05 & abs(logFC) > 0.4854268	logFC	adj.P.Val	DE adj.P.Val < 0.05 & abs(logFC) > 0.4854268	logFC	adj.P.Val	DE adj.P.Val < 0.05 & abs(logFC) > 0.4854268
CCL11	0.0403426	0.719874	0	-0.0240433	0.833934	0	0.352919	0.000140616	0	0.376963	4.25751e-05	0	0.312577	0.00134658	0	0.064386	0.562416	0
CCL3	1.12442	1.25905e-09	1	-0.197487	0.367679	0	1.38454	2.42137e-12	1	1.58202	3.6657e-13	1	0.260111	0.00687193	0	1.32191	3.35198e-10	1
CCL4	0.473391	0.0284153	0	-0.218325	0.337987	0	1.23791	8.76583e-10	1	1.45624	8.89221e-17	1	0.764521	1.64618e-08	1	0.691716	0.000122223	1
CXCL10	0.226368	0.0601714	0	0.0446726	0.761932	0	0.532883	9.6775e-06	1	0.48821	9.28235e-08	1	0.306515	4.39797e-06	0	0.181695	0.029223	0
FGF	0.00829004	0.85659	0	-0.213363	0.00433813	0	0.267861	2.94519e-08	0	0.481225	8.88638e-09	0	0.259571	6.55122e-06	0	0.221653	0.0087796	0
G-CSF	0.0541528	0.680465	0	0.0156169	0.890487	0	0.860682	6.49351e-12	1	0.845065	1.79909e-14	1	0.806529	6.68562e-14	1	0.0385359	0.713248	0
GM-CSF	-1.08716	1.69963e-07	-1	-0.680604	3.02899e-05	-1	-0.218762	0.103456	0	0.461843	0.0168215	0	0.868396	0.000468422	1	-0.406553	0.101839	0
IFNg	0.437772	2.24082e-07	0	0.123052	0.114993	0	0.648122	3.91773e-13	1	0.52507	9.13957e-12	1	0.21035	0.00134658	0	0.31472	3.0122e-05	0
IL-10	0.0821835	0.311941	0	-0.14213	0.114993	0	0.254664	6.70691e-07	0	0.396794	4.00808e-05	0	0.172481	0.0412017	0	0.224314	0.0642477	0
IL-12	0.255032	0.00371908	0	0.0895861	0.346206	0	0.474351	2.79127e-10	0	0.384765	0.000126442	0	0.219319	0.0241218	0	0.165446	0.171608	0
IL-13	-0.394736	0.00163258	0	-0.939012	7.35161e-05	-1	-0.240429	0.00805625	0	0.698583	0.000691726	1	0.154307	0.101316	0	0.544276	0.0273049	1
IL-15	-0.573259	5.79625e-11	-1	-1.02186	8.78948e-11	-1	-0.239305	0.000298844	0	0.782559	5.71035e-07	1	0.333954	0.000956608	0	0.448605	0.00607127	0
IL-17A	0.209776	6.04472e-05	0	0.0830303	0.114993	0	0.506055	1.9628e-16	1	0.423024	2.6943e-15	0	0.296278	2.34516e-10	0	0.126746	0.00607127	0
IL-1b	0.858206	2.52079e-15	1	0.502649	2.29512e-07	1	1.09543	1.01628e-21	1	0.59278	4.60046e-13	1	0.237222	5.16878e-05	0	0.355557	6.8116e-06	0
IL-1RA	0.103578	0.338	0	-0.0529306	0.625982	0	0.311179	9.19661e-07	0	0.364109	0.000105374	0	0.2076	0.0366166	0	0.156509	0.241339	0
IL-2	0.216299	8.0457e-06	0	0.204032	9.05667e-06	0	0.509461	1.02623e-23	1	0.305429	1.86278e-12	0	0.293162	4.27385e-10	0	0.0122668	0.783129	0
IL-4	-1.36127	4.42366e-05	-1	-0.494119	0.0161277	-1	-0.213737	0.210197	0	0.280382	0.187539	0	1.14753	0.00101604	1	-0.86715	0.0183888	-1
IL-5	0.400228	0.0104153	0	-0.379831	0.137109	0	0.883626	1.04434e-08	1	1.26346	5.55015e-07	1	0.483398	0.00016816	0	0.780059	0.00382727	1
IL-6	0.0926775	0.136006	0	0.150997	0.00552232	0	0.406384	5.56481e-11	0	0.255387	7.55404e-06	0	0.313706	5.59289e-06	0	-0.0583197	0.365867	0
IL-7	1.31837	1.02161e-05	1	1.0868	0.000152464	1	1.56035	3.19352e-08	1	0.473551	1.62449e-05	0	0.24198	0.0134926	0	0.231571	0.0642477	0
IL-8	1.48537	1.13571e-19	1	0.988803	8.36611e-13	1	1.67985	2.91133e-24	1	0.691043	2.09897e-17	1	0.194472	6.96244e-05	0	0.496571	6.94522e-11	1
IL-9	1.14752	1.45157e-09	1	0.710275	6.44003e-05	1	1.17259	4.87959e-11	1	0.462311	7.55404e-06	0	0.0250639	0.751166	0	0.437247	0.000136866	0
MCP-1	-1.03822	0.000488263	-1	-1.7076	6.46378e-09	-1	-0.490596	5.84276e-10	-1	1.217	9.50004e-06	1	0.547622	0.060732	0	0.669377	0.123112	0
PDGF	0.271647	0.0328015	0	0.37019	0.000395439	0	0.479511	1.062e-06	0	0.109321	0.243544	0	0.207864	0.091756	0	-0.0985428	0.475559	0
RANTES	0.0296573	0.590261	0	0.201852	0.000754382	0	0.373785	6.49351e-12	0	0.171933	7.60092e-05	0	0.344128	1.53865e-16	0	-0.172194	0.000611689	0
TNFa	0.535791	1.88881e-11	1	0.217422	0.0005296	0	0.852171	2.01663e-28	1	0.634749	8.89221e-17	1	0.31638	2.84174e-06	0	0.318369	0.000122223	0
VEGF	0.598908	2.09823e-12	1	0.130456	0.114993	0	0.742173	1.11596e-16	1	0.611717	3.03387e-13	1	0.143265	0.00687193	0	0.468451	5.68608e-09	0

## Sheet: README
Comparisons between the 4 groups were performed using limma R package:
Comparison	Group1		Group2
TB-healthy	TB	vs	healthy
DM-healthy	DM	vs	healthy
TBDM-healthy	TBDM	vs	healthy
TBDM-DM	TBDM	vs	DM
TBDM-TB	TBDM	vs	TB
TB-DM	TB	vs	DM
logFC	log2 fold-change group1/group2 (values > 0 mean higher expression in group1)
adj.P.Val	limma adjusted P-value
DE adj.P.Val < 0.05 & abs(logFC) > 0.4854268	criteria used to define if a cytokine is up-regulated in group1 (1), down-regulated in group1 (-1) or no different (0)
