# Supplementary material for: Systems Immunology of Diabetes-Tuberculosis Comorbidity Reveals Signatures of Disease Complications
Source: Sci Rep. 2017 May 17;7:1999. doi: 10.1038/s41598-017-01767-4 (PMC5435727; doi:10.1038/s41598-017-01767-4)
Supplement: Supplementary file 3 — Supplementary Dataset 2 [file 41598_2017_1767_MOESM3_ESM.xls]

## Sheet: DEGs
Comparison	TB-healthy			DM-healthy			TBDM-healthy			TBDM-TB			TBDM-DM			TB-DM
Genes	logFC	adj.P.Val	DE adj.P.Val < 0.05 & abs(logFC) > 0.4854268	logFC	adj.P.Val	DE adj.P.Val < 0.05 & abs(logFC) > 0.4854268	logFC	adj.P.Val	DE adj.P.Val < 0.05 & abs(logFC) > 0.4854268	logFC	adj.P.Val	DE adj.P.Val < 0.05 & abs(logFC) > 0.4854268	logFC	adj.P.Val	DE adj.P.Val < 0.05 & abs(logFC) > 0.4854268	logFC	adj.P.Val	DE adj.P.Val < 0.05 & abs(logFC) > 0.4854268
CLIP1	0.0875801	0.624768	0	-0.500374	0.00562666	-1	0.591332	0.000101937	1	0.503752	0.0385748	1	1.09171	5.69319e-10	1	0.587954	0.00201613	1
GIMAP2	0.0259255	0.900441	0	-0.549896	0.00396887	-1	0.683638	0.000261582	1	0.657712	0.0133893	1	1.23353	2.05808e-11	1	0.575821	0.000658699	1
MXI1	0.272752	0.281471	0	0.932936	0.000367043	1	-0.514349	0.00354751	-1	-0.787101	0.0168648	-1	-1.44728	1.41858e-12	-1	-0.660184	0.0109055	-1
PTMA	-0.0489063	0.809278	0	-0.537403	0.00697494	-1	0.534656	0.0039999	1	0.583563	0.0205511	1	1.07206	3.4321e-09	1	0.488496	0.00348959	1
SYNJ1	0.0591779	0.712859	0	-0.507788	0.00275485	-1	0.562332	0.000123988	1	0.503154	0.0214192	1	1.07012	4.59516e-11	1	0.566965	0.000384195	1
UQCRHL	-0.0212007	0.903243	0	-0.51707	0.00312438	-1	0.536974	0.000210588	1	0.558175	0.0167045	1	1.05404	2.84277e-10	1	0.495869	0.00420786	1
ABCA1	0.645892	0.000990251	1	-0.453822	0.0168578	0	0.826266	1.10221e-05	1	0.180374	0.692251	0	1.28009	6.30808e-11	1	1.09971	4.37721e-07	1
ABLIM1	-0.759746	2.68371e-06	-1	-0.208862	0.216817	0	-0.76308	9.04165e-06	-1	-0.00333419	0.993727	0	-0.554218	0.000289413	-1	-0.550884	0.000236836	-1
ACSL1	0.683491	0.0009715	1	-0.306278	0.0960829	0	1.17831	2.46046e-07	1	0.494824	0.135597	0	1.48459	6.56118e-12	1	0.989768	2.33486e-06	1
ACTA2	0.522722	0.00329383	1	-0.000142359	0.999355	0	0.514291	0.00152903	1	-0.00843116	0.987533	0	0.514433	0.0011264	1	0.522864	0.00481981	1
ACTR3	0.0878515	0.634513	0	-0.464443	0.00633133	0	0.688749	6.6553e-05	1	0.600898	0.0234395	1	1.15319	1.60135e-10	1	0.552295	0.00182636	1
ADM	0.953351	8.15797e-06	1	-0.157828	0.36509	0	1.14091	1.05954e-09	1	0.187559	0.677795	0	1.29874	1.96979e-12	1	1.11118	4.37721e-07	1
AES	-0.499713	0.000158435	-1	-0.00266555	0.985181	0	-0.547126	4.90456e-05	-1	-0.047413	0.913152	0	-0.54446	2.86005e-05	-1	-0.497047	0.000276605	-1
AGPAT9	0.593191	0.000167963	1	-0.140859	0.345913	0	0.774631	4.11066e-07	1	0.18144	0.560696	0	0.915489	5.97071e-10	1	0.73405	8.63999e-06	1
AIM2	1.40936	8.13262e-08	1	-0.0510047	0.790917	0	1.66366	7.11899e-12	1	0.254297	0.661082	0	1.71466	3.00045e-13	1	1.46037	1.91177e-08	1
ALPK1	0.685924	9.96887e-06	1	0.0376695	0.821532	0	0.542242	1.83659e-05	1	-0.143682	0.632288	0	0.504572	5.35544e-05	1	0.648254	6.79241e-05	1
ANKRD22	1.53085	3.88269e-08	1	-0.0527484	0.736284	0	1.76207	1.32699e-12	1	0.231227	0.757002	0	1.81482	5.51384e-13	1	1.58359	2.49053e-08	1
ANKRD33	0.575557	0.000102052	1	-0.145321	0.292561	0	0.565287	9.0736e-06	1	-0.0102698	0.983883	0	0.710608	3.34423e-07	1	0.720878	2.58842e-05	1
ANXA2P1	0.12687	0.476999	0	-0.423248	0.00829565	0	0.681731	4.09247e-05	1	0.55486	0.0365816	1	1.10498	2.01071e-10	1	0.550118	0.00202242	1
ANXA3	0.838311	0.00087284	1	-0.255379	0.17375	0	1.28491	6.42497e-07	1	0.446596	0.383519	0	1.54029	4.30166e-10	1	1.09369	2.69075e-05	1
AQP10	0.71048	0.00149515	1	0.0378001	0.877562	0	0.739096	0.000474213	1	0.0286168	0.974866	0	0.701296	0.000894748	1	0.672679	0.00502774	1
ASGR2	0.719732	4.58341e-05	1	0.0866138	0.628856	0	0.66632	6.47616e-05	1	-0.0534114	0.935764	0	0.579706	0.000701785	1	0.633118	0.00106086	1
ATF3	0.631283	8.26364e-05	1	-0.0305787	0.791753	0	0.663926	1.1794e-06	1	0.0326422	0.960197	0	0.694504	2.09658e-07	1	0.661862	9.75894e-05	1
B4GALT5	0.534964	0.000884203	1	-0.054237	0.701068	0	0.598106	3.3588e-05	1	0.0631424	0.910718	0	0.652343	5.03868e-06	1	0.589201	0.000609643	1
BATF2	1.5502	3.94504e-09	1	0.0100837	0.956499	0	1.63634	4.62219e-14	1	0.0861352	0.910693	0	1.62626	9.91465e-14	1	1.54012	8.02521e-09	1
BCAS4	-0.856154	6.50865e-07	-1	-0.254986	0.0943977	0	-0.780301	3.56767e-06	-1	0.0758534	0.877078	0	-0.525315	0.000454101	-1	-0.601168	0.00017606	-1
BCL11B	-0.813825	2.22209e-06	-1	-0.212371	0.22368	0	-0.866794	2.28163e-06	-1	-0.0529687	0.921769	0	-0.654423	8.24378e-05	-1	-0.601455	0.000277895	-1
BCL3	0.511696	0.000511595	1	-0.0436284	0.761986	0	0.489463	4.86436e-05	1	-0.0222322	0.970296	0	0.533092	2.46317e-05	1	0.555324	0.000658619	1
BCL6	0.563304	0.000679313	1	-0.161531	0.308851	0	0.593367	0.000103965	1	0.0300628	0.958011	0	0.754898	1.30684e-07	1	0.724835	1.40423e-05	1
BEND7	0.552322	0.000531967	1	0.0365633	0.821434	0	0.523643	0.000148832	1	-0.0286789	0.962681	0	0.48708	0.000324913	1	0.515759	0.00214801	1
BIN1	-0.690325	6.59433e-06	-1	-0.0924442	0.57693	0	-0.7459	6.3027e-06	-1	-0.0555754	0.911275	0	-0.653456	3.34455e-05	-1	-0.597881	0.000132278	-1
BLK	-0.716607	4.06776e-06	-1	-0.0286223	0.882021	0	-0.669178	2.23417e-06	-1	0.0474292	0.907572	0	-0.640556	3.77234e-06	-1	-0.687985	2.51066e-05	-1
BMX	0.64716	2.66146e-05	1	0.0970212	0.439356	0	0.663423	6.25991e-07	1	0.0162632	0.974866	0	0.566402	4.9025e-06	1	0.550139	0.0004467	1
BRI3	0.533189	3.41365e-05	1	-0.00103415	0.993015	0	0.496632	1.90408e-05	1	-0.0365577	0.93815	0	0.497666	2.52603e-05	1	0.534224	0.000124928	1
C11orf75	0.680336	0.000102855	1	-0.0151017	0.938317	0	0.586871	0.000113313	1	-0.093465	0.856773	0	0.601973	0.000121047	1	0.695438	0.000273002	1
C12orf57	-0.704768	8.92358e-06	-1	-0.0683494	0.684509	0	-0.746098	3.43753e-06	-1	-0.0413304	0.936044	0	-0.677749	3.10742e-06	-1	-0.636419	3.39162e-05	-1
C13orf15	-0.606716	5.81588e-05	-1	-0.0299836	0.845161	0	-0.629268	2.30185e-05	-1	-0.0225516	0.970296	0	-0.599284	1.56911e-05	-1	-0.576732	0.00012781	-1
C16orf30	-0.950045	5.14897e-08	-1	-0.187822	0.274779	0	-0.790506	1.03196e-05	-1	0.159538	0.664969	0	-0.602684	0.000254417	-1	-0.762223	4.59382e-06	-1
C16orf7	0.790036	7.89483e-07	1	0.020528	0.900913	0	0.657478	5.76601e-07	1	-0.132558	0.697237	0	0.63695	1.32621e-06	1	0.769508	4.84195e-06	1
C19orf59	0.839583	0.000141103	1	0.0304067	0.886003	0	0.938706	1.64061e-05	1	0.0991237	0.897182	0	0.9083	8.6566e-06	1	0.809176	0.00028655	1
C1QB	1.53056	1.59803e-06	1	-0.0822671	0.705005	0	1.72873	1.05954e-09	1	0.198172	0.828248	0	1.81099	8.83466e-12	1	1.61282	2.55812e-07	1
C2	0.607	9.37079e-05	1	-0.0217751	0.876275	0	0.700383	2.1532e-06	1	0.093383	0.851712	0	0.722158	2.72431e-07	1	0.628775	9.32671e-05	1
C2orf89	-0.649454	0.00031669	-1	-0.150715	0.415468	0	-0.721942	9.58527e-05	-1	-0.0724884	0.903064	0	-0.571227	0.000850962	-1	-0.498738	0.00529589	-1
C4orf18	0.597932	0.00148319	1	0.0490403	0.821061	0	0.555983	0.000620514	1	-0.0419491	0.94892	0	0.506942	0.00203835	1	0.548892	0.00692391	1
CA4	0.708793	8.06768e-05	1	0.0628049	0.723885	0	0.752611	1.7835e-05	1	0.0438172	0.942463	0	0.689806	4.69528e-06	1	0.645988	9.6507e-05	1
CACNA1E	0.848549	9.69726e-07	1	-0.0110969	0.937475	0	0.812212	1.36003e-08	1	-0.036337	0.953376	0	0.823309	9.8112e-09	1	0.859646	2.5533e-06	1
CACNA1I	-0.732662	9.5259e-06	-1	-0.122922	0.485084	0	-0.683308	2.52281e-05	-1	0.0493542	0.921769	0	-0.560386	0.00022331	-1	-0.60974	0.000199695	-1
CAMP	0.578615	0.0307714	1	-0.0688954	0.829768	0	0.724372	0.00974417	1	0.145757	0.856773	0	0.793267	0.00125464	1	0.64751	0.00766054	1
CARD16	0.687611	0.000170145	1	-0.310934	0.0357585	0	0.943521	4.56259e-08	1	0.25591	0.410622	0	1.25446	2.56443e-14	1	0.998545	3.48178e-08	1
CARD17	0.804738	4.59689e-06	1	-0.0555277	0.564083	0	0.916722	1.11345e-08	1	0.111985	0.84814	0	0.97225	8.11249e-10	1	0.860265	3.0012e-06	1
CASP1	0.652629	1.33605e-05	1	-0.00953294	0.956244	0	0.513671	0.000109023	1	-0.138958	0.669139	0	0.523204	9.74211e-05	1	0.662162	3.5429e-05	1
CASP5	0.778741	0.000955515	1	-0.0836623	0.733659	0	0.797788	0.000345005	1	0.0190469	0.981238	0	0.88145	4.03389e-05	1	0.862403	0.000395896	1
CCR1	0.488167	0.00457264	1	-0.164716	0.318767	0	0.536361	0.000821544	1	0.0481942	0.938897	0	0.701077	1.0174e-05	1	0.652883	0.000325486	1
CD151	0.578195	0.00301436	1	-0.101166	0.584283	0	0.645704	0.000155731	1	0.0675088	0.919324	0	0.746869	8.91729e-06	1	0.67936	0.0010214	1
CD19	-0.930295	2.04955e-05	-1	-0.12731	0.54716	0	-0.905678	1.42662e-05	-1	0.0246167	0.974866	0	-0.778368	0.000154707	-1	-0.802985	0.000531077	-1
CD2	-0.716574	4.85045e-06	-1	-0.0988137	0.546181	0	-0.681856	2.78276e-05	-1	0.0347189	0.950621	0	-0.583042	0.000154473	-1	-0.617761	7.76453e-05	-1
CD22	-0.582618	6.30948e-05	-1	0.00284077	0.98606	0	-0.565298	4.09028e-05	-1	0.0173198	0.972752	0	-0.568139	2.60013e-05	-1	-0.585459	0.000125125	-1
CD27	-0.862928	2.87601e-06	-1	-0.125062	0.496037	0	-0.860758	3.83355e-06	-1	0.00217048	0.99527	0	-0.735696	2.23906e-05	-1	-0.737866	5.8376e-05	-1
CD36	0.527613	0.00621158	1	0.0256828	0.918766	0	0.524043	0.00333863	1	-0.00356952	0.994205	0	0.49836	0.00325793	1	0.50193	0.0106988	1
CD5	-0.797041	1.52141e-06	-1	-0.129464	0.410757	0	-0.733075	1.35134e-05	-1	0.0639657	0.902272	0	-0.603611	8.45653e-05	-1	-0.667576	2.46106e-05	-1
CD6	-0.721451	6.53199e-06	-1	-0.107062	0.492933	0	-0.759329	1.64061e-05	-1	-0.0378784	0.950116	0	-0.652267	4.87967e-05	-1	-0.614389	5.58677e-05	-1
CD72	-0.554316	0.00022096	-1	-0.0297429	0.876806	0	-0.649877	4.36264e-06	-1	-0.0955607	0.783145	0	-0.620134	5.37674e-06	-1	-0.524573	0.000885369	-1
CD79A	-1.16292	7.89483e-07	-1	-0.273576	0.176077	0	-1.00197	4.10927e-06	-1	0.16094	0.79966	0	-0.728398	0.000485888	-1	-0.889339	0.000187714	-1
CD79B	-0.844129	8.61597e-06	-1	-0.256903	0.167012	0	-0.757171	1.47815e-05	-1	0.0869585	0.872074	0	-0.500268	0.00337349	-1	-0.587226	0.00295184	-1
CD8A	-0.616486	0.000795609	-1	-0.125932	0.493398	0	-0.701962	0.000246127	-1	-0.0854758	0.900763	0	-0.57603	0.00243457	-1	-0.490554	0.0135899	-1
CDC25B	-0.556573	0.000151932	-1	0.046487	0.770937	0	-0.725388	9.99824e-06	-1	-0.168815	0.638817	0	-0.771875	8.01847e-07	-1	-0.60306	6.42612e-05	-1
CEACAM1	0.944841	1.4651e-05	1	-0.268907	0.140991	0	1.10315	1.22025e-07	1	0.158307	0.775316	0	1.37206	1.92075e-11	1	1.21375	9.49415e-08	1
CETP	0.702854	1.15425e-05	1	-0.0649267	0.51341	0	0.742186	8.66399e-08	1	0.0393315	0.949875	0	0.807112	4.9226e-09	1	0.767781	7.14552e-06	1
CLEC4D	0.651696	0.000102855	1	-0.0414051	0.783569	0	0.708224	1.11446e-05	1	0.0565278	0.922054	0	0.749629	6.17877e-07	1	0.693102	4.06987e-05	1
CNIH4	0.544313	0.000445239	1	-0.248904	0.070454	0	0.806235	3.39084e-07	1	0.261922	0.395463	0	1.05514	2.612e-10	1	0.793217	7.28308e-06	1
CNTNAP2	-0.994867	0.000223226	-1	-0.18888	0.572443	0	-0.711459	0.00282549	-1	0.283408	0.478133	0	-0.522579	0.024455	-1	-0.805988	0.00346586	-1
CREB5	0.693712	7.05008e-05	1	-0.257502	0.0932066	0	0.920129	2.2039e-08	1	0.226418	0.420897	0	1.17763	9.91465e-14	1	0.951214	5.21132e-08	1
CRIP1	-0.513012	0.000613131	-1	0.0211649	0.896818	0	-0.543784	0.000143846	-1	-0.0307723	0.959258	0	-0.564949	6.03698e-05	-1	-0.534177	0.00071841	-1
CRIP2	-0.742793	6.80989e-05	-1	0.0758069	0.701012	0	-0.727495	2.37006e-05	-1	0.0152977	0.97904	0	-0.803302	2.43195e-06	-1	-0.8186	3.6527e-05	-1
CRISPLD2	0.743799	3.58214e-06	1	0.115632	0.474591	0	0.633007	3.42108e-05	1	-0.110792	0.782829	0	0.517376	0.000399142	1	0.628168	9.6507e-05	1
CXCR3	-0.733865	1.95007e-06	-1	-0.0614335	0.714381	0	-0.655991	2.85806e-05	-1	0.0778741	0.856773	0	-0.594557	5.59894e-05	-1	-0.672432	9.26294e-06	-1
CXCR5	-1.17061	1.0795e-06	-1	-0.102968	0.646324	0	-1.07794	2.67449e-07	-1	0.0926702	0.895886	0	-0.97497	2.24283e-06	-1	-1.06764	2.42985e-05	-1
CYBB	0.994799	3.45733e-05	1	-0.0485489	0.850333	0	1.48003	7.11899e-12	1	0.485226	0.145614	0	1.52857	9.86248e-12	1	1.04335	6.79241e-05	1
CYP4F3	0.68389	7.9149e-05	1	-0.139033	0.447618	0	0.675001	3.50699e-05	1	-0.00888871	0.985014	0	0.814034	1.1895e-07	1	0.822923	2.5533e-06	1
D4S234E	-0.79779	0.000369592	-1	-0.0253688	0.925758	0	-0.76781	5.80898e-05	-1	0.0299799	0.9705	0	-0.742441	0.000154707	-1	-0.772421	0.00165618	-1
DDX60L	0.733468	2.85711e-05	1	-0.0287763	0.882021	0	0.561985	8.91457e-05	1	-0.171483	0.640178	0	0.590762	6.55051e-05	1	0.762245	6.26157e-05	1
DGKA	-0.497484	0.000423523	-1	0.12069	0.413871	0	-0.599745	8.25501e-05	-1	-0.102261	0.798349	0	-0.720434	8.89311e-07	-1	-0.618173	1.8342e-05	-1
DHRS9	1.00161	1.51555e-06	1	-0.26743	0.139133	0	1.17242	1.77186e-09	1	0.170808	0.682642	0	1.43984	2.6772e-13	1	1.26904	8.02521e-09	1
DOCK9	-0.503566	0.000567207	-1	0.130269	0.393832	0	-0.616839	1.79691e-05	-1	-0.113273	0.73168	0	-0.747108	3.41876e-08	-1	-0.633835	1.74473e-05	-1
DPH5	-0.561536	5.45037e-05	-1	-0.0572658	0.698977	0	-0.634188	5.06915e-06	-1	-0.0726517	0.851712	0	-0.576922	4.32672e-06	-1	-0.50427	0.000199391	-1
DSC2	0.915378	3.41383e-05	1	-0.090402	0.635669	0	1.02905	4.82337e-07	1	0.113677	0.866502	0	1.11946	1.76002e-08	1	1.00578	1.58698e-05	1
DSE	0.492849	0.00186936	1	-0.314988	0.0225717	0	0.681788	1.83115e-06	1	0.188939	0.561058	0	0.996776	9.27508e-12	1	0.807837	3.09188e-06	1
DUSP3	0.596391	0.000526678	1	-0.29171	0.0412336	0	0.896654	1.36003e-08	1	0.300263	0.302902	0	1.18836	5.47719e-13	1	0.888101	2.5875e-06	1
DYNLT1	0.527516	7.33774e-05	1	-0.0817507	0.511703	0	0.485567	4.55064e-05	1	-0.0419494	0.92482	0	0.567317	3.18062e-06	1	0.609267	2.65594e-05	1
DYSF	0.791767	9.69726e-07	1	0.19964	0.149381	0	0.727638	4.43767e-07	1	-0.0641292	0.882451	0	0.527997	3.63848e-05	1	0.592126	0.00011724	1
EBI2	-1.04475	3.5571e-07	-1	-0.201504	0.297818	0	-0.896765	2.4948e-06	-1	0.147988	0.757147	0	-0.695261	0.000111456	-1	-0.843249	4.14372e-05	-1
ECGF1	0.541621	1.91145e-05	1	-0.105118	0.453717	0	0.551029	2.58828e-06	1	0.00940785	0.979526	0	0.656147	1.78552e-07	1	0.646739	9.05449e-06	1
EDG1	-0.678274	0.000134942	-1	-0.0373045	0.866185	0	-0.687001	9.77815e-05	-1	-0.00872728	0.987533	0	-0.649696	0.000119589	-1	-0.640969	0.000430524	-1
EIF2AK2	0.513538	0.00724157	1	-0.253778	0.200651	0	0.655095	0.000382739	1	0.141557	0.757005	0	0.908872	2.21311e-07	1	0.767315	6.92545e-05	1
EPB41L3	0.561294	0.00370396	1	-0.187411	0.319905	0	0.740152	1.52247e-05	1	0.178858	0.673968	0	0.927563	4.48184e-08	1	0.748705	0.000278844	1
EPHX2	-0.56811	0.000167121	-1	-0.0794856	0.662205	0	-0.586815	9.4791e-05	-1	-0.0187056	0.970296	0	-0.507329	0.000200959	-1	-0.488624	0.000802286	-1
EPSTI1	1.37331	8.18137e-07	1	-0.203846	0.457188	0	1.46026	2.73535e-08	1	0.0869444	0.904507	0	1.6641	4.96155e-11	1	1.57716	2.04231e-08	1
F11R	0.247185	0.0918901	0	-0.340294	0.00569183	0	0.754235	2.88963e-06	1	0.50705	0.0392272	1	1.09453	6.8832e-12	1	0.58748	7.76811e-05	1
FAIM3	-0.937176	5.3237e-07	-1	-0.0857053	0.612608	0	-0.939917	7.33687e-07	-1	-0.00274072	0.994507	0	-0.854212	1.19224e-06	-1	-0.851471	3.2808e-06	-1
FAM102A	-0.967009	5.45118e-08	-1	-0.268245	0.121384	0	-0.837387	2.23015e-06	-1	0.129622	0.757002	0	-0.569143	0.000557043	-1	-0.698764	6.88598e-05	-1
FAM159A	-0.666461	3.08042e-06	-1	-0.0636449	0.658122	0	-0.666481	2.4948e-06	-1	-1.97031e-05	0.999865	0	-0.602836	3.76433e-06	-1	-0.602817	1.94945e-05	-1
FBLN5	-0.699442	3.27458e-06	-1	-0.0894599	0.584252	0	-0.592268	2.99515e-05	-1	0.107173	0.717409	0	-0.502808	6.95835e-05	-1	-0.609982	1.42529e-05	-1
FBXO6	0.873076	1.0795e-06	1	-0.025262	0.898192	0	0.835232	1.28834e-07	1	-0.037844	0.94767	0	0.860494	9.99377e-08	1	0.898338	3.83422e-06	1
FCER1G	0.597983	8.13293e-05	1	0.0779746	0.609676	0	0.58063	9.57782e-05	1	-0.0173522	0.974866	0	0.502656	0.000334841	1	0.520008	0.000629276	1
FCER2	-0.825734	2.34894e-05	-1	-0.0533213	0.798557	0	-0.767699	5.29348e-06	-1	0.0580348	0.922772	0	-0.714378	2.99207e-05	-1	-0.772413	0.000266375	-1
FCGBP	-1.25412	5.45118e-08	-1	-0.31235	0.164656	0	-0.991703	1.79574e-05	-1	0.262416	0.561058	0	-0.679353	0.00181457	-1	-0.941769	2.93985e-05	-1
FCGR1A	1.89221	3.94504e-09	1	0.0232544	0.933476	0	2.01178	4.62219e-14	1	0.119572	0.88605	0	1.98853	9.91465e-14	1	1.86896	8.02521e-09	1
FCGR1B	1.71919	2.10498e-08	1	0.0295345	0.908125	0	1.78179	7.44927e-13	1	0.0626016	0.945603	0	1.75226	4.21145e-13	1	1.68965	2.04231e-08	1
FCGR1C	1.57962	7.08094e-09	1	0.0399154	0.847322	0	1.76018	2.39291e-13	1	0.180561	0.784983	0	1.72027	4.21145e-13	1	1.53971	1.91177e-08	1
FCRLA	-1.28643	1.87497e-07	-1	-0.1949	0.37296	0	-1.11924	4.43767e-07	-1	0.16719	0.784516	0	-0.924343	1.63086e-05	-1	-1.09153	1.90168e-05	-1
FER1L3	0.55303	0.00646677	1	-0.0561673	0.808054	0	0.63671	0.000470988	1	0.0836795	0.888461	0	0.692877	7.13713e-05	1	0.609197	0.00377867	1
FLNB	-0.628286	6.22765e-05	-1	-0.0747401	0.695539	0	-0.678315	4.39979e-05	-1	-0.0500289	0.915034	0	-0.603575	8.20484e-05	-1	-0.553546	0.000304108	-1
FOLR3	0.55271	0.044937	1	-0.286124	0.299004	0	0.771627	0.00454219	1	0.218918	0.732939	0	1.05775	3.53091e-06	1	0.838834	0.000418202	1
FTHL11	0.567653	0.000473755	1	-0.182554	0.245251	0	0.844826	1.55238e-06	1	0.277174	0.406202	0	1.02738	1.65364e-08	1	0.750207	4.5976e-05	1
FTHL2	0.552276	0.000514466	1	-0.0968133	0.511703	0	0.826427	5.51108e-07	1	0.274151	0.402965	0	0.92324	3.43023e-08	1	0.649089	0.000221777	1
FTHL3	0.618702	0.000173233	1	-0.040701	0.805103	0	0.789505	3.00342e-06	1	0.170803	0.677136	0	0.830206	2.10096e-07	1	0.659403	0.000100446	1
FTHL8	0.556839	0.00142695	1	-0.133284	0.420816	0	0.955228	7.58618e-07	1	0.398388	0.20655	0	1.08851	1.00128e-08	1	0.690123	0.000221777	1
GBP1	1.40238	4.81458e-08	1	-0.136242	0.561977	0	1.43892	2.49125e-10	1	0.0365478	0.963272	0	1.57517	7.63377e-12	1	1.53862	8.02521e-09	1
GBP2	0.761271	1.64062e-07	1	-0.104917	0.4182	0	0.718856	4.19653e-09	1	-0.0424159	0.915034	0	0.823773	7.75415e-11	1	0.866189	2.04231e-08	1
GBP4	0.763516	0.000137897	1	-0.168501	0.391827	0	0.807222	1.61199e-05	1	0.0437058	0.944793	0	0.975723	3.35692e-08	1	0.932017	4.66521e-06	1
GBP5	1.50576	2.34106e-09	1	-0.033585	0.885928	0	1.50898	3.9646e-12	1	0.00321984	0.994507	0	1.54257	1.96979e-12	1	1.53935	7.78514e-09	1
GK	0.836133	5.29272e-06	1	0.0693321	0.638294	0	0.671332	1.50164e-05	1	-0.164801	0.724103	0	0.602	6.77869e-05	1	0.766801	5.26855e-05	1
GNG7	-0.715425	2.19561e-05	-1	-0.121337	0.462561	0	-0.694214	2.99423e-06	-1	0.0212107	0.9709	0	-0.572877	5.6705e-05	-1	-0.594087	0.000683179	-1
GPR18	-0.737788	6.59786e-06	-1	-0.17137	0.303696	0	-0.680423	2.62776e-05	-1	0.0573645	0.896553	0	-0.509053	0.000278149	-1	-0.566418	0.000124928	-1
GPR84	0.61732	0.000108701	1	-0.00755459	0.953198	0	0.720849	1.21895e-06	1	0.103529	0.847099	0	0.728403	4.09467e-07	1	0.624874	0.000196218	1
GZMK	-1.40569	5.04171e-10	-1	-0.207775	0.28632	0	-1.02345	4.52677e-06	-1	0.382242	0.288464	0	-0.815676	9.75876e-05	-1	-1.19792	2.85492e-08	-1
H2AFJ	0.75808	1.89173e-05	1	-0.119416	0.315906	0	0.876059	1.29219e-07	1	0.117979	0.829599	0	0.995474	7.21679e-10	1	0.877495	2.5533e-06	1
HABP4	-0.518223	0.000418307	-1	0.0360027	0.83418	0	-0.617031	6.07828e-06	-1	-0.0988071	0.784003	0	-0.653033	1.0899e-06	-1	-0.554226	0.000395103	-1
HBE1	1.55546	1.69548e-05	1	0.411488	0.192201	0	0.606563	0.0300876	1	-0.948896	0.00976856	-1	0.195075	0.292574	0	1.14397	2.78032e-05	1
HERC5	0.748718	0.00482223	1	-0.142072	0.640688	0	0.623344	0.0120061	1	-0.125373	0.856773	0	0.765416	0.000541392	1	0.890789	0.000424975	1
HIST1H2BD	0.563055	0.0026559	1	-0.0936942	0.575081	0	0.681349	6.18132e-05	1	0.118294	0.824431	0	0.775043	3.52564e-07	1	0.656749	0.000309278	1
HIST1H2BK	0.595639	0.000190176	1	-0.258705	0.0501817	0	0.832251	1.36003e-08	1	0.236612	0.430392	0	1.09096	1.83547e-12	1	0.854344	1.5777e-06	1
HIST1H4H	0.657503	0.000769926	1	-0.0395312	0.814449	0	0.755937	1.67863e-05	1	0.0984345	0.874893	0	0.795469	7.74998e-07	1	0.697034	0.000369714	1
HIST2H2AA3	0.8265	1.62495e-05	1	-0.18095	0.189043	0	0.968189	3.2138e-07	1	0.141688	0.802296	0	1.14914	3.40307e-10	1	1.00745	4.00602e-07	1
HIST2H2AA4	0.840721	1.53486e-05	1	-0.0691139	0.632874	0	0.914623	3.34256e-07	1	0.0739014	0.910078	0	0.983737	4.54139e-09	1	0.909835	3.80151e-06	1
HIST2H2AC	0.817427	1.69548e-05	1	-0.0992104	0.464001	0	0.921857	1.34216e-07	1	0.10443	0.857058	0	1.02107	7.17169e-10	1	0.916637	2.5533e-06	1
HIST2H2BE	0.580399	0.000753797	1	-0.0796389	0.578375	0	0.702058	7.73134e-06	1	0.121659	0.812116	0	0.781697	1.96133e-07	1	0.660038	0.000229229	1
HK3	0.646783	2.26818e-05	1	0.0368301	0.836411	0	0.533801	7.15987e-05	1	-0.112981	0.757002	0	0.496971	0.000314527	1	0.609953	0.000218545	1
HLA-DOA	-0.624836	0.000211476	-1	-0.053843	0.777445	0	-0.678966	1.75474e-05	-1	-0.0541298	0.915234	0	-0.625123	2.63081e-05	-1	-0.570993	0.000900955	-1
HLA-DOB	-0.855991	2.65418e-05	-1	-0.121739	0.562253	0	-0.848872	3.01132e-06	-1	0.00711942	0.990291	0	-0.727133	5.84537e-05	-1	-0.734253	0.000815952	-1
HP	0.763458	0.000543846	1	0.102523	0.615628	0	0.791893	0.000408103	1	0.0284346	0.974866	0	0.68937	0.00226727	1	0.660935	0.0058078	1
HSP90AB1	-0.527478	0.000683618	-1	-0.0357326	0.844937	0	-0.593707	0.000133732	-1	-0.0662288	0.889855	0	-0.557974	0.000132956	-1	-0.491746	0.00172502	-1
HSPA6	0.611886	3.17943e-05	1	-0.0753869	0.625788	0	0.64528	7.16738e-06	1	0.0333939	0.947291	0	0.720667	4.45854e-07	1	0.687273	1.36879e-05	1
HSPA7	0.612403	5.20465e-05	1	-0.0734985	0.668721	0	0.752617	3.38652e-06	1	0.140214	0.73168	0	0.826116	1.04241e-06	1	0.685902	8.54904e-05	1
ID3	-1.01561	3.51426e-08	-1	-0.120564	0.506178	0	-0.89117	2.7568e-07	-1	0.12444	0.757002	0	-0.770607	2.14705e-06	-1	-0.895046	9.61998e-07	-1
IFI30	0.629544	3.9065e-05	1	0.031635	0.857428	0	0.577643	1.80803e-05	1	-0.0519009	0.9166	0	0.546008	0.000127038	1	0.597909	0.000510428	1
IFI35	0.77233	1.14999e-05	1	-0.00483383	0.980212	0	0.666021	2.76322e-05	1	-0.106309	0.808951	0	0.670855	1.34018e-05	1	0.777164	2.03323e-05	1
IFI44	0.918325	0.00100037	1	-0.271794	0.353125	0	0.948986	0.000283127	1	0.0306608	0.972994	0	1.22078	7.21976e-07	1	1.19012	2.46601e-05	1
IFI44L	1.17093	0.00104076	1	-0.29446	0.468124	0	1.10148	0.000821986	1	-0.0694503	0.94892	0	1.39594	8.03107e-06	1	1.46539	5.61824e-05	1
IFI6	0.642154	0.00302476	1	-0.215998	0.360647	0	0.739476	0.000351413	1	0.0973219	0.856773	0	0.955474	4.58184e-07	1	0.858152	4.95403e-05	1
IFIT1	0.901925	0.00364083	1	-0.0889889	0.825605	0	0.701562	0.0202924	1	-0.200363	0.77671	0	0.790551	0.00314357	1	0.990913	0.000627196	1
IFIT2	0.763823	0.000206241	1	-0.26829	0.189757	0	0.837507	1.18518e-05	1	0.0736835	0.893665	0	1.1058	1.51353e-09	1	1.03211	1.15748e-06	1
IFIT3	1.25559	5.81218e-06	1	0.0953784	0.763574	0	1.06406	2.76322e-05	1	-0.191522	0.720741	0	0.968685	1.66321e-05	1	1.16021	8.93092e-06	1
IFITM3	1.42598	1.0795e-06	1	-0.0438184	0.902682	0	1.52735	2.97739e-08	1	0.101362	0.873631	0	1.57116	4.30166e-10	1	1.4698	1.98109e-07	1
IGF2BP3	0.553056	3.63606e-05	1	-0.153621	0.138908	0	0.658894	3.34256e-07	1	0.105838	0.778038	0	0.812515	3.12707e-10	1	0.706677	9.61998e-07	1
IL18RAP	0.493573	0.0254564	1	-0.245254	0.291683	0	0.714661	0.000474607	1	0.221088	0.693403	0	0.959916	1.95357e-05	1	0.738827	0.00434119	1
IL1B	0.501012	0.00115045	1	-0.0805542	0.598109	0	0.58288	8.34354e-06	1	0.0818681	0.856773	0	0.663434	1.57409e-06	1	0.581566	0.000827007	1
IL7R	-0.508172	0.00541033	-1	0.0948677	0.641501	0	-0.574447	0.000900747	-1	-0.066275	0.903992	0	-0.669315	3.2367e-05	-1	-0.60304	0.000871582	-1
IRAK3	0.560362	0.000627752	1	-0.124029	0.436614	0	0.646313	2.72369e-05	1	0.0859507	0.861704	0	0.770342	5.67617e-07	1	0.684391	9.72954e-05	1
IRF1	0.507664	7.81483e-05	1	-0.236653	0.0417217	0	0.575652	1.15814e-06	1	0.0679873	0.848883	0	0.812305	2.24858e-11	1	0.744317	9.49415e-08	1
IRF7	0.758391	4.09069e-05	1	-0.12153	0.500689	0	0.566422	0.000610126	1	-0.191969	0.633142	0	0.687952	3.07026e-05	1	0.879921	6.84034e-06	1
ISG15	0.898636	0.00235344	1	0.0298057	0.934211	0	0.601853	0.0287098	1	-0.296783	0.649109	0	0.572047	0.024071	1	0.86883	0.00263188	1
ITGA2B	0.984482	7.4479e-06	1	0.269432	0.159899	0	0.888507	1.57942e-06	1	-0.0959759	0.890772	0	0.619075	0.00173162	1	0.715051	0.00391177	1
ITGAM	0.540713	0.000405114	1	-0.0680896	0.659912	0	0.60198	7.73134e-06	1	0.0612669	0.89401	0	0.670069	6.58159e-07	1	0.608802	0.000215702	1
KCNJ15	0.865383	4.29502e-06	1	0.0333405	0.843721	0	0.817721	3.04864e-06	1	-0.0476611	0.942463	0	0.784381	1.10168e-06	1	0.832042	7.63518e-06	1
KCNJ2	0.683224	6.62105e-05	1	-0.128044	0.451183	0	0.677612	3.43753e-06	1	-0.00561191	0.99051	0	0.805656	3.66205e-07	1	0.811268	3.82552e-05	1
KLF12	-0.750076	2.74928e-07	-1	-0.178083	0.17562	0	-0.729886	1.55238e-06	-1	0.0201899	0.970485	0	-0.551802	6.56821e-05	-1	-0.571992	4.30305e-05	-1
KLHDC8B	0.696621	2.33456e-06	1	-0.111095	0.347985	0	0.662203	5.90811e-06	1	-0.0344176	0.95062	0	0.773298	5.5775e-08	1	0.807716	9.49415e-08	1
LAP3	0.698139	0.00094381	1	-0.230298	0.269328	0	0.815089	8.9417e-05	1	0.11695	0.846899	0	1.04539	1.1895e-07	1	0.928437	1.55333e-05	1
LBH	-0.881136	1.213e-07	-1	-0.155898	0.334382	0	-0.936576	1.28834e-07	-1	-0.0554403	0.907572	0	-0.780678	6.03177e-07	-1	-0.725238	2.5533e-06	-1
LHFPL2	0.654762	5.20465e-05	1	-0.0460401	0.764425	0	0.759504	1.97608e-07	1	0.104743	0.825222	0	0.805544	6.97846e-08	1	0.700802	8.93259e-05	1
LILRA5	0.860469	9.28718e-06	1	0.0114936	0.959931	0	1.01407	2.67449e-07	1	0.153601	0.725754	0	1.00258	8.59712e-08	1	0.848976	2.133e-05	1
LILRA6	0.862527	2.35567e-06	1	0.0341626	0.862917	0	0.797078	1.01692e-05	1	-0.0654495	0.908855	0	0.762915	7.73295e-06	1	0.828365	6.4043e-06	1
LMNB1	0.878797	3.86607e-06	1	0.0570278	0.685054	0	0.819608	4.58359e-07	1	-0.0591893	0.927584	0	0.76258	6.58159e-07	1	0.821769	2.07687e-05	1
LOC153561	0.979698	1.0795e-06	1	0.175638	0.285897	0	0.752164	7.48081e-05	1	-0.227533	0.656748	0	0.576527	0.00310603	1	0.80406	0.000176235	1
LOC283663	-0.832251	4.65738e-05	-1	-0.0567246	0.791753	0	-0.943916	3.22708e-07	-1	-0.111666	0.851712	0	-0.887192	2.05958e-06	-1	-0.775526	0.000551282	-1
LOC400759	0.959446	1.08672e-06	1	-0.118489	0.2985	0	1.25581	1.46142e-11	1	0.296366	0.446893	0	1.3743	1.027e-13	1	1.07793	5.21132e-08	1
LOC90925	-1.01879	1.36361e-05	-1	-0.252423	0.25096	0	-0.852488	2.76322e-05	-1	0.166297	0.758844	0	-0.600065	0.00139659	-1	-0.766362	0.000885633	-1
LRG1	0.596943	0.000982696	1	-0.00745514	0.967281	0	0.537333	0.000922998	1	-0.0596093	0.922054	0	0.544789	0.000416225	1	0.604398	0.00104194	1
LRRK2	0.60916	0.00073138	1	-0.188441	0.226943	0	0.88888	4.20562e-07	1	0.27972	0.440291	0	1.07732	1.65888e-09	1	0.797601	6.06436e-05	1
LTBP3	-0.489515	3.50929e-05	-1	0.0317321	0.831025	0	-0.503215	2.76322e-05	-1	-0.0137001	0.973313	0	-0.534948	7.67592e-06	-1	-0.521247	3.68131e-05	-1
LY96	0.754788	8.23654e-06	1	-0.281318	0.0318972	0	0.972805	8.22352e-10	1	0.218017	0.477368	0	1.25412	1.15061e-14	1	1.03611	8.02521e-09	1
MAFB	0.503827	0.00543491	1	-0.207294	0.209729	0	0.598284	0.000270507	1	0.0944569	0.866239	0	0.805578	1.04801e-06	1	0.711121	0.000238474	1
MAP4K1	-0.6004	3.63606e-05	-1	-0.0227395	0.892106	0	-0.704959	6.38713e-06	-1	-0.104559	0.808951	0	-0.68222	4.98272e-06	-1	-0.57766	0.000124928	-1
MARCKS	0.552373	0.000401726	1	-0.166269	0.226557	0	0.527751	9.74488e-05	1	-0.0246216	0.969527	0	0.69402	9.31639e-07	1	0.718642	3.1955e-05	1
MAZ	0.496964	6.88187e-05	1	-0.187505	0.0598218	0	0.677348	1.22025e-07	1	0.180384	0.472799	0	0.864854	4.58854e-12	1	0.684469	1.19236e-07	1
MIR1974	0.742324	1.72446e-05	1	-0.141803	0.458353	0	0.842685	1.1794e-06	1	0.100362	0.829158	0	0.984489	5.30518e-08	1	0.884127	6.4043e-06	1
MMP9	1.00107	9.28718e-06	1	0.209565	0.324731	0	1.0852	9.64799e-07	1	0.084126	0.900771	0	0.875633	8.8534e-06	1	0.791507	0.000259821	1
MSRB2	0.576448	0.000222959	1	-0.208793	0.127221	0	0.727404	3.70465e-07	1	0.150956	0.673968	0	0.936196	2.36313e-10	1	0.785241	5.60965e-06	1
MT2A	0.595585	0.000669726	1	-0.103587	0.548143	0	0.638167	9.50115e-05	1	0.0425822	0.942463	0	0.741754	9.43373e-07	1	0.699172	6.06436e-05	1
MYL9	1.12253	2.98611e-07	1	0.28377	0.134851	0	0.940303	9.18305e-07	1	-0.182222	0.757002	0	0.656534	0.00153562	1	0.838756	0.000658699	1
MYOF	0.568315	0.00429755	1	0.0427736	0.850766	0	0.596641	0.000620514	1	0.0283267	0.970296	0	0.553868	0.00120953	1	0.525541	0.0128409	1
NCF1	0.687043	1.95428e-05	1	0.126939	0.37947	0	0.645445	2.26076e-05	1	-0.0415974	0.942463	0	0.518506	0.000338534	1	0.560104	0.000594504	1
NCR3	-0.578876	6.07463e-05	-1	-0.0149384	0.926932	0	-0.608126	5.7353e-05	-1	-0.0292497	0.959216	0	-0.593187	2.11019e-05	-1	-0.563938	6.26157e-05	-1
NELL2	-1.20629	2.49209e-08	-1	-0.239732	0.237302	0	-1.02205	1.18876e-06	-1	0.184238	0.687391	0	-0.782321	7.15187e-05	-1	-0.966559	5.60965e-06	-1
NFIL3	0.489571	0.00173594	1	-0.162706	0.238713	0	0.622651	2.41735e-05	1	0.13308	0.755109	0	0.785357	8.63398e-08	1	0.652277	9.28908e-05	1
NLRC3	-0.592296	5.10044e-05	-1	-0.0206299	0.898014	0	-0.719824	4.72491e-06	-1	-0.127528	0.757002	0	-0.699194	2.25979e-06	-1	-0.571666	0.00011724	-1
NLRC4	0.581623	0.000124323	1	-0.010262	0.940241	0	0.593011	6.38713e-06	1	0.0113881	0.983883	0	0.603273	4.04513e-06	1	0.591885	0.000272933	1
NOD2	0.656036	0.000210183	1	-0.168791	0.266662	0	0.729396	4.00813e-06	1	0.0733601	0.904919	0	0.898188	1.5596e-07	1	0.824828	5.73601e-05	1
NT5C3	0.510799	0.000115489	1	-0.18704	0.0805536	0	0.620328	7.33687e-07	1	0.109528	0.746814	0	0.807368	4.68159e-11	1	0.697839	4.62395e-07	1
OAS3	0.681575	0.0141847	1	-0.0412236	0.901988	0	0.581151	0.0198969	1	-0.100424	0.906889	0	0.622374	0.00638931	1	0.722798	0.00838386	1
OASL	0.781262	0.000465787	1	0.0304936	0.901988	0	0.660221	0.000889376	1	-0.121041	0.851712	0	0.629727	0.000657476	1	0.750768	0.000665062	1
OCIAD2	-0.757717	1.0795e-06	-1	-0.193422	0.196318	0	-0.709647	9.2929e-06	-1	0.0480693	0.919907	0	-0.516226	0.000269595	-1	-0.564295	8.05428e-05	-1
OPLAH	0.82549	2.68371e-06	1	-0.00817775	0.955169	0	0.820447	5.08012e-08	1	-0.00504251	0.992397	0	0.828625	7.67478e-09	1	0.833667	3.11234e-06	1
OSBPL10	-1.06199	1.43473e-07	-1	-0.20476	0.285551	0	-0.822784	4.61986e-06	-1	0.239204	0.47731	0	-0.618024	0.000270307	-1	-0.857229	2.07687e-05	-1
OSM	0.6153	6.38632e-05	1	-0.046095	0.688509	0	0.638909	5.62613e-07	1	0.0236089	0.970296	0	0.685004	1.41639e-07	1	0.661395	8.13318e-05	1
P2RY10	-0.782788	4.22132e-06	-1	-0.0218923	0.916152	0	-0.802909	2.42606e-06	-1	-0.0201207	0.971902	0	-0.781016	7.8976e-07	-1	-0.760896	7.00476e-06	-1
P2RY14	0.603699	0.00384872	1	-0.0813255	0.660253	0	0.770159	1.51378e-05	1	0.16646	0.780866	0	0.851484	2.5764e-06	1	0.685024	0.00297341	1
PADI4	0.561233	0.000138068	1	-0.00949113	0.957919	0	0.555812	3.09206e-05	1	-0.00542136	0.988517	0	0.565303	8.31174e-06	1	0.570724	0.000147099	1
PARP14	0.643497	3.63606e-05	1	-0.0941118	0.590556	0	0.552734	5.7353e-05	1	-0.0907629	0.796953	0	0.646846	2.58963e-06	1	0.737609	9.26294e-06	1
PARP9	0.792048	4.06776e-06	1	0.035484	0.847322	0	0.670719	7.73134e-06	1	-0.121329	0.760349	0	0.635235	1.13904e-05	1	0.756564	1.94945e-05	1
PASK	-0.709701	1.76199e-05	-1	-0.0536117	0.776996	0	-0.720248	3.60506e-05	-1	-0.0105465	0.983883	0	-0.666636	1.26122e-05	-1	-0.656089	1.32798e-05	-1
PDLIM7	0.529348	2.68394e-05	1	-0.0736006	0.523508	0	0.521842	2.04832e-05	1	-0.00750664	0.98571	0	0.595442	8.14222e-07	1	0.602949	5.60965e-06	1
PFKFB3	0.658497	0.000854647	1	-0.117156	0.44484	0	0.873812	4.65238e-07	1	0.215315	0.636572	0	0.990968	2.50645e-09	1	0.775653	0.000168819	1
PGLYRP1	0.809259	4.81311e-05	1	0.20457	0.266564	0	0.795385	0.00010386	1	-0.0138747	0.983883	0	0.590814	0.000649296	1	0.604689	0.000506623	1
PGS1	0.515626	0.00129831	1	-0.114117	0.438443	0	0.545431	0.000197212	1	0.0298052	0.962681	0	0.659548	3.20821e-06	1	0.629743	0.000145647	1
PHF15	-0.602797	1.34135e-05	-1	-0.102836	0.474975	0	-0.652389	7.87651e-06	-1	-0.0495919	0.904036	0	-0.549553	1.70148e-05	-1	-0.499961	9.28908e-05	-1
PIK3AP1	0.51857	0.00372732	1	-0.389831	0.0126872	0	1.02623	3.70465e-07	1	0.507656	0.0930792	0	1.41606	1.99586e-12	1	0.908401	1.66114e-06	1
PIK3IP1	-0.734445	1.87215e-05	-1	-0.0790529	0.669128	0	-0.830567	3.70632e-06	-1	-0.096122	0.842507	0	-0.751514	5.43346e-06	-1	-0.655392	0.000116532	-1
PLCG1	-0.647055	1.9722e-05	-1	-0.0946918	0.549153	0	-0.817696	2.31501e-06	-1	-0.170641	0.622683	0	-0.723004	3.70543e-06	-1	-0.552364	0.000155504	-1
PLEKHB1	-0.591289	5.48315e-05	-1	0.00478172	0.978139	0	-0.590191	3.9799e-05	-1	0.00109802	0.996109	0	-0.594972	8.41835e-06	-1	-0.59607	4.16366e-05	-1
PLSCR1	0.714676	0.000440306	1	-0.00230396	0.989343	0	0.782523	1.89604e-05	1	0.0678477	0.921769	0	0.784827	7.67838e-06	1	0.71698	0.000664717	1
POU2AF1	-0.507907	0.00243358	-1	0.0319781	0.858851	0	-0.527149	0.000391716	-1	-0.0192417	0.974866	0	-0.559127	0.00018136	-1	-0.539885	0.00283458	-1
PPBP	0.547737	0.0010389	1	-0.0661222	0.701407	0	0.635535	3.9799e-05	1	0.087798	0.868128	0	0.701657	9.99105e-06	1	0.613859	0.000900951	1
PRKCH	-0.577856	0.000199637	-1	-0.0591136	0.73233	0	-0.658753	4.74799e-05	-1	-0.0808978	0.871625	0	-0.59964	0.000129468	-1	-0.518742	0.00137676	-1
PROS1	0.686229	0.000438028	1	-0.0504182	0.799547	0	0.715885	4.88582e-05	1	0.0296558	0.970296	0	0.766304	1.03789e-05	1	0.736648	0.000360945	1
PSTPIP2	0.929209	1.88208e-06	1	-0.327867	0.0562106	0	1.16975	4.05927e-11	1	0.240538	0.496953	0	1.49761	1.027e-13	1	1.25708	1.91177e-08	1
PTGDS	-0.513003	0.0098865	-1	-0.0101388	0.967627	0	-0.645363	0.000259212	-1	-0.13236	0.755109	0	-0.635224	0.000122861	-1	-0.502865	0.0140117	-1
PTPLAD2	0.714147	5.28236e-05	1	-0.150737	0.439506	0	0.566747	0.00130311	1	-0.1474	0.684702	0	0.717484	1.05133e-05	1	0.864884	3.78751e-07	1
PVRIG	-0.673615	2.4106e-05	-1	-0.130162	0.427498	0	-0.64411	0.000121141	-1	0.0295055	0.959258	0	-0.513947	0.000523477	-1	-0.543453	0.000192649	-1
PYGL	0.510445	0.000664092	1	-0.056005	0.723846	0	0.590451	1.6905e-05	1	0.0800067	0.847503	0	0.646456	6.29662e-07	1	0.56645	0.000218362	1
RAB20	0.531401	4.73864e-05	1	-0.00448456	0.9675	0	0.491687	2.54301e-05	1	-0.0397141	0.93815	0	0.496171	2.31196e-05	1	0.535885	0.000124928	1
RHBDF2	0.660709	1.74196e-05	1	-0.0923695	0.535025	0	0.687706	3.24294e-07	1	0.0269966	0.960197	0	0.780076	2.79758e-08	1	0.753079	1.10988e-05	1
RLTPR	-0.570275	1.31878e-05	-1	-0.0439488	0.760787	0	-0.586315	1.01756e-05	-1	-0.01604	0.972752	0	-0.542366	1.53834e-05	-1	-0.526326	7.30818e-05	-1
RNU1-3	0.824788	7.47178e-05	1	-0.0171847	0.930158	0	0.933412	8.55555e-06	1	0.108624	0.893665	0	0.950597	1.68595e-05	1	0.841972	0.000463949	1
RNU1-5	0.87793	4.13568e-05	1	-0.0124238	0.953523	0	0.973535	6.3027e-06	1	0.0956046	0.910693	0	0.985958	2.26497e-05	1	0.890354	0.000457591	1
RNU1G2	0.852558	4.6647e-05	1	-0.0548047	0.766569	0	0.983947	3.99009e-06	1	0.131388	0.867246	0	1.03875	6.46336e-06	1	0.907363	0.000258757	1
RPL13A	-0.499603	0.000354917	-1	0.0308958	0.837187	0	-0.593197	1.67863e-05	-1	-0.0935941	0.807956	0	-0.624093	1.08465e-06	-1	-0.530499	0.000140777	-1
RSAD2	1.04943	0.0020726	1	-0.104866	0.780416	0	1.01519	0.00137567	1	-0.0342459	0.974866	0	1.12005	7.70226e-05	1	1.1543	0.00039338	1
RTP4	0.716122	0.00016264	1	-0.0642499	0.717741	0	0.673959	9.82239e-05	1	-0.0421637	0.949933	0	0.738209	3.181e-06	1	0.780372	3.1955e-05	1
S100A12	1.06596	9.91074e-06	1	-0.111643	0.598504	0	1.54389	5.67625e-10	1	0.477932	0.22683	0	1.65554	8.83466e-12	1	1.1776	2.20263e-06	1
SAMD9L	0.875326	4.99906e-06	1	-0.0720061	0.728175	0	0.845052	1.27411e-06	1	-0.0302732	0.961729	0	0.917059	7.87377e-08	1	0.947332	2.5533e-06	1
SCO2	1.00047	1.52141e-06	1	-0.0929292	0.640861	0	0.983075	1.97608e-07	1	-0.0173933	0.978189	0	1.076	2.03265e-08	1	1.0934	1.21217e-06	1
SEL1L3	-0.581198	0.000494571	-1	-0.00861309	0.963219	0	-0.675078	3.66387e-05	-1	-0.0938798	0.847938	0	-0.666464	1.10801e-05	-1	-0.572585	0.000573725	-1
SEPT4	1.13975	2.35567e-06	1	-0.0687525	0.627424	0	1.19754	2.34288e-08	1	0.0577921	0.951363	0	1.26629	1.65481e-09	1	1.2085	1.5777e-06	1
SEPT5	0.563181	9.29823e-05	1	-0.093327	0.503941	0	0.615032	3.56112e-06	1	0.0518506	0.910718	0	0.708359	2.02955e-07	1	0.656508	3.86479e-05	1
SERPINA10	-0.571018	0.000145137	-1	-0.0200646	0.910535	0	-0.696469	1.39094e-05	-1	-0.125451	0.742582	0	-0.676405	2.69878e-06	-1	-0.550953	0.000124928	-1
SERPING1	1.76084	1.16107e-08	1	-0.012982	0.959459	0	1.79869	1.02574e-11	1	0.0378481	0.970296	0	1.81167	1.35452e-12	1	1.77382	8.02521e-09	1
SESN1	-0.749431	8.18137e-07	-1	-0.110929	0.463581	0	-0.71422	7.58618e-07	-1	0.0352119	0.941075	0	-0.60329	1.01364e-05	-1	-0.638502	2.99257e-05	-1
SH3BGRL2	0.499694	0.00264569	1	-0.244283	0.124101	0	0.60419	5.68771e-05	1	0.104495	0.828771	0	0.848473	8.42057e-08	1	0.743977	6.79241e-05	1
SIPA1L2	0.561343	0.00232814	1	-0.132497	0.410122	0	0.63918	6.18132e-05	1	0.0778375	0.901928	0	0.771677	2.35067e-06	1	0.69384	0.000592906	1
SIRPG	-0.610454	8.26364e-05	-1	-0.0611266	0.727183	0	-0.587556	0.00026152	-1	0.0228974	0.969527	0	-0.52643	0.000249877	-1	-0.549327	0.000127644	-1
SLAMF1	-0.69644	2.42929e-05	-1	-0.0527858	0.768355	0	-0.733993	1.14427e-05	-1	-0.0375528	0.943382	0	-0.681207	4.00568e-06	-1	-0.643654	3.43243e-05	-1
SLC26A8	1.26202	3.53411e-08	1	0.0329335	0.864349	0	1.19189	1.07771e-09	1	-0.0701367	0.915034	0	1.15895	1.63619e-10	1	1.22909	2.04231e-08	1
SLC2A3	0.510464	0.000473397	1	-0.0620917	0.634255	0	0.591474	5.85329e-06	1	0.0810102	0.851712	0	0.653566	1.09097e-07	1	0.572556	0.00012503	1
SLC38A2	-0.0840231	0.654562	0	-0.609412	0.00161017	-1	0.484385	0.00244128	0	0.568408	0.0298128	1	1.0938	4.55367e-10	1	0.525389	0.00378305	1
SLC6A12	0.520977	0.000314262	1	-0.0556461	0.641501	0	0.622591	8.24777e-07	1	0.101613	0.798392	0	0.678237	1.47437e-08	1	0.576623	0.00010728	1
SMARCD3	0.936975	3.5571e-07	1	-0.0566297	0.680175	0	0.976509	1.05954e-09	1	0.0395348	0.953376	0	1.03314	5.65893e-10	1	0.993604	4.78486e-07	1
SMNDC1	0.0332259	0.849433	0	-0.466915	0.00540827	0	0.521628	0.000433591	1	0.488403	0.0365816	1	0.988543	2.38512e-09	1	0.50014	0.00338939	1
SNX25	-0.646189	7.62438e-06	-1	-0.100351	0.484368	0	-0.608667	8.51644e-06	-1	0.037522	0.932344	0	-0.508316	3.11667e-05	-1	-0.545838	7.57473e-05	-1
SORT1	0.70397	1.683e-05	1	0.0163032	0.931943	0	0.624403	1.21156e-05	1	-0.0795666	0.868012	0	0.6081	5.31315e-05	1	0.687666	0.000165211	1
SPOCK2	-0.870632	5.45118e-08	-1	-0.211067	0.167725	0	-0.791546	2.74929e-06	-1	0.0790862	0.862284	0	-0.580478	0.000176675	-1	-0.659565	2.07687e-05	-1
SRPK1	0.581272	0.000181044	1	-0.152934	0.241699	0	0.594872	1.34325e-05	1	0.0135999	0.978189	0	0.747806	1.77374e-08	1	0.734206	6.40409e-06	1
STAT1	0.962928	1.80388e-07	1	-0.174695	0.332878	0	1.04702	2.49125e-10	1	0.0840911	0.829599	0	1.22171	1.18303e-12	1	1.13762	8.02521e-09	1
STMN3	-0.796634	8.18137e-07	-1	-0.183394	0.238975	0	-0.86627	6.25991e-07	-1	-0.0696358	0.888906	0	-0.682876	2.54125e-05	-1	-0.613241	0.000128403	-1
STX11	0.493888	0.00158311	1	-0.151518	0.303484	0	0.671058	7.39569e-06	1	0.17717	0.618472	0	0.822575	5.79697e-08	1	0.645406	0.000162981	1
TAF15	-0.493963	0.000522988	-1	-0.727461	1.19851e-05	-1	0.182441	0.0939552	0	0.676403	0.000398119	1	0.909901	6.12867e-11	1	0.233498	0.140233	0
TAOK1	0.815501	0.00152662	1	0.962719	0.000263098	1	0.00321128	0.987591	0	-0.812289	0.0179372	-1	-0.959508	2.86328e-07	-1	-0.147218	0.625269	0
TAP1	0.658202	0.000154465	1	-0.207769	0.178112	0	0.741437	6.53141e-07	1	0.083235	0.856773	0	0.949207	1.38731e-10	1	0.865972	3.00151e-06	1
TAP2	0.575419	0.000205691	1	-0.154082	0.30282	0	0.511751	6.9919e-05	1	-0.0636672	0.881023	0	0.665833	4.09467e-07	1	0.7295	1.50199e-05	1
TARP	-0.565682	0.000905114	-1	-0.0590329	0.754857	0	-0.79499	1.64061e-05	-1	-0.229308	0.531666	0	-0.735957	1.2933e-05	-1	-0.506649	0.00279322	-1
TCF7	-0.536878	0.000124115	-1	0.189456	0.1807	0	-0.611536	1.34325e-05	-1	-0.0746582	0.829599	0	-0.800992	1.84929e-09	-1	-0.726334	2.50061e-07	-1
TCL1A	-0.656255	0.000639308	-1	-0.0317166	0.893273	0	-0.672703	4.40745e-05	-1	-0.016448	0.97492	0	-0.640986	1.78367e-05	-1	-0.624538	0.00108069	-1
TCN1	0.549241	0.00905399	1	0.0262929	0.914327	0	0.582814	0.00532498	1	0.0335734	0.970296	0	0.556521	0.00469139	1	0.522948	0.0132653	1
TDRD9	0.602527	0.000182118	1	-0.0984179	0.490037	0	0.703556	2.09931e-06	1	0.101029	0.816554	0	0.801974	5.52512e-09	1	0.700945	1.78793e-05	1
TIMM10	0.832975	0.000503734	1	-0.165008	0.471747	0	1.03255	6.56157e-05	1	0.199577	0.760977	0	1.19756	2.87935e-07	1	0.997984	9.26294e-06	1
TLR1	0.624366	0.000261836	1	-0.352505	0.0135427	0	1.07735	1.16863e-07	1	0.452985	0.131177	0	1.42986	7.76936e-13	1	0.976871	2.49053e-08	1
TLR5	0.763007	5.8445e-05	1	0.0891134	0.603031	0	0.789513	2.1532e-06	1	0.0265059	0.970296	0	0.700399	8.51527e-06	1	0.673894	0.000598354	1
TMEM158	0.880047	3.14113e-05	1	0.123148	0.641501	0	0.871482	4.54968e-06	1	-0.00856466	0.988517	0	0.748334	0.000451736	1	0.756898	0.00295838	1
TMEM204	-0.824041	1.59803e-06	-1	-0.0356085	0.858851	0	-0.786993	4.61986e-06	-1	0.0370473	0.94623	0	-0.751385	3.25423e-06	-1	-0.788432	4.48441e-06	-1
TNFAIP6	1.18606	4.77795e-06	1	-0.0866827	0.678868	0	1.38159	2.13193e-09	1	0.195529	0.74715	0	1.46827	3.44427e-12	1	1.27275	3.78751e-07	1
TNFRSF13B	-0.692089	8.66921e-06	-1	-0.060541	0.701415	0	-0.599907	1.80221e-05	-1	0.0921817	0.829158	0	-0.539366	8.99316e-05	-1	-0.631548	9.91027e-05	-1
TNFRSF25	-0.709797	1.91928e-05	-1	-0.0603202	0.751296	0	-0.817694	9.56641e-06	-1	-0.107897	0.828248	0	-0.757374	1.26427e-05	-1	-0.649477	0.000101707	-1
TNFSF10	0.713956	2.32807e-05	1	-0.0430578	0.804031	0	0.658991	1.10221e-05	1	-0.0549648	0.915034	0	0.702049	1.23024e-06	1	0.757014	1.67669e-05	1
TNFSF13B	0.65107	7.91256e-05	1	-0.0382229	0.833385	0	0.633903	1.24921e-05	1	-0.0171667	0.974866	0	0.672126	2.18204e-06	1	0.689293	7.57473e-05	1
TRAPPC6A	-0.585129	9.40845e-06	-1	-0.0877082	0.530684	0	-0.582378	1.46151e-05	-1	0.00275128	0.993727	0	-0.49467	6.59737e-05	-1	-0.497421	0.00011724	-1
TRAT1	-0.573497	0.00243687	-1	0.0517879	0.806307	0	-0.724219	4.83638e-05	-1	-0.150722	0.732939	0	-0.776007	1.66159e-06	-1	-0.625285	0.000789251	-1
TRIB2	-0.655307	6.74558e-06	-1	-0.0774339	0.606467	0	-0.760243	2.76979e-06	-1	-0.104936	0.803956	0	-0.682809	6.49092e-06	-1	-0.577873	7.50584e-05	-1
TRIM21	0.564238	2.78529e-05	1	-0.106616	0.446797	0	0.546115	6.75053e-06	1	-0.0181233	0.970296	0	0.652731	2.18083e-07	1	0.670854	7.28308e-06	1
TRIM22	0.741657	5.03112e-05	1	-0.0767048	0.699381	0	0.67253	6.67353e-05	1	-0.0691269	0.891505	0	0.749234	2.30341e-06	1	0.818361	9.05449e-06	1
TSPAN9	0.537054	0.00265627	1	-0.1423	0.37947	0	0.58722	0.000125779	1	0.0501661	0.939802	0	0.72952	7.51865e-06	1	0.679354	0.000758894	1
UBASH3A	-0.669571	9.02923e-06	-1	-0.00990696	0.953193	0	-0.724634	4.00813e-06	-1	-0.0550626	0.906156	0	-0.714727	2.74135e-07	-1	-0.659664	2.73803e-06	-1
UBE2L6	0.678594	1.2995e-05	1	-0.130645	0.37296	0	0.737048	2.15043e-07	1	0.058454	0.887036	0	0.867692	1.99975e-10	1	0.809238	4.37721e-07	1
VAMP5	0.674893	0.000326549	1	-0.103108	0.511703	0	0.771515	3.34964e-06	1	0.0966224	0.86974	0	0.874623	1.07755e-07	1	0.778001	0.000114139	1
VCAN	0.509034	0.00593543	1	-0.217721	0.214836	0	0.76123	1.26905e-05	1	0.252196	0.532204	0	0.97895	1.25265e-07	1	0.726755	0.000587934	1
VNN1	0.83097	0.000322212	1	0.150018	0.433097	0	0.726453	0.000512193	1	-0.104517	0.896453	0	0.576435	0.00418658	1	0.680952	0.00403087	1
VPREB3	-1.10324	1.11722e-05	-1	-0.260928	0.261139	0	-0.925324	2.41735e-05	-1	0.177916	0.780639	0	-0.664396	0.0017667	-1	-0.842312	0.00109982	-1
WARS	0.809267	1.82478e-05	1	-0.0932275	0.617514	0	0.817954	4.52677e-06	1	0.00868646	0.987791	0	0.911181	1.60759e-07	1	0.902495	5.60965e-06	1
XAF1	0.681993	0.00170113	1	-0.374223	0.084405	0	0.72962	0.000168027	1	0.0476265	0.942463	0	1.10384	2.95129e-09	1	1.05622	2.33486e-06	1
ZNF395	-0.511313	0.000342287	-1	-0.0164467	0.926477	0	-0.595798	2.10491e-05	-1	-0.0844844	0.828856	0	-0.579351	1.2686e-05	-1	-0.494867	0.000679606	-1
ZNF438	0.651614	1.64421e-05	1	-0.00258003	0.983897	0	0.606674	2.52721e-06	1	-0.044941	0.930957	0	0.609254	1.35589e-06	1	0.654194	4.02866e-05	1
ABCB1	-0.716774	4.85045e-06	-1	-0.209245	0.171298	0	-0.622045	0.000216941	-1	0.0947296	0.84164	0	-0.412799	0.00792141	0	-0.507529	0.000531077	-1
ABLIM3	0.392579	0.00591117	0	-0.151577	0.199183	0	0.519797	1.51378e-05	1	0.127218	0.748012	0	0.671374	2.74135e-07	1	0.544156	0.000868182	1
ACSL4	0.350031	0.0618466	0	-0.454961	0.0124083	0	0.867519	8.74306e-06	1	0.517488	0.0894072	0	1.32248	8.52097e-11	1	0.804992	8.62957e-05	1
ADAP2	0.42304	0.00562497	0	-0.187933	0.235214	0	0.5012	0.000323608	1	0.0781603	0.856773	0	0.689133	1.57409e-06	1	0.610973	0.000249853	1
ADD3	-0.297622	0.0935112	0	-0.642816	0.00344013	-1	0.393188	0.0180782	0	0.69081	0.00251715	1	1.036	5.71807e-09	1	0.345194	0.0563673	0
AFMID	-0.161048	0.343174	0	-0.44079	0.01408	0	0.506525	0.00144094	1	0.667573	0.00436785	1	0.947315	1.20038e-08	1	0.279742	0.10152	0
ALPL	0.535013	0.00624132	1	0.0557205	0.792706	0	0.608043	0.000805571	1	0.0730293	0.907572	0	0.552322	0.00108103	1	0.479293	0.0155412	0
AMY1A	0.462018	0.0350407	0	-0.205411	0.381364	0	0.485961	0.0129399	1	0.0239432	0.972752	0	0.691372	5.12762e-05	1	0.667429	0.00119305	1
APOBEC3A	0.429405	0.00304408	0	-0.209857	0.111133	0	0.763084	3.83355e-06	1	0.333679	0.173618	0	0.972941	2.486e-10	1	0.639262	6.51189e-06	1
AQP9	0.477137	0.000437484	0	-0.0583318	0.669587	0	0.492643	0.000109023	1	0.0155062	0.974508	0	0.550975	2.30341e-06	1	0.535468	5.65909e-05	1
BACH2	-0.966432	8.38116e-07	-1	-0.35082	0.0854751	0	-0.753728	5.47292e-05	-1	0.212704	0.552976	0	-0.402907	0.0250611	0	-0.615611	0.00140046	-1
BBS2	-0.507173	0.000103888	-1	-0.0591195	0.710934	0	-0.637347	2.1532e-06	-1	-0.130174	0.594197	0	-0.578228	4.32672e-06	-1	-0.448053	0.000809773	0
BRSK1	0.461112	0.00173444	0	-0.159755	0.246057	0	0.575663	1.21461e-05	1	0.11455	0.780563	0	0.735418	2.10096e-07	1	0.620868	0.000235256	1
BST1	0.445816	0.000743021	0	-0.0857642	0.473157	0	0.543946	3.08944e-06	1	0.0981297	0.780866	0	0.62971	5.99548e-08	1	0.531581	0.000188435	1
C11orf82	0.34118	0.0114493	0	-0.212574	0.0602506	0	0.530381	7.73134e-06	1	0.1892	0.496963	0	0.742955	1.65888e-09	1	0.553754	0.000193523	1
C1GALT1	0.323569	0.0163756	0	-0.271685	0.0124667	0	0.737067	1.29983e-06	1	0.413498	0.0915783	0	1.00875	4.59516e-11	1	0.595255	3.68131e-05	1
C9orf72	0.451327	0.00569194	0	-0.229112	0.12459	0	0.786566	3.56767e-06	1	0.335238	0.252878	0	1.01568	2.50146e-09	1	0.680439	0.00011724	1
CALD1	0.475838	0.0030238	0	-0.165397	0.228729	0	0.549887	0.000181877	1	0.074049	0.895886	0	0.715284	2.95603e-06	1	0.641235	0.00032502	1
CAMK1G	0.704989	2.30357e-05	1	0.132226	0.416489	0	0.167151	0.166797	0	-0.537837	0.00659329	-1	0.0349249	0.784363	0	0.572762	0.00054018	1
CAPZA1	0.419994	0.00540648	0	-0.268487	0.043617	0	0.692181	1.36626e-05	1	0.272187	0.325775	0	0.960668	1.60135e-10	1	0.688481	4.3359e-06	1
CCR7	-0.879954	2.01542e-05	-1	-0.309243	0.155903	0	-0.775443	0.000155675	-1	0.104511	0.861671	0	-0.4662	0.0202147	0	-0.570711	0.00739712	-1
CD164	-0.0481027	0.745249	0	-0.393552	0.003512	0	0.492487	0.000295756	1	0.540589	0.00976856	1	0.886039	4.59516e-11	1	0.345449	0.00578933	0
CD28	-0.728053	1.63512e-06	-1	-0.230522	0.122166	0	-0.573648	5.80898e-05	-1	0.154406	0.594942	0	-0.343126	0.010192	0	-0.497531	0.000658699	-1
CD3E	-0.437335	0.00468526	0	0.324711	0.0447826	0	-0.54958	0.000639996	-1	-0.112244	0.784983	0	-0.874291	3.85633e-08	-1	-0.762047	2.08136e-06	-1
CD40LG	-0.664716	5.62992e-06	-1	-0.141243	0.350914	0	-0.583823	5.75379e-05	-1	0.0808927	0.824431	0	-0.44258	0.000586593	0	-0.523473	9.63672e-05	-1
CD68	0.359584	0.0239916	0	-0.28243	0.0843703	0	0.623722	2.4307e-05	1	0.264138	0.386672	0	0.906152	6.66405e-08	1	0.642014	0.000758894	1
CD8B	-0.536912	0.000435689	-1	-0.0308999	0.855191	0	-0.497343	0.000461491	-1	0.0395687	0.93904	0	-0.466443	0.000396289	0	-0.506012	0.00072865	-1
CD96	-0.64987	3.74834e-05	-1	-0.159252	0.338061	0	-0.553109	0.000367829	-1	0.0967612	0.824431	0	-0.393857	0.00790449	0	-0.490618	0.00182793	-1
CHMP5	0.472565	0.00473592	0	-0.406984	0.0177003	0	0.802049	5.36463e-06	1	0.329484	0.26066	0	1.20903	1.21335e-10	1	0.879549	4.59382e-06	1
CHSY1	0.252757	0.106372	0	-0.439083	0.00459031	0	0.626808	1.49694e-05	1	0.374051	0.105583	0	1.06589	3.01522e-12	1	0.69184	3.47413e-05	1
CLEC12A	0.352478	0.185633	0	-0.244216	0.397744	0	0.504889	0.0482641	1	0.152411	0.845168	0	0.749105	0.00249228	1	0.596694	0.0272686	1
CLIC4	0.134699	0.412483	0	-0.394081	0.0113573	0	0.528204	0.00020957	1	0.393504	0.0874623	0	0.922285	6.81184e-10	1	0.52878	0.0013513	1
CPD	0.349322	0.0135389	0	-0.215521	0.117997	0	0.501234	9.28268e-05	1	0.151913	0.637884	0	0.716755	1.69286e-07	1	0.564843	0.000404516	1
CSTA	0.338027	0.0215471	0	-0.159048	0.232028	0	0.49209	2.33556e-05	1	0.154064	0.640178	0	0.651138	3.04793e-07	1	0.497074	0.00306905	1
CTBS	0.458671	0.00863568	0	-0.063136	0.71561	0	0.5031	0.00142378	1	0.0444282	0.942463	0	0.566236	7.15187e-05	1	0.521807	0.00215738	1
CXCL16	0.4596	0.00131756	0	-0.120505	0.355461	0	0.553962	2.93121e-05	1	0.0943617	0.814318	0	0.674467	1.41639e-07	1	0.580105	9.28908e-05	1
CYB5R4	0.32519	0.0242854	0	-0.260373	0.0518205	0	0.574941	1.88141e-05	1	0.24975	0.371568	0	0.835314	8.72512e-09	1	0.585563	0.000368081	1
CYP1B1	0.457545	0.0462867	0	-0.380831	0.0680462	0	0.731365	0.000334513	1	0.27382	0.568147	0	1.1122	3.459e-08	1	0.838375	0.000427282	1
DCUN1D1	-0.51668	0.000796247	-1	-0.563315	0.00286607	-1	0.000395945	0.998119	0	0.517076	0.0628838	0	0.563711	0.00254191	1	0.0466347	0.843306	0
DEK	-0.135889	0.43137	0	-0.545177	0.00459031	-1	0.44852	0.00477261	0	0.584408	0.0133893	1	0.993697	9.4634e-09	1	0.409288	0.0191886	0
DENND2D	-0.496043	0.000284158	-1	-0.0988786	0.52239	0	-0.603623	8.4934e-05	-1	-0.10758	0.765522	0	-0.504744	0.000265381	-1	-0.397164	0.00203951	0
DPYD	0.227613	0.22286	0	-0.341066	0.0526557	0	0.628118	0.000110793	1	0.400505	0.161337	0	0.969185	2.08393e-08	1	0.568679	0.00448074	1
DUSP1	0.431769	0.00246181	0	-0.101815	0.490716	0	0.533108	0.0001812	1	0.101338	0.808851	0	0.634923	7.19558e-06	1	0.533585	0.000437872	1
DUSP6	0.084032	0.606663	0	-0.406802	0.0139652	0	0.512566	0.000364297	1	0.428534	0.0721515	0	0.919368	3.49102e-08	1	0.490834	0.00565928	1
E2F2	-0.458696	0.00826669	0	0.0947495	0.632874	0	-0.546196	0.000714655	-1	-0.0875001	0.856773	0	-0.640946	5.4812e-05	-1	-0.553446	0.00251311	-1
ELOVL5	0.170424	0.319165	0	-0.392658	0.01408	0	0.619676	6.36331e-05	1	0.449252	0.0866892	0	1.01233	1.65481e-09	1	0.563082	0.00206874	1
EPHA4	-0.702563	1.0795e-06	-1	-0.149223	0.286422	0	-0.574074	7.73134e-06	-1	0.128489	0.630735	0	-0.424851	0.000350119	0	-0.55334	8.76685e-05	-1
EVI2A	0.299406	0.0757413	0	-0.360628	0.0221734	0	0.640812	1.41853e-05	1	0.341406	0.224706	0	1.00144	1.05654e-09	1	0.660034	0.000598893	1
FAM134B	-0.678322	3.70746e-06	-1	-0.565572	0.00211914	-1	-0.188615	0.177667	0	0.489706	0.0162402	1	0.376957	0.0108243	0	-0.11275	0.499384	0
FAM26F	0.361644	0.0216433	0	-0.236818	0.0529375	0	0.781991	1.91683e-06	1	0.420347	0.131843	0	1.01881	2.46737e-10	1	0.598462	0.000278844	1
FAM3C	-0.490399	0.000153402	-1	-0.0164581	0.914193	0	-0.517303	2.01112e-05	-1	-0.026904	0.948883	0	-0.500845	4.12825e-06	-1	-0.473941	0.000150564	0
FAM49B	0.175587	0.304968	0	-0.334029	0.0383868	0	0.646827	0.000128579	1	0.47124	0.0795916	0	0.980856	1.63454e-08	1	0.509616	0.00381733	1
FAM8A1	0.360329	0.00664752	0	-0.223802	0.0954101	0	0.566831	3.45806e-05	1	0.206503	0.491002	0	0.790633	1.73543e-07	1	0.584131	0.000229229	1
FAS	0.379292	0.0158347	0	-0.26741	0.0585675	0	0.71978	3.24505e-06	1	0.340489	0.226291	0	0.987191	1.65888e-09	1	0.646702	0.000283833	1
FBL	-0.542994	0.000242823	-1	-0.0941735	0.563203	0	-0.583804	4.80159e-05	-1	-0.0408103	0.935414	0	-0.489631	0.000387287	-1	-0.44882	0.00354246	0
FBXO31	-0.555578	4.3924e-05	-1	-0.0920209	0.506178	0	-0.597687	1.90408e-05	-1	-0.042109	0.928258	0	-0.505667	0.000103693	-1	-0.463558	0.000626848	0
FCRL3	-0.671897	6.12619e-05	-1	-0.176572	0.347324	0	-0.63408	0.000365602	-1	0.0378171	0.950584	0	-0.457508	0.00805404	0	-0.495325	0.00386468	-1
FLJ20273	0.299868	0.0850656	0	-0.319543	0.0225375	0	0.790493	1.1396e-05	1	0.490624	0.103858	0	1.11004	3.73657e-10	1	0.619411	0.000492844	1
FLJ22662	0.470461	0.0017721	0	-0.0429569	0.773084	0	0.543991	4.03527e-05	1	0.07353	0.887433	0	0.586948	4.33454e-05	1	0.513418	0.00334337	1
FLT3LG	-0.493315	0.00100716	-1	-0.0768931	0.66204	0	-0.570234	0.000191063	-1	-0.0769186	0.852302	0	-0.493341	0.000377174	-1	-0.416422	0.0042935	0
FOXO1	-0.563982	3.52511e-05	-1	-0.131206	0.346643	0	-0.620976	4.72491e-06	-1	-0.0569942	0.873306	0	-0.48977	2.78073e-05	-1	-0.432776	0.000627196	0
FRMD3	0.442475	0.0102496	0	-0.220508	0.201806	0	0.618484	0.000173026	1	0.176009	0.594942	0	0.838992	2.65185e-08	1	0.662983	7.37388e-05	1
FTH1	0.344521	0.0239916	0	-0.248736	0.0756446	0	0.619004	1.47815e-05	1	0.274483	0.369937	0	0.86774	3.80078e-08	1	0.593257	0.000885369	1
FTHL12	0.459117	0.0026391	0	-0.0316018	0.847322	0	0.722953	4.8575e-06	1	0.263836	0.408052	0	0.754555	1.81699e-06	1	0.490719	0.00373306	1
FYB	0.320385	0.0296833	0	-0.289131	0.0536579	0	0.550655	4.36308e-05	1	0.230271	0.411178	0	0.839786	2.63649e-08	1	0.609515	0.000417521	1
FYTTD1	-0.330705	0.0248125	0	-0.581223	0.00120214	-1	0.337992	0.0162364	0	0.668697	0.00251715	1	0.919214	5.71807e-09	1	0.250518	0.115479	0
GAB2	0.447337	0.000838248	0	-0.0758362	0.582945	0	0.502864	5.09788e-05	1	0.0555272	0.893665	0	0.5787	2.83687e-06	1	0.523173	0.000254008	1
GAS6	0.469596	0.000615287	0	-0.0922631	0.419288	0	0.511711	2.71638e-05	1	0.042115	0.935414	0	0.603974	9.1201e-07	1	0.561859	0.000142287	1
GCA	0.313026	0.0138291	0	-0.251441	0.0373475	0	0.516261	1.34325e-05	1	0.203235	0.366005	0	0.767702	3.03304e-10	1	0.564467	4.25367e-05	1
GCH1	0.376936	0.0171537	0	-0.21843	0.143875	0	0.537731	0.000211465	1	0.160795	0.664969	0	0.756161	2.743e-07	1	0.595366	0.000450605	1
GIMAP1	-0.296865	0.0762428	0	-0.520174	0.00472151	-1	0.33095	0.0338622	0	0.627816	0.0121207	1	0.851124	2.94974e-07	1	0.223308	0.219877	0
GNG11	0.49187	0.0017721	1	-0.102504	0.572275	0	0.470718	0.000790653	0	-0.021152	0.970296	0	0.573222	0.000100087	1	0.594374	0.000684553	1
GOLGA8A	-0.368079	0.0315867	0	0.257294	0.1508	0	-0.715631	2.64995e-05	-1	-0.347552	0.176991	0	-0.972925	1.02653e-08	-1	-0.625373	0.000539722	-1
GPR109B	0.689054	7.4754e-05	1	0.182007	0.153961	0	0.507199	0.000860834	1	-0.181855	0.681928	0	0.325192	0.0243906	0	0.507047	0.00341139	1
GPR65	0.273664	0.0801337	0	-0.222357	0.11021	0	0.598942	7.13969e-05	1	0.325279	0.242601	0	0.821299	6.79944e-08	1	0.49602	0.00281895	1
GPR68	-0.510955	0.000534423	-1	-0.0255931	0.883937	0	-0.590437	8.7517e-05	-1	-0.0794817	0.861589	0	-0.564844	7.87873e-05	-1	-0.485362	0.00126885	0
GRAP	-0.773954	4.29502e-06	-1	-0.285926	0.101993	0	-0.702951	4.09247e-05	-1	0.0710029	0.886067	0	-0.417025	0.00990379	0	-0.488028	0.00332374	-1
GUCY1A3	0.449706	0.00885818	0	-0.0541255	0.742195	0	0.62304	5.54019e-05	1	0.173334	0.717799	0	0.677166	2.84164e-05	1	0.503832	0.00978961	1
GYG1	0.441121	0.00668018	0	-0.144419	0.305055	0	0.628843	4.20277e-05	1	0.187723	0.63233	0	0.773262	3.33122e-07	1	0.585539	0.000670649	1
HDAC4	0.147955	0.328117	0	-0.337074	0.00898319	0	0.662582	1.98317e-05	1	0.514627	0.0378335	1	0.999656	2.46737e-10	1	0.485029	0.00132783	0
HEBP2	0.200925	0.23202	0	-0.348223	0.0336138	0	0.592634	0.000164026	1	0.391709	0.150328	0	0.940857	4.08057e-08	1	0.549148	0.00296892	1
HIST1H2BC	0.443903	0.00226632	0	-0.105328	0.385711	0	0.659438	2.05372e-05	1	0.215535	0.533256	0	0.764767	2.35082e-07	1	0.549231	0.000214257	1
HLA-G	0.438455	0.00416561	0	-0.0535058	0.764351	0	0.588168	0.000205448	1	0.149713	0.708858	0	0.641673	4.61757e-05	1	0.491961	0.00286959	1
HNRNPL	0.282326	0.243404	0	-0.257983	0.316051	0	0.756421	7.15987e-05	1	0.474094	0.123799	0	1.0144	5.27871e-07	1	0.540309	0.0403742	1
HPSE	0.383188	0.0219724	0	-0.227789	0.0935327	0	0.600089	2.10765e-05	1	0.216902	0.566	0	0.827878	4.39101e-08	1	0.610977	0.00114142	1
HSPA1A	0.231673	0.249885	0	-0.454456	0.0112384	0	0.866817	2.64995e-05	1	0.635145	0.0575998	0	1.32127	8.11249e-10	1	0.686129	0.0011195	1
ICA1	0.667318	3.63606e-05	1	-0.0583519	0.771114	0	0.439528	0.00449777	0	-0.22779	0.372832	0	0.49788	0.000936866	1	0.72567	1.09123e-05	1
IFI16	0.352651	0.028437	0	-0.246374	0.122835	0	0.51515	0.000475917	1	0.162499	0.652648	0	0.761524	3.72612e-07	1	0.599025	0.000499584	1
IFIH1	0.471817	0.0059898	0	-0.245934	0.152874	0	0.51715	0.000908087	1	0.0453331	0.937555	0	0.763084	8.99547e-07	1	0.717751	7.76811e-05	1
IFITM1	0.454639	0.00205207	0	-0.232146	0.0878385	0	0.63325	6.38713e-06	1	0.17861	0.533256	0	0.865395	1.85925e-10	1	0.686785	7.44613e-06	1
IL18R1	0.444065	0.00678728	0	-0.214699	0.109484	0	0.681626	3.33328e-05	1	0.237561	0.536168	0	0.896325	4.36523e-08	1	0.658765	0.000157627	1
IMPDH2	-0.535832	0.000212291	-1	-0.102823	0.485084	0	-0.656703	3.5244e-06	-1	-0.12087	0.698966	0	-0.55388	6.44531e-06	-1	-0.43301	0.00166743	0
INPP4B	-0.625865	3.41383e-05	-1	-0.116202	0.482726	0	-0.571766	2.71638e-05	-1	0.0540983	0.894605	0	-0.455565	0.000521677	0	-0.509663	0.00106439	-1
JAK2	0.476624	0.0014887	0	-0.236996	0.080909	0	0.656074	6.28864e-07	1	0.17945	0.542931	0	0.89307	8.31701e-11	1	0.71362	1.95127e-05	1
JAM3	0.463979	0.0205676	0	-0.120494	0.43027	0	0.525908	0.00125374	1	0.0619291	0.93815	0	0.646401	0.000111357	1	0.584472	0.00755212	1
KIF1B	0.481592	0.00115369	0	-0.182827	0.210494	0	0.614097	4.51994e-06	1	0.132506	0.673968	0	0.796924	3.89666e-09	1	0.664418	3.67366e-05	1
KLHL2	0.315042	0.0742045	0	-0.339409	0.0166508	0	0.796501	1.07068e-05	1	0.481459	0.11168	0	1.13591	1.60135e-10	1	0.654451	0.000267049	1
KLRB1	-0.94218	8.13262e-08	-1	-0.40966	0.0192647	0	-0.709952	0.000164497	-1	0.232228	0.496953	0	-0.300292	0.0815202	0	-0.53252	0.000510428	-1
KPNB1	0.335481	0.0177929	0	-0.312735	0.0321826	0	0.500682	8.11409e-05	1	0.165201	0.561058	0	0.813417	4.81368e-09	1	0.648216	6.06436e-05	1
KREMEN1	0.909535	4.99906e-06	1	0.335697	0.01408	0	0.733764	5.41621e-07	1	-0.175771	0.725754	0	0.398067	0.00653535	0	0.573838	0.0059964	1
KYNU	0.401324	0.0116191	0	-0.194908	0.201572	0	0.527556	0.00132699	1	0.126232	0.799198	0	0.722464	1.24948e-05	1	0.596232	0.000449664	1
LCN2	0.670641	0.0098408	1	0.170112	0.556528	0	0.62574	0.0258704	1	-0.0449007	0.967586	0	0.455628	0.0750626	0	0.500528	0.0405467	1
LEF1	-0.776773	3.41383e-05	-1	-0.245146	0.195277	0	-0.720911	7.87554e-05	-1	0.0558619	0.930236	0	-0.475765	0.00715188	0	-0.531627	0.00603262	-1
LGALS3	0.019105	0.913336	0	-0.32383	0.020977	0	0.533357	0.000163892	1	0.514252	0.0478032	1	0.857187	7.23383e-08	1	0.342935	0.0561471	0
LMO2	0.451293	0.00463383	0	-0.244878	0.141929	0	0.681715	2.27651e-05	1	0.230422	0.486231	0	0.926593	8.79093e-08	1	0.69617	0.000164903	1
LOC100008589	-0.158268	0.349909	0	-0.354454	0.0707852	0	0.743716	1.10221e-05	1	0.901984	0.00194679	1	1.09817	2.01893e-07	1	0.196186	0.409327	0
LOC100170939	1.06736	5.3237e-07	1	0.289408	0.106384	0	0.701581	0.000209032	1	-0.365779	0.366079	0	0.412173	0.0389458	0	0.777953	0.000539722	1
LRIG1	-0.776238	1.47571e-06	-1	-0.492572	0.0076045	-1	-0.286497	0.0435614	0	0.48974	0.0201735	1	0.206075	0.197777	0	-0.283665	0.101816	0
LRRN3	-1.0271	7.25615e-05	-1	-0.452115	0.0910105	0	-0.926755	7.76646e-05	-1	0.100341	0.887561	0	-0.47464	0.0321113	0	-0.574981	0.0288387	-1
LY9	-0.766357	1.86537e-07	-1	-0.23637	0.103956	0	-0.698727	4.00813e-06	-1	0.0676297	0.867766	0	-0.462358	0.00084628	0	-0.529988	0.000157451	-1
MAN1C1	-0.597073	0.000206186	-1	-0.139988	0.427498	0	-0.641683	6.03667e-05	-1	-0.0446097	0.924667	0	-0.501695	0.000440023	-1	-0.457085	0.00301721	0
MCTP1	0.611867	8.52839e-05	1	0.0956525	0.506584	0	0.532091	5.34229e-05	1	-0.0797754	0.867954	0	0.436439	0.00137884	0	0.516214	0.0025119	1
MEFV	0.303787	0.0205064	0	-0.239244	0.0815606	0	0.501997	8.38655e-05	1	0.198209	0.401432	0	0.741241	2.28223e-08	1	0.543031	0.000154662	1
MEGF6	-0.542051	2.04955e-05	-1	-0.0763613	0.60216	0	-0.653499	1.42758e-06	-1	-0.111448	0.709836	0	-0.577138	1.02068e-05	-1	-0.46569	0.000521593	0
MEGF9	0.455375	0.00604022	0	-0.157094	0.312812	0	0.629419	1.51378e-05	1	0.174045	0.674721	0	0.786514	8.73636e-07	1	0.612469	0.00158758	1
MIR21	0.573901	0.00028033	1	0.0588431	0.688922	0	0.486023	0.000313855	1	-0.0878776	0.856773	0	0.42718	0.00167795	0	0.515058	0.00225761	1
MME	0.597688	5.92138e-05	1	0.0573718	0.701765	0	0.540743	2.76515e-05	1	-0.056945	0.895886	0	0.483372	6.55051e-05	0	0.540317	0.00032502	1
MOBKL1B	0.414505	0.0123836	0	-0.241082	0.110456	0	0.667848	1.4084e-05	1	0.253342	0.47128	0	0.90893	4.63874e-08	1	0.655588	0.000594504	1
MT1A	0.45599	0.00688313	0	-0.205855	0.194847	0	0.561882	0.000372477	1	0.105893	0.816554	0	0.767737	1.57505e-07	1	0.661844	7.06308e-05	1
MTPN	0.229855	0.0833592	0	-0.36136	0.01408	0	0.509844	5.79849e-05	1	0.279989	0.185015	0	0.871203	2.88128e-09	1	0.591214	0.000185207	1
NBPF20	0.707804	0.0104736	1	0.771085	0.00422936	1	0.220624	0.434044	0	-0.48718	0.33971	0	-0.55046	0.019473	-1	-0.0632805	0.832954	0
NCF2	0.37034	0.00622678	0	-0.185681	0.158276	0	0.540837	2.71638e-05	1	0.170497	0.591093	0	0.726519	3.10584e-07	1	0.556021	0.00049453	1
NFXL1	0.517164	0.0130786	1	-0.17133	0.419599	0	0.379806	0.0567887	0	-0.137358	0.831858	0	0.551136	0.00635719	1	0.688494	0.00240868	1
NGFRAP1	0.4404	0.0036132	0	-0.0962965	0.472602	0	0.568312	5.78008e-05	1	0.127912	0.742079	0	0.664608	1.79721e-07	1	0.536697	0.000258845	1
NLRP1	0.168066	0.261231	0	0.581743	0.000510647	1	-0.440472	0.00138172	0	-0.608538	0.00795403	-1	-1.02221	4.59516e-11	-1	-0.413677	0.00703491	0
NPC2	0.422643	0.000850325	0	-0.1783	0.175479	0	0.533247	7.89375e-06	1	0.110604	0.681928	0	0.711547	7.92876e-09	1	0.600943	1.95127e-05	1
NPTN	0.210864	0.122339	0	-0.411379	0.00459031	0	0.511624	3.43379e-05	1	0.30076	0.152147	0	0.923003	7.07518e-11	1	0.622243	7.64467e-05	1
NR3C2	-0.705517	5.45118e-08	-1	-0.208221	0.116155	0	-0.576357	3.09863e-06	-1	0.12916	0.553621	0	-0.368136	0.00134105	0	-0.497296	7.92716e-05	-1
NRGN	0.491138	0.00250233	1	0.0408192	0.807569	0	0.590389	2.76322e-05	1	0.0992511	0.847503	0	0.54957	0.000209819	1	0.450319	0.0155015	0
ODF3B	0.676482	2.98982e-06	1	0.0956675	0.528041	0	0.513195	3.28478e-05	1	-0.163288	0.576316	0	0.417527	0.00215721	0	0.580815	0.000395443	1
OR2W3	-0.229134	0.243005	0	0.378277	0.0639829	0	-0.492805	0.00347205	-1	-0.263672	0.470485	0	-0.871083	2.65196e-06	-1	-0.607411	0.00495191	-1
OSCAR	0.623135	2.42929e-05	1	0.0263138	0.878961	0	0.508818	4.41927e-05	1	-0.114317	0.752426	0	0.482504	0.000278149	0	0.596821	0.000284095	1
PBXIP1	-0.382235	0.0089142	0	0.241153	0.101993	0	-0.547692	7.46253e-05	-1	-0.165457	0.597154	0	-0.788845	5.52971e-08	-1	-0.623388	0.000126319	-1
PLAUR	0.576312	2.65907e-05	1	0.0534757	0.683885	0	0.500314	1.1396e-05	1	-0.0759984	0.851712	0	0.446838	0.000158488	0	0.522836	0.000510428	1
PLEKHA1	-0.701503	9.47747e-06	-1	-0.582679	0.00309751	-1	-0.199391	0.202196	0	0.502112	0.0333767	1	0.383288	0.0229522	0	-0.118824	0.532218	0
PNOC	-0.634601	6.35943e-06	-1	-0.107793	0.465305	0	-0.578126	3.43753e-06	-1	0.0564749	0.875976	0	-0.470332	0.000107809	0	-0.526807	0.000318378	-1
POLB	0.509704	4.90707e-05	1	-0.0766204	0.557713	0	0.414302	0.000137274	0	-0.0954015	0.758844	0	0.490923	2.21238e-05	1	0.586324	3.1955e-05	1
PPP3CC	-0.508897	0.000240416	-1	-0.0772624	0.592165	0	-0.646055	1.28194e-05	-1	-0.137158	0.679332	0	-0.568793	2.11601e-05	-1	-0.431635	0.00132783	0
PRKCQ	-0.529097	0.000277968	-1	-0.0476177	0.77735	0	-0.607388	6.75397e-05	-1	-0.0782911	0.861688	0	-0.559771	0.000125122	-1	-0.48148	0.00129829	0
PSIP1	-0.473678	0.00205302	0	-0.529898	0.00508445	-1	0.0750132	0.647627	0	0.548692	0.00976856	1	0.604911	0.000100087	1	0.0562193	0.763933	0
PTGS1	0.467904	0.00542605	0	-0.19359	0.201332	0	0.646175	2.05372e-05	1	0.178271	0.681832	0	0.839765	4.54209e-07	1	0.661494	0.000744148	1
PTGS2	0.386342	0.0118511	0	-0.303711	0.0732641	0	0.588134	0.000225837	1	0.201792	0.500436	0	0.891845	4.48881e-08	1	0.690053	3.28923e-05	1
PTPRCAP	-0.414515	0.0308655	0	0.316734	0.0660258	0	-0.71007	0.000143233	-1	-0.295555	0.438227	0	-1.0268	1.47437e-08	-1	-0.731249	0.00018714	-1
QPCT	0.484732	0.00267789	0	-0.0654859	0.67318	0	0.597439	2.05372e-05	1	0.112708	0.787129	0	0.662925	6.0895e-07	1	0.550218	0.000931352	1
RAB33B	0.34882	0.0221126	0	-0.351601	0.0111975	0	0.822751	1.45776e-06	1	0.47393	0.0553439	0	1.17435	3.01522e-12	1	0.700421	8.02327e-06	1
RAB8B	0.107989	0.514459	0	-0.463486	0.00762922	0	0.552906	0.00020213	1	0.444916	0.0486361	0	1.01639	9.99489e-10	1	0.571476	0.00109145	1
RAXL1	0.528102	0.000698514	1	-0.11521	0.519159	0	0.468337	0.00326493	0	-0.0597654	0.896733	0	0.583547	9.50426e-05	1	0.643312	2.77319e-05	1
RBM47	0.464179	0.00582476	0	-0.092044	0.576171	0	0.553614	0.000351413	1	0.0894348	0.856773	0	0.645658	7.24903e-06	1	0.556223	0.000922379	1
RCBTB2	0.42765	0.0028689	0	-0.273436	0.0555493	0	0.551731	8.62972e-05	1	0.124081	0.75218	0	0.825167	4.48184e-08	1	0.701086	2.07687e-05	1
RGS2	0.2768	0.0373527	0	-0.22723	0.0876287	0	0.485995	0.000351413	1	0.209195	0.37715	0	0.713225	2.65185e-08	1	0.50403	9.28908e-05	1
RNASE2	0.480299	0.0577492	0	-0.114193	0.687271	0	0.52118	0.0211588	1	0.0408809	0.962681	0	0.635373	0.00199663	1	0.594492	0.0169019	1
RNU6-15	0.559645	6.41873e-06	1	-0.0273659	0.847322	0	0.466795	3.95817e-05	0	-0.0928499	0.739094	0	0.494161	9.05091e-06	1	0.587011	4.95318e-06	1
RPS28	-0.472551	0.00524412	0	-0.638253	0.00185314	-1	0.268521	0.093467	0	0.741072	0.00251715	1	0.906774	1.20005e-07	1	0.165702	0.373338	0
RPS5	-0.547652	0.000176041	-1	-0.0925381	0.514288	0	-0.609981	1.18518e-05	-1	-0.0623288	0.887561	0	-0.517443	4.86045e-05	-1	-0.455114	0.00178915	0
RUNDC3A	-0.372407	0.110149	0	0.397207	0.118703	0	-0.537549	0.00419431	-1	-0.165142	0.771666	0	-0.934756	1.55147e-05	-1	-0.769614	0.00466513	-1
S1PR1	-0.655633	0.000290638	-1	-0.128537	0.530832	0	-0.488823	0.00481295	-1	0.166809	0.69439	0	-0.360286	0.0392649	0	-0.527096	0.00562958	-1
SACM1L	-0.166429	0.281657	0	-0.554018	0.00185314	-1	0.446113	0.00305623	0	0.612542	0.00976856	1	1.00013	1.58391e-09	1	0.387589	0.0145743	0
SAT1	0.501339	1.27182e-05	1	-0.0929006	0.344549	0	0.446939	6.54768e-06	0	-0.0544005	0.867766	0	0.539839	5.79697e-08	1	0.59424	1.31873e-06	1
SELP	0.418114	0.00579803	0	-0.0932197	0.462588	0	0.591613	1.10221e-05	1	0.173498	0.651934	0	0.684832	9.94972e-07	1	0.511334	0.00272302	1
SIGLEC5	0.780063	1.33605e-05	1	0.2134	0.217137	0	0.622821	8.22678e-05	1	-0.157243	0.712938	0	0.40942	0.011137	0	0.566663	0.0031317	1
SLAMF6	-0.744148	9.37338e-07	-1	-0.241195	0.0863475	0	-0.711112	9.87604e-06	-1	0.0330366	0.953376	0	-0.469917	0.00151445	0	-0.502954	0.000537254	-1
SLC16A3	0.402447	0.0025615	0	-0.174702	0.153765	0	0.55318	1.09619e-05	1	0.150733	0.5708	0	0.727882	1.07186e-09	1	0.577149	2.37421e-05	1
SLC25A38	-0.404345	0.00047621	0	0.105475	0.316266	0	-0.608224	2.63967e-06	-1	-0.203879	0.366769	0	-0.713699	4.81354e-09	-1	-0.50982	1.14736e-05	-1
SLC2A14	0.429449	0.00374423	0	-0.106569	0.318767	0	0.765546	2.30976e-07	1	0.336098	0.21617	0	0.872115	7.17106e-10	1	0.536017	0.000515106	1
SLC38A1	-0.733162	4.22132e-06	-1	-0.222229	0.169971	0	-0.56833	0.000258379	-1	0.164832	0.634183	0	-0.3461	0.0246529	0	-0.510933	0.00160296	-1
SLFN5	-0.366833	0.0212744	0	0.153137	0.347269	0	-0.585999	2.81365e-05	-1	-0.219165	0.365721	0	-0.739136	1.20472e-08	-1	-0.51997	0.00108298	-1
SMARCA2	-0.296611	0.0643434	0	-0.579383	0.0037811	-1	0.241007	0.0981904	0	0.537618	0.0182506	1	0.82039	1.04766e-06	1	0.282772	0.132587	0
SMPDL3A	0.376122	0.0236114	0	-0.229897	0.136082	0	0.507458	0.000206105	1	0.131336	0.757339	0	0.737354	3.68086e-07	1	0.606018	0.00101077	1
SNX10	0.423873	0.0164816	0	-0.382857	0.012644	0	0.952	8.34401e-07	1	0.528127	0.0817915	0	1.33486	1.24662e-11	1	0.806731	2.51066e-05	1
SPTBN1	-0.447489	0.00650935	0	0.0418138	0.837827	0	-0.508108	0.00088531	-1	-0.0606194	0.895886	0	-0.549922	0.000123059	-1	-0.489303	0.00322862	-1
SRBD1	0.331921	0.0184087	0	-0.317534	0.029175	0	0.51845	4.09247e-05	1	0.186529	0.438227	0	0.835984	3.55962e-10	1	0.649455	2.85758e-05	1
STAT2	0.557643	0.000145137	1	-0.194223	0.214779	0	0.482532	0.000257898	0	-0.0751115	0.829599	0	0.676755	4.8777e-07	1	0.751867	2.36562e-06	1
TBC1D9	-0.208331	0.234829	0	-0.491785	0.00422936	-1	0.349782	0.0182103	0	0.558113	0.0333767	1	0.841567	1.43223e-07	1	0.283454	0.127234	0
THOC3	-0.456176	0.00248329	0	0.0422141	0.815217	0	-0.611222	0.000133183	-1	-0.155046	0.624834	0	-0.653437	3.55837e-06	-1	-0.498391	0.000338047	-1
TMEM144	0.440632	0.000970894	0	-0.167431	0.171025	0	0.545611	2.00989e-05	1	0.104979	0.77671	0	0.713043	4.69075e-08	1	0.608064	3.1955e-05	1
TMEM167A	0.405764	0.00321889	0	-0.251268	0.0249151	0	0.569945	2.42606e-06	1	0.16418	0.582053	0	0.821213	3.62237e-11	1	0.657032	1.38356e-05	1
TMEM170B	0.447335	0.00364839	0	-0.249021	0.0876287	0	0.558081	5.14318e-05	1	0.110746	0.783039	0	0.807102	1.67748e-08	1	0.696356	4.02101e-05	1
TMEM176A	0.349496	0.263956	0	-0.393731	0.194419	0	0.796963	0.00567299	1	0.447466	0.438227	0	1.19069	1.58724e-05	1	0.743227	0.0151492	1
TMSL3	0.246098	0.0613379	0	-0.244243	0.0600248	0	0.53976	5.1489e-05	1	0.293662	0.174555	0	0.784003	9.4634e-09	1	0.490342	0.000489451	1
TREML1	0.772664	7.39139e-05	1	0.252433	0.138303	0	0.6507	6.18048e-05	1	-0.121964	0.829599	0	0.398268	0.0182517	0	0.520232	0.0152451	1
TSPAN3	-0.565932	0.000507317	-1	-0.105574	0.541949	0	-0.665377	1.72882e-05	-1	-0.0994446	0.8142	0	-0.559803	8.32603e-05	-1	-0.460358	0.00495191	0
TTC25	-0.437949	0.0124658	0	0.0917394	0.613835	0	-0.538469	0.000686674	-1	-0.100521	0.836137	0	-0.630209	2.46664e-05	-1	-0.529688	0.00290273	-1
TTRAP	0.211322	0.139326	0	-0.318847	0.00616046	0	0.677725	8.79637e-06	1	0.466402	0.0470669	0	0.996571	9.95195e-12	1	0.530169	0.000109194	1
UBLCP1	-0.173369	0.249068	0	-0.645343	0.000559933	-1	0.360627	0.0109164	0	0.533996	0.0133893	1	1.00597	6.20268e-10	1	0.471974	0.0030579	0
USF1	0.274306	0.0683831	0	0.0793219	0.754439	0	0.970326	3.2138e-07	1	0.696021	0.0133893	1	0.891005	0.000126803	1	0.194984	0.453171	0
WDR54	-0.624118	8.58118e-06	-1	-0.158268	0.279492	0	-0.644538	9.33622e-06	-1	-0.0204203	0.969527	0	-0.48627	0.000307095	-1	-0.46585	0.000754367	0
WSB2	0.375263	0.0167345	0	-0.284875	0.0278125	0	0.804215	6.83261e-07	1	0.428952	0.11186	0	1.08909	4.55966e-11	1	0.660137	0.000106047	1
ZAP70	-0.441669	0.000976356	0	0.0510863	0.734688	0	-0.67416	2.05372e-05	-1	-0.232492	0.445916	0	-0.725247	3.6687e-06	-1	-0.492755	0.000655534	-1
ZFP36L1	0.27657	0.115418	0	-0.440318	0.00760016	0	0.785525	1.72622e-05	1	0.508955	0.0693193	0	1.22584	4.1844e-11	1	0.716887	7.76453e-05	1
ZMYND15	0.491962	0.000206186	1	-0.0790089	0.469758	0	0.481625	6.47242e-05	0	-0.0103369	0.982172	0	0.560634	1.05958e-06	1	0.570971	2.51066e-05	1
ZNF223	0.533274	0.000669034	1	-0.123931	0.502527	0	0.448834	0.00440032	0	-0.0844398	0.846244	0	0.572765	0.000187916	1	0.657205	4.57733e-05	1
ZNF23	-0.459347	2.1973e-05	0	0.0581437	0.55281	0	-0.520225	2.19004e-07	-1	-0.0608784	0.845044	0	-0.578369	6.97106e-09	-1	-0.51749	7.63518e-06	-1
ZNF281	0.219075	0.171549	0	-0.315338	0.0449249	0	0.618985	0.000124459	1	0.39991	0.109691	0	0.934322	8.63035e-09	1	0.534412	0.00105392	1
ZNF93	0.795989	7.44655e-07	1	0.10173	0.535466	0	0.288381	0.0322839	0	-0.507608	0.00436785	-1	0.186652	0.120793	0	0.694259	1.15748e-06	1
ACADM	-0.343502	0.0222553	0	-0.494443	0.00602615	-1	-0.00623093	0.968827	0	0.337272	0.0844455	0	0.488213	0.000400046	1	0.150941	0.394104	0
ACSS2	0.344755	0.00484181	0	-0.240828	0.0623903	0	0.385668	0.000667281	0	0.0409122	0.9166	0	0.626495	2.60028e-07	1	0.585583	2.42985e-05	1
ADARB1	-0.500677	0.000522315	-1	-0.175595	0.285312	0	-0.522239	0.000317453	-1	-0.021562	0.967356	0	-0.346644	0.0115191	0	-0.325082	0.0264338	0
ADCY3	0.231922	0.168103	0	-0.267531	0.0399224	0	0.300245	0.0575096	0	0.0683228	0.919324	0	0.567776	0.000373687	1	0.499453	0.00484132	1
ADO	-0.326654	0.0176132	0	-0.55438	0.000733337	-1	0.0875668	0.471298	0	0.41422	0.0221825	0	0.641947	1.74501e-07	1	0.227727	0.118341	0
AGL	-0.467626	0.000705963	0	-0.58815	0.00219896	-1	-0.0279182	0.851218	0	0.439708	0.0133893	0	0.560232	0.000100234	1	0.120524	0.468775	0
ALS2CR14	0.683897	6.74558e-06	1	-0.0192311	0.914771	0	0.382765	0.00663092	0	-0.301132	0.133609	0	0.401996	0.00121356	0	0.703128	3.12119e-07	1
AMY1B	0.528838	0.000439978	1	-0.0765935	0.606514	0	0.332489	0.00669321	0	-0.196349	0.316498	0	0.409082	1.18364e-05	0	0.605431	3.61385e-06	1
ANAPC1	-0.539035	8.35969e-05	-1	-0.188199	0.195409	0	-0.544545	4.82822e-05	-1	-0.00551009	0.988517	0	-0.356346	0.00539742	0	-0.350836	0.0131838	0
ANKDD1A	0.516373	0.0028195	1	-0.012868	0.946939	0	0.348143	0.00559436	0	-0.168231	0.643438	0	0.361011	0.00504107	0	0.529241	0.00448074	1
ANKRD30B	0.395299	0.00375738	0	-0.149207	0.361463	0	0.393935	0.00431471	0	-0.00136467	0.995351	0	0.543142	0.000126517	1	0.544507	0.000267287	1
APEX1	-0.350528	0.0124254	0	-0.0160908	0.926717	0	-0.508074	0.000133183	-1	-0.157546	0.59232	0	-0.491983	0.000107464	-1	-0.334438	0.0231574	0
ARG1	0.330507	0.165003	0	-0.0218692	0.935673	0	0.550276	0.0111464	1	0.219769	0.724024	0	0.572146	0.00603353	1	0.352376	0.157088	0
ARHGAP21	0.214759	0.099215	0	-0.343686	0.0101239	0	0.37352	0.00087183	0	0.158762	0.573322	0	0.717206	4.27833e-08	1	0.558445	0.000247839	1
ARL5A	-0.321993	0.0108442	0	-0.576752	0.000559933	-1	0.0178192	0.888126	0	0.339812	0.0353269	0	0.594572	1.21349e-06	1	0.254759	0.0668353	0
ATP6V0E2	-0.772259	7.89483e-07	-1	-0.290814	0.0709974	0	-0.64566	4.52169e-05	-1	0.126599	0.737377	0	-0.354846	0.0198008	0	-0.481445	0.00173406	0
ATP6V1A	0.14462	0.296483	0	-0.39133	0.00553053	0	0.397424	0.000448064	0	0.252804	0.216541	0	0.788754	5.69319e-10	1	0.53595	0.000342764	1
ATP8B2	-0.698848	1.54028e-06	-1	-0.394433	0.00571137	0	-0.524006	0.000155675	-1	0.174842	0.576316	0	-0.129573	0.368891	0	-0.304415	0.038561	0
ATP8B4	0.414795	0.00533248	0	-0.235287	0.100887	0	0.441937	0.000839422	0	0.027142	0.962774	0	0.677224	2.46374e-06	1	0.650082	0.000129588	1
ATPGD1	-0.564004	6.41873e-06	-1	-0.078632	0.518949	0	-0.533715	4.91256e-05	-1	0.0302885	0.952312	0	-0.455083	0.0004901	0	-0.485372	0.000218545	0
AXIN2	-0.640183	0.000198802	-1	-0.20034	0.289958	0	-0.624907	0.000155675	-1	0.0152759	0.975176	0	-0.424567	0.00605375	0	-0.439843	0.0109353	0
BAZ1A	0.377992	0.00731319	0	-0.227494	0.0905032	0	0.457909	0.000155675	0	0.0799167	0.84814	0	0.685403	1.57433e-07	1	0.605486	0.000143103	1
BAZ2B	0.389671	0.00165155	0	-0.275264	0.0260269	0	0.408218	0.000602713	0	0.0185476	0.969464	0	0.683483	6.96391e-09	1	0.664935	2.37614e-07	1
BCL2	-0.515384	0.00108476	-1	-0.156936	0.344034	0	-0.546071	0.000390827	-1	-0.0306877	0.956804	0	-0.389136	0.00689612	0	-0.358448	0.024193	0
BEX2	-0.766512	2.98982e-06	-1	-0.351706	0.0475787	0	-0.538157	0.000394986	-1	0.228355	0.367224	0	-0.186451	0.221991	0	-0.414806	0.010708	0
BIRC3	-0.657325	6.66431e-05	-1	-0.257412	0.138778	0	-0.552801	0.000327293	-1	0.104523	0.811611	0	-0.295389	0.0561974	0	-0.399913	0.0220804	0
BLVRA	0.267404	0.120092	0	-0.246183	0.111133	0	0.417568	0.00335722	0	0.150164	0.714154	0	0.663751	2.01605e-06	1	0.513587	0.00348959	1
BMI1	-0.494006	0.000630884	-1	-0.496201	0.00422936	-1	-0.195792	0.139311	0	0.298214	0.128261	0	0.30041	0.0235015	0	0.0021954	0.99164	0
BMS1	-0.50739	4.2178e-05	-1	-0.159972	0.203148	0	-0.524709	2.71638e-05	-1	-0.0173196	0.970296	0	-0.364737	0.00155461	0	-0.347417	0.00444322	0
BTBD11	-0.626853	8.66921e-06	-1	-0.317646	0.0230834	0	-0.51493	0.000384154	-1	0.111923	0.766829	0	-0.197283	0.150389	0	-0.309207	0.0200267	0
BTLA	-0.715544	6.86393e-06	-1	-0.267779	0.0986879	0	-0.534065	8.27972e-05	-1	0.181479	0.494524	0	-0.266286	0.0473701	0	-0.447765	0.00584549	0
C11orf1	-0.535084	0.000137897	-1	-0.220717	0.140564	0	-0.502208	0.000143846	-1	0.032876	0.937884	0	-0.281491	0.0188745	0	-0.314368	0.0212129	0
C12orf65	-0.575992	9.37518e-07	-1	-0.20072	0.0853737	0	-0.488036	2.17997e-05	-1	0.0879562	0.738045	0	-0.287316	0.00604653	0	-0.375272	0.000594504	0
C1orf109	-0.430199	0.000687678	0	0.00960527	0.951046	0	-0.509427	4.40394e-05	-1	-0.0792283	0.796953	0	-0.519033	1.87621e-06	-1	-0.439804	0.000191417	0
C1orf183	0.327406	0.0422388	0	0.526294	0.00323159	1	-0.0670949	0.65974	0	-0.394501	0.0929829	0	-0.593388	3.84335e-05	-1	-0.198888	0.27097	0
C21orf2	-0.494707	0.000249104	-1	-0.176572	0.230509	0	-0.524421	0.000239011	-1	-0.029714	0.949754	0	-0.347848	0.00807453	0	-0.318134	0.0156481	0
C2orf44	-0.544252	4.37732e-06	-1	-0.159797	0.180027	0	-0.56287	3.56767e-06	-1	-0.0186179	0.963002	0	-0.403074	0.000224044	0	-0.384456	0.000664717	0
C5orf41	0.14313	0.261695	0	-0.378684	0.0030691	0	0.325857	0.00247564	0	0.182727	0.429047	0	0.704541	9.88846e-10	1	0.521814	8.62957e-05	1
C6orf190	-0.69661	3.39665e-05	-1	-0.367323	0.0357173	0	-0.497001	0.00222778	-1	0.199609	0.530333	0	-0.129678	0.414636	0	-0.329286	0.0378414	0
C6orf48	-0.548817	0.000197877	-1	-0.169715	0.2888	0	-0.521939	0.000177749	-1	0.0268783	0.953376	0	-0.352224	0.00510181	0	-0.379102	0.00776979	0
CABC1	-0.419554	0.000475039	0	0.00218733	0.98606	0	-0.55838	4.37528e-06	-1	-0.138826	0.585856	0	-0.560567	1.13679e-06	-1	-0.421741	0.00063345	0
CABIN1	-0.389566	0.00246056	0	0.0913098	0.499239	0	-0.575505	9.38619e-06	-1	-0.185939	0.474526	0	-0.666815	3.30884e-07	-1	-0.480876	0.000622071	0
CACNA2D3	-0.535348	0.000160632	-1	-0.210319	0.130846	0	-0.560026	1.92147e-05	-1	-0.0246776	0.962681	0	-0.349707	0.00620684	0	-0.32503	0.0318911	0
CARD11	-0.676982	1.0795e-06	-1	-0.19196	0.174222	0	-0.625898	1.90408e-05	-1	0.0510839	0.910693	0	-0.433937	0.00237037	0	-0.485021	0.000647384	0
CASP4	0.483717	0.000247261	0	-0.0708449	0.564999	0	0.474239	3.12975e-05	0	-0.0094783	0.982992	0	0.545084	1.95726e-06	1	0.554562	8.95758e-05	1
CCDC102A	-0.489272	6.30948e-05	-1	-0.182446	0.142954	0	-0.487594	0.000112119	-1	0.00167809	0.994823	0	-0.305148	0.0111692	0	-0.306826	0.0137082	0
CCDC25	-0.496783	0.000149015	-1	-0.158926	0.254605	0	-0.487044	0.000108329	-1	0.0097396	0.97904	0	-0.328118	0.00411463	0	-0.337858	0.00813093	0
CCDC52	0.578809	0.00235344	1	0.217551	0.153706	0	-0.00589324	0.970939	0	-0.584702	0.0203533	-1	-0.223444	0.0569835	0	0.361259	0.0561325	0
CCDC65	-0.547914	3.58214e-06	-1	-0.131002	0.272228	0	-0.562777	2.75338e-06	-1	-0.0148628	0.971268	0	-0.431775	0.000107809	0	-0.416913	0.000386859	0
CCPG1	0.265025	0.0546247	0	-0.298765	0.0164806	0	0.420609	0.000259281	0	0.155584	0.585273	0	0.719374	1.27318e-09	1	0.56379	0.00011724	1
CCR3	-0.333977	0.13345	0	0.0295298	0.919669	0	-0.672483	0.00326493	-1	-0.338505	0.462737	0	-0.702012	0.00191066	-1	-0.363507	0.130015	0
CD14	0.349988	0.00518585	0	-0.143232	0.266989	0	0.435184	0.00014106	0	0.0851957	0.786101	0	0.578416	5.90544e-07	1	0.49322	0.00025282	1
CD300C	0.307717	0.106684	0	-0.204581	0.363668	0	0.2916	0.0977853	0	-0.0161163	0.978444	0	0.496182	0.00835342	1	0.512298	0.0192057	1
CD3D	-0.587691	6.67414e-05	-1	-0.204987	0.159438	0	-0.604037	0.000137734	-1	-0.0163457	0.975176	0	-0.39905	0.00685635	0	-0.382704	0.00835066	0
CD3G	-0.367047	0.0370318	0	0.0525724	0.828819	0	-0.690053	0.000146538	-1	-0.323006	0.24481	0	-0.742626	5.00001e-05	-1	-0.419619	0.0312494	0
CD52	-0.348052	0.0119544	0	0.0350884	0.836211	0	-0.507573	0.00029149	-1	-0.159521	0.622831	0	-0.542662	0.000117567	-1	-0.383141	0.0114778	0
CD58	0.29329	0.0449077	0	-0.262395	0.0483689	0	0.470456	0.000196003	0	0.177166	0.576316	0	0.732851	3.97565e-08	1	0.555685	0.000528405	1
CDA	0.61013	3.75273e-05	1	0.22171	0.148012	0	0.528444	0.000142314	1	-0.0816859	0.829756	0	0.306734	0.0210665	0	0.388419	0.00962754	0
CDC2L2	0.329448	0.102852	0	0.634025	0.00247971	1	-0.0389627	0.839391	0	-0.368411	0.146514	0	-0.672987	3.93998e-07	-1	-0.304576	0.076706	0
CDR2	-0.730235	1.14588e-05	-1	-0.357087	0.0504523	0	-0.500112	0.00126212	-1	0.230123	0.387802	0	-0.143025	0.372424	0	-0.373148	0.025291	0
CEACAM3	0.5614	5.42257e-05	1	0.0742764	0.630508	0	0.358856	0.00212111	0	-0.202544	0.415439	0	0.284579	0.0277424	0	0.487123	0.00189225	1
CEACAM6	0.36487	0.214533	0	-0.157802	0.57419	0	0.647795	0.0315526	1	0.282926	0.733469	0	0.805597	0.00349915	1	0.522671	0.0590693	0
CEACAM8	0.343333	0.292008	0	-0.212584	0.494308	0	0.743516	0.0275269	1	0.400183	0.618513	0	0.9561	0.00212144	1	0.555917	0.0698585	0
CECR6	0.509553	0.00100035	1	0.0205925	0.913465	0	0.433426	0.000703006	0	-0.0761269	0.864724	0	0.412834	0.00240127	0	0.48896	0.00472653	1
CEP27	0.485329	0.00135592	0	-0.126076	0.45797	0	0.425441	0.00521848	0	-0.059888	0.894723	0	0.551517	0.000116424	1	0.611405	4.41109e-05	1
CHD1	0.145631	0.350193	0	-0.424156	0.0121294	0	0.480863	0.00130833	0	0.335232	0.149397	0	0.905019	1.69942e-08	1	0.569787	0.00046976	1
CHI3L2	-0.527104	0.00176122	-1	-0.140588	0.486206	0	-0.562409	0.000507765	-1	-0.0353045	0.946882	0	-0.421821	0.00700219	0	-0.386516	0.0284244	0
CKLF	0.348767	0.00267789	0	-0.174873	0.116852	0	0.456173	3.72315e-05	0	0.107406	0.699541	0	0.631046	2.19197e-08	1	0.52364	3.33077e-05	1
CLEC4A	0.266376	0.0530683	0	-0.276206	0.0661889	0	0.334771	0.00697444	0	0.0683948	0.852159	0	0.610977	1.51674e-06	1	0.542582	0.000221837	1
CLEC5A	0.481185	0.00141498	0	0.0131643	0.937475	0	0.507423	0.000163092	1	0.0262376	0.969527	0	0.494259	0.000653408	1	0.468021	0.00715716	0
CLYBL	-0.511232	0.000532827	-1	-0.120331	0.458003	0	-0.543197	0.000255794	-1	-0.0319644	0.945603	0	-0.422866	0.00115842	0	-0.390902	0.00422325	0
COBLL1	-0.725328	1.82478e-05	-1	-0.354823	0.0363686	0	-0.52137	0.000441364	-1	0.203958	0.50327	0	-0.166546	0.262357	0	-0.370505	0.0291767	0
COL9A2	-0.482441	0.0038431	0	-0.0397331	0.860698	0	-0.544314	0.00100993	-1	-0.0618729	0.886356	0	-0.504581	0.000735545	-1	-0.442708	0.00574337	0
CP110	-0.160758	0.245394	0	-0.495393	0.00221292	-1	0.256912	0.0274865	0	0.41767	0.0298128	0	0.752305	2.63649e-08	1	0.334635	0.0259732	0
CPVL	0.411352	0.0150696	0	-0.136063	0.444215	0	0.416133	0.00288217	0	0.00478098	0.992397	0	0.552196	0.000200056	1	0.547415	0.00386468	1
CRYZ	-0.531286	0.000488563	-1	-0.495038	0.0111206	-1	-0.208746	0.16997	0	0.32254	0.135848	0	0.286292	0.0769249	0	-0.0362476	0.858885	0
CSAD	0.317602	0.0205499	0	-0.331872	0.0281187	0	0.404856	0.00251534	0	0.0872542	0.811962	0	0.736728	1.06688e-07	1	0.649474	1.32798e-05	1
CSNK1E	-0.518934	2.34894e-05	-1	-0.18609	0.1412	0	-0.562886	9.12623e-06	-1	-0.043952	0.912149	0	-0.376795	0.00204363	0	-0.332843	0.00993367	0
CTSL1	0.425731	0.0215449	0	-0.119123	0.53737	0	0.410423	0.0180241	0	-0.0153077	0.980435	0	0.529546	0.00133183	1	0.544854	0.00379674	1
CUTL1	0.194143	0.136831	0	-0.299859	0.0173148	0	0.435749	0.000277573	0	0.241605	0.244588	0	0.735607	1.64743e-09	1	0.494002	0.000221777	1
CXCL10	0.351089	0.0248667	0	-0.177996	0.163754	0	0.431061	0.00159455	0	0.0799716	0.872441	0	0.609057	2.91022e-06	1	0.529085	0.000853267	1
CYP27A1	0.520759	0.0119544	1	0.121209	0.560967	0	0.531132	0.00485496	1	0.0103736	0.988274	0	0.409923	0.0272512	0	0.39955	0.0722681	0
DBNDD1	-0.743593	8.13262e-08	-1	-0.276442	0.0699187	0	-0.583749	1.11446e-05	-1	0.159844	0.395463	0	-0.307307	0.0125287	0	-0.467152	0.000397368	0
DCAF6	-0.408655	0.000591709	0	0.00896098	0.952224	0	-0.491055	1.28194e-05	-1	-0.0823994	0.772945	0	-0.500016	2.47102e-06	-1	-0.417616	0.000594504	0
DCLRE1C	0.581955	0.000102668	1	-0.0117535	0.953193	0	0.324103	0.0215124	0	-0.257852	0.23598	0	0.335857	0.01377	0	0.593709	8.57241e-05	1
DDX24	-0.480831	0.000501363	0	-0.0331201	0.83613	0	-0.572417	4.19445e-05	-1	-0.0915856	0.807977	0	-0.539296	3.01395e-05	-1	-0.447711	0.00108069	0
DEGS1	-0.0687151	0.676576	0	-0.493239	0.00422936	-1	0.259245	0.0294091	0	0.32796	0.0980183	0	0.752485	2.65185e-08	1	0.424524	0.0103624	0
DNAJC25-GNG10	0.327909	0.0136707	0	-0.0510536	0.668519	0	0.540448	6.18132e-05	1	0.212539	0.473518	0	0.591501	3.47627e-06	1	0.378963	0.0051421	0
DRAM1	0.420555	0.00188194	0	-0.0993197	0.439988	0	0.440389	0.000359798	0	0.0198345	0.971712	0	0.539709	3.46444e-05	1	0.519875	0.000609643	1
DTWD2	0.531375	0.0012423	1	-0.0170231	0.938046	0	0.435726	0.0111935	0	-0.0956486	0.847042	0	0.452749	0.00594073	0	0.548398	0.000861335	1
E2F3	0.265526	0.0517965	0	-0.274206	0.0518745	0	0.420018	0.000379183	0	0.154492	0.562133	0	0.694224	4.48184e-08	1	0.539733	0.000358536	1
E2F5	-0.600704	7.65823e-05	-1	-0.188298	0.23415	0	-0.498221	0.000379183	-1	0.102484	0.763107	0	-0.309922	0.0147721	0	-0.412406	0.00444322	0
ECHDC1	-0.124715	0.362505	0	-0.477305	0.000559933	0	0.45324	0.000784782	0	0.577955	0.00691692	1	0.930545	2.24858e-11	1	0.35259	0.00469583	0
EGF	0.315669	0.0100591	0	-0.135329	0.140653	0	0.533055	2.1532e-06	1	0.217385	0.386672	0	0.668383	8.05599e-09	1	0.450998	0.000878316	0
EIF3A	-0.279715	0.0701167	0	-0.572116	0.00211914	-1	0.145723	0.273554	0	0.425438	0.0482062	0	0.71784	9.20959e-07	1	0.292402	0.0921907	0
EIF4E3	0.400229	0.00466938	0	-0.142326	0.338408	0	0.423091	0.000620514	0	0.0228621	0.962983	0	0.565417	7.76632e-06	1	0.542555	0.000403141	1
ELANE	0.35644	0.318661	0	-0.264516	0.472658	0	0.642896	0.0876242	0	0.286456	0.763107	0	0.907412	0.00498821	1	0.620956	0.0405415	1
EMILIN2	0.366603	0.0134457	0	-0.118966	0.470026	0	0.372834	0.00490428	0	0.00623132	0.988813	0	0.4918	0.000657008	1	0.485569	0.00448074	1
EPB41	-0.243958	0.0897468	0	0.409363	0.00556936	0	-0.479617	0.00021831	0	-0.235659	0.379831	0	-0.88898	1.64743e-09	-1	-0.653322	8.21478e-05	-1
EPHA1	-0.581517	2.88896e-05	-1	-0.12318	0.413977	0	-0.574071	1.71317e-05	-1	0.00744567	0.985014	0	-0.450892	0.000227732	0	-0.458337	0.000790831	0
ESPN	-0.445692	0.0225239	0	0.146835	0.584859	0	-0.393892	0.0380721	0	0.0517993	0.928664	0	-0.540727	0.00714606	-1	-0.592527	0.00773593	-1
ESYT1	-0.475449	0.000415494	0	-0.0770831	0.604006	0	-0.584501	4.33991e-05	-1	-0.109052	0.764133	0	-0.507418	0.000157873	-1	-0.398366	0.00349581	0
EVI5	0.503811	0.000158435	1	-0.0662424	0.681571	0	0.346993	0.00594247	0	-0.156818	0.538747	0	0.413235	0.0014026	0	0.570053	7.76453e-05	1
F13A1	0.613492	0.000154465	1	0.113539	0.468855	0	0.431593	0.00267896	0	-0.181898	0.634183	0	0.318054	0.033926	0	0.499953	0.0044371	1
F2RL1	0.486992	0.0057841	1	-0.0259325	0.910099	0	0.410865	0.0103275	0	-0.0761265	0.887561	0	0.436798	0.00767705	0	0.512924	0.00772186	1
FAM113B	-0.575302	8.62027e-05	-1	-0.365566	0.026573	0	-0.488178	0.00115768	-1	0.0871238	0.834326	0	-0.122612	0.434345	0	-0.209735	0.181177	0
FAM117B	-0.491617	0.001626	-1	-0.536334	0.00422936	-1	-0.131924	0.350212	0	0.359693	0.0790103	0	0.40441	0.00445275	0	0.044717	0.820443	0
FAM129A	0.3317	0.0280066	0	-0.112388	0.453717	0	0.506491	0.00037358	1	0.174791	0.576892	0	0.61888	2.42153e-06	1	0.444089	0.00285891	0
FAM171A1	-0.585452	6.79644e-06	-1	-0.14931	0.257394	0	-0.548657	1.80221e-05	-1	0.0367943	0.921359	0	-0.399347	0.00035926	0	-0.436141	0.000245279	0
FAR1	0.209608	0.127465	0	-0.344685	0.0212079	0	0.38161	0.00150904	0	0.172003	0.464195	0	0.726295	1.74572e-08	1	0.554293	0.000187859	1
FBXL5	0.386983	0.00300612	0	-0.102338	0.428935	0	0.386543	0.000698393	0	-0.000440088	0.998521	0	0.488881	3.45167e-05	1	0.489321	0.000610834	1
FCER1A	-0.362387	0.0431372	0	-0.0460273	0.843721	0	-0.541292	0.00589712	-1	-0.178905	0.680995	0	-0.495264	0.00639648	-1	-0.31636	0.0714535	0
FCGR3B	0.516475	0.183022	0	-0.0471778	0.928239	0	0.687392	0.0132201	1	0.170917	0.847503	0	0.73457	0.0131626	1	0.563653	0.203166	0
FCRL2	-0.325455	0.023423	0	0.0323242	0.834383	0	-0.562722	1.9733e-05	-1	-0.237267	0.377435	0	-0.595046	4.38018e-06	-1	-0.357779	0.0211617	0
FGD2	0.0578838	0.809764	0	-0.457255	0.0558767	0	0.382366	0.0460507	0	0.324483	0.365637	0	0.839622	2.99207e-05	1	0.515139	0.0272965	1
FGFBP2	-0.258156	0.214895	0	0.0171439	0.950326	0	-0.503972	0.033572	-1	-0.245815	0.673968	0	-0.521116	0.0264668	-1	-0.2753	0.220206	0
FLI1	-0.108122	0.532329	0	-0.464305	0.00924128	0	0.427877	0.00633852	0	0.535998	0.0378335	1	0.892182	4.59406e-07	1	0.356183	0.0556104	0
FNDC3B	0.401834	0.00738618	0	-0.206149	0.148113	0	0.482424	0.000355803	0	0.0805895	0.859578	0	0.688573	1.01101e-06	1	0.607984	0.000226962	1
FOXK1	-0.307685	0.0217587	0	0.0810043	0.598389	0	-0.501991	8.66574e-05	-1	-0.194307	0.438227	0	-0.582996	8.53459e-06	-1	-0.388689	0.00899038	0
FPR2	0.534976	0.0017721	1	0.135733	0.350914	0	0.500317	0.000530038	1	-0.0346589	0.959216	0	0.364584	0.00981974	0	0.399243	0.0272686	0
G6PC	0.642411	0.000764994	1	0.223311	0.167597	0	0.0551441	0.716173	0	-0.587267	0.0201735	-1	-0.168167	0.196571	0	0.4191	0.0286435	0
GADD45B	0.488644	0.000486977	1	-0.0455114	0.761754	0	0.407581	0.000571567	0	-0.0810631	0.833207	0	0.453093	0.000192864	0	0.534156	0.000421385	1
GEMIN4	-0.557587	5.23146e-05	-1	-0.185847	0.196409	0	-0.549715	5.23856e-05	-1	0.00787181	0.985014	0	-0.363869	0.00351839	0	-0.371741	0.00590867	0
GIMAP5	-0.511388	0.000136971	-1	-0.105578	0.471394	0	-0.53334	0.000137274	-1	-0.0219523	0.962681	0	-0.427763	0.000555103	0	-0.40581	0.00107302	0
GLRX	0.359964	0.00222929	0	-0.16627	0.166369	0	0.414769	6.2144e-05	0	0.0548047	0.869971	0	0.581039	2.02955e-07	1	0.526234	8.68349e-05	1
GNS	0.323436	0.0124609	0	-0.190437	0.153546	0	0.472598	4.04883e-05	0	0.149162	0.562473	0	0.663035	8.79093e-08	1	0.513872	0.00046976	1
GOLGA8B	-0.55435	0.000486977	-1	-0.351246	0.110456	0	-0.505891	0.00398275	-1	0.0484591	0.930236	0	-0.154645	0.455857	0	-0.203104	0.327819	0
GP9	0.431531	0.0082293	0	-0.0993411	0.560907	0	0.44668	0.00111319	0	0.0151489	0.977856	0	0.546021	0.000227113	1	0.530872	0.00436545	1
GPR97	0.652546	1.57467e-05	1	0.558392	0.000559933	1	0.281101	0.0297088	0	-0.371445	0.129711	0	-0.277291	0.0556879	0	0.0941536	0.610507	0
GSTM3	-0.68659	0.000107001	-1	-0.224019	0.261633	0	-0.518715	0.00209209	-1	0.167876	0.51964	0	-0.294696	0.0378325	0	-0.462571	0.00238669	0
HBZ	-0.740427	0.0820433	0	0.128379	0.808201	0	-0.882033	0.0120879	-1	-0.141606	0.921769	0	-1.01041	0.0129499	-1	-0.868806	0.0948776	0
HDAC2	-0.321253	0.0157403	0	-0.495616	0.00309751	-1	0.0319121	0.800425	0	0.353165	0.0463228	0	0.527528	3.767e-05	1	0.174364	0.278327	0
HEBP1	0.299072	0.0519594	0	-0.204792	0.179017	0	0.444604	0.000405974	0	0.145532	0.694824	0	0.649397	5.8732e-06	1	0.503865	0.0052764	1
HEMGN	-0.342635	0.0872674	0	0.203025	0.285897	0	-0.392091	0.0185042	0	-0.0494561	0.947072	0	-0.595116	0.000849618	-1	-0.54566	0.0155015	-1
HHEX	0.255515	0.0833529	0	-0.259509	0.0821855	0	0.396436	0.00171252	0	0.140921	0.685963	0	0.655945	2.85658e-06	1	0.515024	0.00216776	1
HIATL1	0.450279	0.0109797	0	-0.0932958	0.552165	0	0.418413	0.00478841	0	-0.0318659	0.966893	0	0.511709	0.000781937	1	0.543575	0.00485454	1
HIST1H2BE	0.360921	0.00338935	0	-0.091307	0.358399	0	0.592973	1.22965e-05	1	0.232051	0.392499	0	0.68428	1.35476e-07	1	0.452228	0.000360281	0
HLA-C	0.525503	0.0215744	1	0.209159	0.537346	0	0.515282	0.0207672	1	-0.0102206	0.98571	0	0.306123	0.217606	0	0.316344	0.264142	0
HLX	0.40631	0.00516494	0	-0.0996769	0.466682	0	0.482506	0.000169531	0	0.0761964	0.866362	0	0.582183	7.96448e-06	1	0.505987	0.00134433	1
HMGB1	-0.146474	0.266478	0	-0.436847	0.00294109	0	0.343053	0.00687966	0	0.489527	0.0133893	1	0.7799	1.32136e-08	1	0.290373	0.0305384	0
HNRPC	-0.163041	0.294692	0	-0.384445	0.01408	0	0.356188	0.0118697	0	0.519229	0.027291	1	0.740633	1.24064e-06	1	0.221404	0.191907	0
HSH2D	0.331134	0.021059	0	0.413629	0.0121294	0	-0.32625	0.0139836	0	-0.657385	0.00194679	-1	-0.739879	8.37887e-07	-1	-0.0824944	0.649899	0
IARS	-0.442617	0.00155168	0	-0.0335136	0.835987	0	-0.559212	3.53225e-05	-1	-0.116595	0.738045	0	-0.525698	3.79631e-05	-1	-0.409103	0.00448903	0
ICOS	-0.658097	6.86393e-06	-1	-0.283498	0.0625388	0	-0.591756	9.4791e-05	-1	0.0663414	0.875976	0	-0.308258	0.0284757	0	-0.374599	0.00755212	0
IFIT1L	-0.491798	0.0327481	-1	0.0555541	0.836785	0	-0.352485	0.0801503	0	0.139313	0.854667	0	-0.408039	0.0739046	0	-0.547352	0.0490489	-1
IFRD1	0.405087	0.00316795	0	-0.157517	0.262589	0	0.451089	0.000448064	0	0.0460022	0.919432	0	0.608606	3.96366e-06	1	0.562604	0.000173318	1
IL10	0.458753	0.00248533	0	-0.158252	0.379639	0	0.44985	0.0042854	0	-0.00890341	0.985014	0	0.608102	0.000113515	1	0.617005	0.000127673	1
IL10RB	0.437988	0.000294239	0	-0.123371	0.280009	0	0.483393	9.08894e-06	0	0.0454047	0.902113	0	0.606764	3.44899e-08	1	0.56136	1.87791e-05	1
IL11RA	-0.511465	0.000148153	-1	-0.206962	0.150766	0	-0.580922	6.79269e-05	-1	-0.069457	0.872441	0	-0.37396	0.00795959	0	-0.304503	0.0320038	0
IL1RN	0.575447	0.00012219	1	0.0462232	0.742195	0	0.341886	0.00537248	0	-0.233561	0.412991	0	0.295663	0.0181249	0	0.529224	0.000769891	1
IL23A	-0.562139	9.28718e-06	-1	-0.102833	0.431634	0	-0.533493	1.21881e-05	-1	0.0286458	0.942463	0	-0.43066	0.000118007	0	-0.459306	0.000200071	0
IL2RB	-0.589251	0.000170852	-1	-0.198699	0.233824	0	-0.561624	0.0010948	-1	0.0276271	0.969527	0	-0.362925	0.0365872	0	-0.390552	0.0205677	0
INTS2	-0.373843	0.00191837	0	-0.498924	0.00083968	-1	0.0153598	0.907177	0	0.389202	0.0201735	0	0.514284	1.11973e-05	1	0.125081	0.329296	0
ITGB3	0.57784	0.00213965	1	0.141197	0.4709	0	0.580947	0.000603425	1	0.00310669	0.994507	0	0.43975	0.0194883	0	0.436643	0.0527597	0
ITGB5	0.308732	0.0726163	0	-0.17757	0.269258	0	0.45131	0.00184552	0	0.142578	0.778328	0	0.62888	0.000114355	1	0.486302	0.0159885	1
ITK	-0.614468	4.58784e-05	-1	-0.198032	0.19959	0	-0.590964	0.00013742	-1	0.0235036	0.969527	0	-0.392933	0.00753254	0	-0.416436	0.00600907	0
ITPR3	-0.57375	3.41383e-05	-1	-0.249954	0.11139	0	-0.562825	0.000246478	-1	0.0109249	0.981874	0	-0.312871	0.0373803	0	-0.323796	0.0239474	0
ITPRIP	0.393548	0.00247453	0	-0.128254	0.299167	0	0.460807	5.55477e-05	0	0.0672597	0.861744	0	0.589062	7.1147e-07	1	0.521802	0.000276605	1
JUNB	0.523351	7.05008e-05	1	0.209379	0.0948895	0	0.488635	1.68287e-05	1	-0.0347152	0.939189	0	0.279257	0.0183522	0	0.313972	0.0328012	0
KIAA0355	-0.547885	9.47747e-06	-1	-0.128809	0.328627	0	-0.570125	4.37528e-06	-1	-0.02224	0.953376	0	-0.441316	7.70226e-05	0	-0.419076	0.000424975	0
KIAA0664	0.382915	0.00489458	0	0.34983	0.00508445	0	-0.227684	0.0313498	0	-0.610599	0.00194679	-1	-0.577514	9.13695e-08	-1	0.0330854	0.836801	0
KIAA1147	-0.592541	5.57793e-05	-1	-0.18939	0.223847	0	-0.598163	8.03757e-05	-1	-0.00562172	0.98905	0	-0.408773	0.00316251	0	-0.403151	0.00457473	0
KIAA1600	0.21652	0.109135	0	-0.33224	0.0135847	0	0.404637	0.00041959	0	0.188116	0.438504	0	0.736877	3.43684e-09	1	0.548761	0.00019768	1
KIAA1618	0.135845	0.438087	0	-0.447784	0.00929083	0	0.412627	0.00768457	0	0.276782	0.223793	0	0.860411	3.82125e-10	1	0.583628	7.30818e-05	1
KLHL3	-0.637571	4.77795e-06	-1	-0.286045	0.0556797	0	-0.589688	5.41381e-05	-1	0.0478838	0.910693	0	-0.303643	0.0262226	0	-0.351527	0.00915873	0
KLRG1	-0.572602	0.000522988	-1	-0.167693	0.348085	0	-0.535463	0.00271926	-1	0.0371386	0.956495	0	-0.36777	0.0377228	0	-0.404909	0.0192178	0
KRT72	-0.274422	0.393912	0	-0.109058	0.771055	0	-0.666577	0.0176325	-1	-0.392155	0.510117	0	-0.55752	0.0426828	-1	-0.165365	0.655401	0
LCK	-0.587139	2.96353e-05	-1	-0.126615	0.396137	0	-0.565783	6.18048e-05	-1	0.0213557	0.967586	0	-0.439169	0.000832079	0	-0.460524	0.000855324	0
LDLRAP1	-0.606936	2.02556e-05	-1	-0.158062	0.262557	0	-0.616093	5.23856e-05	-1	-0.00915728	0.984673	0	-0.458032	0.000552531	0	-0.448875	0.000423243	0
LEPROTL1	-0.583352	0.000102855	-1	-0.495889	0.00612269	-1	-0.209043	0.113875	0	0.374309	0.0520524	0	0.286846	0.0467056	0	-0.0874631	0.638635	0
LILRB2	0.497697	0.000158435	1	-0.0312656	0.847322	0	0.320728	0.00520764	0	-0.176969	0.488992	0	0.351993	0.00565282	0	0.528963	0.00046976	1
LIME1	-0.545472	0.000103246	-1	-0.164502	0.261139	0	-0.54536	0.000106807	-1	0.000112199	0.999617	0	-0.380858	0.00629197	0	-0.380971	0.0110232	0
LIN7A	0.509107	0.000157038	1	0.021505	0.875341	0	0.455081	0.000260025	0	-0.0540257	0.905998	0	0.433576	0.000253417	0	0.487602	0.000344104	1
LMO4	0.148549	0.285313	0	-0.404641	0.0111975	0	0.45596	0.000406168	0	0.30741	0.123799	0	0.8606	7.45489e-09	1	0.55319	0.000464068	1
LOC441268	0.615399	0.000211093	1	0.0445038	0.808502	0	0.397427	0.00403616	0	-0.217973	0.531479	0	0.352923	0.0215316	0	0.570895	0.00257824	1
LPCAT2	0.448495	0.02311	0	-0.0405982	0.849383	0	0.456711	0.0102398	0	0.00821599	0.989468	0	0.49731	0.0042906	1	0.489094	0.0190453	1
LRFN3	-0.524957	3.46538e-05	-1	-0.153985	0.249479	0	-0.501632	2.53856e-05	-1	0.0233257	0.955484	0	-0.347646	0.00240063	0	-0.370972	0.00456603	0
LSP1	0.4177	0.0101585	0	0.780623	6.19741e-06	1	-0.00281012	0.986711	0	-0.42051	0.095509	0	-0.783433	1.90595e-07	-1	-0.362923	0.0360138	0
LTBP4	-0.40565	0.000824338	0	0.0089854	0.953193	0	-0.519773	3.41893e-05	-1	-0.114123	0.721129	0	-0.528759	2.46734e-05	-1	-0.414635	0.00165618	0
LYRM1	0.312523	0.00841405	0	-0.17419	0.119021	0	0.347857	0.00141352	0	0.0353347	0.935764	0	0.522047	3.11744e-06	1	0.486712	0.000151908	1
LYSMD2	0.139664	0.36286	0	-0.380184	0.0188527	0	0.389455	0.0032377	0	0.249791	0.271425	0	0.769639	5.33294e-08	1	0.519848	0.00108631	1
MAF1	0.102127	0.445967	0	0.493418	0.000933847	1	-0.217305	0.0698645	0	-0.319432	0.095509	0	-0.710723	2.0517e-08	-1	-0.39129	0.00298916	0
MAGED1	-0.57446	9.33547e-05	-1	-0.182473	0.22399	0	-0.537344	0.000189798	-1	0.0371158	0.941075	0	-0.354871	0.00885529	0	-0.391987	0.00761916	0
MAL	-0.578162	0.000885151	-1	-0.270964	0.143077	0	-0.523347	0.00099004	-1	0.0548152	0.921769	0	-0.252382	0.123765	0	-0.307198	0.11123	0
MAP1A	0.571717	4.33165e-05	1	0.0872099	0.454461	0	0.532506	1.39908e-05	1	-0.0392113	0.941075	0	0.445296	0.00033396	0	0.484507	0.00137171	0
MAPK14	0.771015	2.46036e-05	1	0.348571	0.0089995	0	0.491313	0.00046018	1	-0.279702	0.442681	0	0.142742	0.333958	0	0.422444	0.0255285	0
MATK	-0.617389	4.09069e-05	-1	-0.278308	0.0755226	0	-0.555152	0.000840833	-1	0.0622371	0.911649	0	-0.276844	0.101427	0	-0.339081	0.0342566	0
MBNL3	-0.207247	0.189718	0	0.256285	0.0504131	0	-0.56611	2.76322e-05	-1	-0.358864	0.154842	0	-0.822396	4.29151e-09	-1	-0.463532	0.00541874	0
MCM8	0.269517	0.0625636	0	-0.230166	0.184255	0	0.391203	0.00951755	0	0.121687	0.728166	0	0.621369	5.09569e-05	1	0.499682	0.00125243	1
METTL7A	0.0493055	0.765586	0	-0.277792	0.0661889	0	0.527689	0.000143846	1	0.478383	0.038781	0	0.80548	1.98075e-07	1	0.327097	0.0588594	0
MEX3C	-0.36419	0.00773726	0	-0.483823	0.00288484	0	0.156638	0.283959	0	0.520828	0.0162758	1	0.640462	1.24948e-05	1	0.119634	0.432202	0
MFGE8	-0.705986	2.75371e-06	-1	-0.257546	0.0944621	0	-0.630246	2.71638e-05	-1	0.0757404	0.861589	0	-0.3727	0.0106347	0	-0.44844	0.00352802	0
MFSD1	0.237191	0.0638469	0	-0.255229	0.0552167	0	0.382619	0.000568453	0	0.145428	0.590111	0	0.637848	3.30143e-07	1	0.49242	0.000836178	1
MGC15763	-0.493704	0.000188203	-1	-0.147514	0.299167	0	-0.552353	4.27757e-05	-1	-0.0586491	0.875976	0	-0.40484	0.00104723	0	-0.346191	0.00781733	0
MIR1976	0.569042	0.00458518	1	0.260015	0.141358	0	-0.0338915	0.838476	0	-0.602933	0.0338511	-1	-0.293906	0.0494515	0	0.309027	0.162299	0
MMRN1	0.426401	0.0101585	0	-0.0962977	0.44878	0	0.453422	0.0010948	0	0.0270216	0.970296	0	0.54972	9.42671e-05	1	0.522698	0.00355325	1
MPRIP	-0.473259	0.000424675	0	-0.0455427	0.776707	0	-0.580911	1.18781e-05	-1	-0.107652	0.746252	0	-0.535368	4.1247e-05	-1	-0.427716	0.00311809	0
MRPS27	-0.349638	0.0134459	0	0.00558339	0.973536	0	-0.499796	0.000216953	-1	-0.150158	0.622739	0	-0.50538	8.07441e-05	-1	-0.355221	0.0152451	0
MSL3L1	0.543747	0.000282113	1	0.0389672	0.809895	0	0.450076	0.000225588	0	-0.0936712	0.808951	0	0.411108	0.000813903	0	0.50478	0.00152376	1
MTDH	-0.245288	0.114739	0	-0.490752	0.00488909	-1	0.199591	0.14626	0	0.444879	0.0385748	0	0.690343	2.41446e-06	1	0.245464	0.152196	0
MTMR6	0.15977	0.25715	0	-0.316693	0.0228763	0	0.52569	0.000179027	1	0.36592	0.109879	0	0.842382	1.84131e-08	1	0.476463	0.00158228	0
MTX3	-0.50891	1.62495e-05	-1	-0.230664	0.065343	0	-0.490875	9.76202e-05	-1	0.0180344	0.969527	0	-0.260212	0.0278782	0	-0.278246	0.0166672	0
MYC	-0.571745	0.000541381	-1	-0.165341	0.359466	0	-0.584253	7.76662e-05	-1	-0.0125083	0.978444	0	-0.418913	0.00293092	0	-0.406404	0.0184172	0
NAE1	-0.526995	3.96294e-05	-1	-0.175883	0.188965	0	-0.51811	3.9167e-05	-1	0.00888448	0.981874	0	-0.342227	0.00350944	0	-0.351111	0.0060096	0
NARS	-0.229483	0.142158	0	-0.522795	0.00378583	-1	0.217327	0.132838	0	0.44681	0.05212	0	0.740122	2.56386e-06	1	0.293312	0.0913059	0
NAT10	-0.388157	0.0100591	0	-0.000619414	0.99721	0	-0.584138	6.23293e-05	-1	-0.195981	0.493495	0	-0.583519	2.02824e-05	-1	-0.387537	0.0124843	0
NBN	0.33216	0.0236699	0	-0.251417	0.0721117	0	0.438882	0.000485204	0	0.106722	0.772618	0	0.690298	5.69736e-08	1	0.583576	0.00017606	1
NBPF10	0.698474	0.00793599	1	0.696442	0.00553053	1	0.30183	0.245762	0	-0.396645	0.450541	0	-0.394612	0.080815	0	0.0020324	0.995272	0
NBPF11	0.231263	0.0847225	0	0.319231	0.0263582	0	-0.291571	0.0110905	0	-0.522834	0.0058124	-1	-0.610802	1.47279e-06	-1	-0.0879677	0.592227	0
NCALD	-0.701597	8.15797e-06	-1	-0.290479	0.071025	0	-0.58972	0.000259212	-1	0.111877	0.808951	0	-0.299241	0.0663622	0	-0.411118	0.0126132	0
NCOA5	-0.301749	0.00839626	0	0.0400091	0.776125	0	-0.492312	1.84603e-05	-1	-0.190562	0.303765	0	-0.532321	1.89072e-06	-1	-0.341758	0.00479212	0
NDRG2	-0.553421	1.213e-07	-1	-0.178217	0.0948895	0	-0.50846	3.2138e-07	-1	0.044961	0.854897	0	-0.330243	0.000319664	0	-0.375204	0.000236836	0
NEIL2	-0.350807	0.000921933	0	0.0503712	0.626168	0	-0.512534	2.89216e-06	-1	-0.161727	0.406202	0	-0.562905	1.32136e-08	-1	-0.401178	9.69596e-05	0
NFE2L2	0.253761	0.0855313	0	-0.26821	0.0530167	0	0.418121	0.000491952	0	0.16436	0.613658	0	0.686331	3.05693e-07	1	0.521971	0.00181308	1
NFKBIZ	0.36079	0.0117743	0	-0.214657	0.143447	0	0.321364	0.00891824	0	-0.0394258	0.930957	0	0.536021	1.8632e-05	1	0.575447	0.000195949	1
NRBF2	0.332839	0.0418333	0	-0.182657	0.265066	0	0.392928	0.00244796	0	0.0600896	0.904463	0	0.575585	3.59411e-05	1	0.515495	0.0048017	1
NSUN5C	-0.252358	0.0552189	0	0.160247	0.263636	0	-0.542584	0.000115657	-1	-0.290225	0.174541	0	-0.702831	5.32037e-07	-1	-0.412606	0.00300948	0
NUMA1	-0.343024	0.00622678	0	-0.00428869	0.978393	0	-0.507119	0.000110442	-1	-0.164095	0.5133	0	-0.50283	6.90168e-05	-1	-0.338735	0.0100814	0
NUP54	-0.34776	0.0173631	0	-0.520241	0.00312438	-1	0.129542	0.375381	0	0.477302	0.0198455	0	0.649783	5.35694e-06	1	0.172481	0.26896	0
OAS1	0.700092	0.00394906	1	0.059372	0.831532	0	0.43767	0.0515844	0	-0.262421	0.603446	0	0.378298	0.0623798	0	0.64072	0.00597421	1
OBFC2A	0.425674	0.000816413	0	-0.166928	0.164883	0	0.415014	0.000319467	0	-0.0106598	0.97904	0	0.581943	6.7428e-07	1	0.592602	1.66674e-05	1
OLIG1	-0.256164	0.180872	0	0.111986	0.606467	0	-0.505271	0.0031434	-1	-0.249107	0.501944	0	-0.617257	0.000501436	-1	-0.36815	0.080373	0
OR2A9P	-0.63501	1.95007e-06	-1	-0.171639	0.226493	0	-0.581642	1.80221e-05	-1	0.0533674	0.876026	0	-0.410003	0.000816516	0	-0.463371	0.000199031	0
OSTC	-0.278802	0.0611591	0	-0.563933	0.00221292	-1	0.177599	0.169095	0	0.456401	0.0202596	0	0.741532	1.95656e-07	1	0.285131	0.0828708	0
OXR1	-0.123685	0.412706	0	-0.495966	0.00251007	-1	0.0905517	0.470986	0	0.214236	0.34427	0	0.586518	1.24191e-06	1	0.372282	0.0127473	0
P2RX1	0.559303	2.52075e-05	1	0.0426215	0.777445	0	0.386532	0.00161102	0	-0.172771	0.480042	0	0.34391	0.00432746	0	0.516681	0.000132278	1
P2RY8	-0.301164	0.0197381	0	0.0710204	0.615569	0	-0.515707	8.18251e-05	-1	-0.214543	0.341552	0	-0.586728	1.81307e-06	-1	-0.372184	0.0042156	0
PAQR8	-0.644681	2.74567e-06	-1	-0.321096	0.0349435	0	-0.506402	2.36403e-05	-1	0.138279	0.504956	0	-0.185306	0.120539	0	-0.323585	0.0209336	0
PARM1	-0.628129	1.99682e-05	-1	-0.15389	0.345989	0	-0.509275	0.000167349	-1	0.118853	0.659692	0	-0.355385	0.00483013	0	-0.474238	0.000983617	0
PARP10	0.321576	0.0277593	0	-0.257974	0.104726	0	0.358477	0.00831947	0	0.0369001	0.935414	0	0.616451	2.75615e-06	1	0.579551	0.000103495	1
PCDHB9	0.543294	0.00028901	1	-0.0693743	0.691113	0	0.410093	0.00558056	0	-0.133201	0.677795	0	0.479467	0.000449328	0	0.612668	2.31299e-05	1
PDCD2L	-0.50592	4.81311e-05	-1	-0.102611	0.390797	0	-0.53505	1.51378e-05	-1	-0.0291306	0.9466	0	-0.432439	0.000123968	0	-0.403309	0.000919879	0
PDE9A	-0.545022	0.000235721	-1	-0.162805	0.304649	0	-0.575084	0.000130899	-1	-0.0300624	0.94892	0	-0.412279	0.00150173	0	-0.382217	0.00469045	0
PDZK1IP1	-0.18845	0.443407	0	0.330804	0.117113	0	-0.480447	0.0188983	0	-0.291998	0.518851	0	-0.811251	7.98007e-06	-1	-0.519254	0.0188418	-1
PF4V1	0.718726	0.00825185	1	0.221524	0.431609	0	0.592339	0.0194931	1	-0.126387	0.884996	0	0.370816	0.139582	0	0.497203	0.0840902	0
PFKFB4	0.42176	0.00078269	0	-0.143658	0.269328	0	0.410237	0.000289767	0	-0.0115229	0.975176	0	0.553895	1.602e-06	1	0.565418	3.30001e-05	1
PHOSPHO1	0.0697696	0.670428	0	0.487509	0.00312438	1	-0.0936573	0.47594	0	-0.163427	0.636382	0	-0.581166	3.58686e-05	-1	-0.417739	0.0159885	0
PHTF1	0.381586	0.00339956	0	-0.154086	0.167914	0	0.426495	0.000247301	0	0.0449089	0.921775	0	0.580581	1.21349e-06	1	0.535672	0.000164703	1
PKIA	-0.520619	0.0013036	-1	-0.494654	0.00553053	-1	-0.11326	0.474536	0	0.40736	0.0609648	0	0.381394	0.00675467	0	-0.0259657	0.891283	0
PLAC8	0.187575	0.266999	0	-0.357048	0.0192238	0	0.422001	0.0036251	0	0.234426	0.457278	0	0.77905	6.58371e-08	1	0.544623	0.0011061	1
PLEK	0.272655	0.0201526	0	-0.260987	0.0239944	0	0.467606	4.8575e-06	0	0.194951	0.278848	0	0.728593	2.48994e-11	1	0.533642	4.16366e-05	1
PLEKHF1	-0.51585	0.00147841	-1	-0.12698	0.459134	0	-0.572084	0.0010315	-1	-0.056234	0.929396	0	-0.445104	0.00908209	0	-0.38887	0.022783	0
PLOD1	0.343341	0.0156797	0	-0.169918	0.21233	0	0.363873	0.00316779	0	0.0205319	0.970296	0	0.533791	2.54313e-05	1	0.513259	0.000855372	1
PLXDC2	0.546914	0.000647331	1	-0.00237762	0.987838	0	0.461765	0.00102865	0	-0.0851487	0.856773	0	0.464143	0.00110074	0	0.549292	0.00134327	1
PNPLA7	-0.589404	2.34894e-05	-1	-0.250773	0.080541	0	-0.592321	2.35144e-05	-1	-0.00291626	0.993727	0	-0.341548	0.00586993	0	-0.338631	0.00976266	0
POLD2	-0.37636	0.00548356	0	0.0990647	0.484669	0	-0.54196	4.09028e-05	-1	-0.1656	0.539131	0	-0.641025	3.67894e-07	-1	-0.475425	0.000609643	0
POLR1E	-0.626925	1.48934e-05	-1	-0.269138	0.0661889	0	-0.562231	4.27757e-05	-1	0.0646942	0.871625	0	-0.293093	0.0223722	0	-0.357787	0.0125741	0
POLR3E	-0.479105	3.63606e-05	0	-0.0612408	0.625651	0	-0.547027	1.14299e-05	-1	-0.0679222	0.829599	0	-0.485786	1.1909e-05	-1	-0.417864	0.00012503	0
POMP	0.237594	0.0735653	0	-0.301897	0.0230118	0	0.436254	0.000129958	0	0.198661	0.39266	0	0.738151	3.94029e-09	1	0.53949	0.000283078	1
PPP1CC	-0.278819	0.0354373	0	-0.486882	0.00281798	-1	0.089579	0.432861	0	0.368398	0.0365816	0	0.576461	4.38018e-06	1	0.208063	0.181066	0
PPP1R13B	-0.661454	1.15509e-07	-1	-0.280575	0.0256849	0	-0.546706	8.51644e-06	-1	0.114748	0.651934	0	-0.266131	0.0203029	0	-0.380879	0.00144259	0
PPP1R16B	-0.496162	0.00059033	-1	-0.0730711	0.635385	0	-0.548242	0.000156686	-1	-0.0520798	0.9166	0	-0.475171	0.000625927	0	-0.423091	0.00444322	0
PRAGMIN	-0.795123	2.70597e-06	-1	-0.353262	0.0520824	0	-0.696815	3.50699e-05	-1	0.0983084	0.806109	0	-0.343552	0.025076	0	-0.441861	0.00544306	0
PSG3	0.404609	0.00243213	0	-0.00449754	0.973536	0	0.581782	5.52361e-06	1	0.177173	0.573322	0	0.58628	6.19987e-06	1	0.409107	0.00607172	0
PSMB9	0.562208	7.78016e-05	1	-0.0209893	0.89996	0	0.457037	0.000621902	0	-0.105171	0.767051	0	0.478026	0.000143162	0	0.583197	3.6527e-05	1
PTGDR	-0.537392	0.000740675	-1	-0.27343	0.116094	0	-0.5237	0.00346327	-1	0.0136915	0.981238	0	-0.25027	0.146466	0	-0.263962	0.0970893	0
PTGES3	-0.168438	0.278333	0	-0.467264	0.00354323	0	0.409231	0.00622231	0	0.577669	0.0133893	1	0.876495	1.03669e-08	1	0.298825	0.0457866	0
PTGR2	0.612521	8.29185e-05	1	0.122714	0.45721	0	0.235962	0.11176	0	-0.376559	0.0758335	0	0.113248	0.423756	0	0.489807	0.000711716	1
PTPN12	0.253839	0.0613379	0	-0.364348	0.0102342	0	0.452235	0.000535813	0	0.198395	0.457846	0	0.816582	6.97106e-09	1	0.618187	4.06987e-05	1
RAB24	0.473936	0.000103408	0	-0.101979	0.439988	0	0.452485	3.60853e-05	0	-0.0214511	0.957441	0	0.554464	1.18734e-06	1	0.575916	2.07687e-05	1
RAB31	0.335353	0.00746362	0	-0.160846	0.138043	0	0.454973	4.41927e-05	0	0.11962	0.700528	0	0.615818	5.47774e-08	1	0.496199	0.000236836	1
RAB32	0.346506	0.0058784	0	-0.235308	0.0487156	0	0.403973	0.000345981	0	0.0574674	0.884996	0	0.639281	9.99377e-08	1	0.581814	3.61588e-05	1
RAD51	0.670492	2.84126e-05	1	-0.0284414	0.882021	0	0.393725	0.00849845	0	-0.276767	0.206211	0	0.422166	0.00129079	0	0.698933	1.93539e-06	1
RBCK1	0.497944	9.24276e-05	1	-0.108143	0.424767	0	0.361501	0.00145127	0	-0.136443	0.600729	0	0.469644	9.49184e-05	0	0.606087	2.03323e-05	1
RBM7	-0.101565	0.480622	0	-0.413364	0.00219896	0	0.401513	0.000888752	0	0.503077	0.0146291	1	0.814876	1.60135e-10	1	0.311799	0.0240842	0
RFX7	-0.514771	0.000275105	-1	-0.53896	0.00312438	-1	-0.152373	0.245577	0	0.362398	0.0486361	0	0.386587	0.0055094	0	0.0241892	0.897441	0
RGL2	0.329614	0.0109503	0	0.396931	0.00562666	0	-0.226549	0.0737104	0	-0.556163	0.00434169	-1	-0.62348	1.81699e-06	-1	-0.0673169	0.652394	0
RHOH	-0.528057	3.37984e-05	-1	-0.0960397	0.492414	0	-0.518497	6.6553e-05	-1	0.00955972	0.97904	0	-0.422457	0.000211915	0	-0.432017	0.000199848	0
RHOQ	0.327468	0.0277684	0	-0.0564219	0.700819	0	0.587967	5.95537e-06	1	0.260499	0.292021	0	0.644389	1.90595e-07	1	0.38389	0.0145769	0
RIN2	0.316936	0.0449077	0	-0.257549	0.113947	0	0.440805	0.00223401	0	0.123868	0.771888	0	0.698354	5.81012e-06	1	0.574486	0.00115095	1
RIOK3	0.15471	0.343225	0	0.523632	0.00281798	1	-0.140709	0.355793	0	-0.295419	0.33267	0	-0.664341	3.4905e-05	-1	-0.368922	0.038351	0
RN5S9	-0.13438	0.307782	0	-0.28463	0.0316138	0	0.355933	0.00869833	0	0.490313	0.0273633	1	0.640563	9.98178e-06	1	0.15025	0.311492	0
RNF149	0.287772	0.0187127	0	-0.202561	0.0758697	0	0.446504	8.55483e-05	0	0.158732	0.530517	0	0.649065	1.93887e-08	1	0.490333	0.000181198	1
RNU6-1	0.505908	5.61052e-05	1	-0.036513	0.795965	0	0.440481	9.20475e-05	0	-0.0654273	0.845168	0	0.476994	1.75448e-05	0	0.542421	3.95025e-05	1
ROPN1B	0.397985	0.0504807	0	0.58476	0.00251007	1	-0.0417016	0.815908	0	-0.439686	0.154082	0	-0.626461	4.00466e-05	-1	-0.186775	0.400999	0
RORA	-0.164814	0.298177	0	0.207357	0.251576	0	-0.494189	0.00121095	-1	-0.329375	0.139028	0	-0.701546	7.42185e-06	-1	-0.372171	0.0246686	0
RPL13	-0.731073	9.40845e-06	-1	-0.314521	0.085986	0	-0.485944	0.000759639	-1	0.24513	0.339884	0	-0.171423	0.287265	0	-0.416553	0.0211135	0
RPL23	-0.351383	0.0416183	0	-0.436034	0.0172244	0	0.175632	0.301363	0	0.527015	0.0482062	1	0.611666	0.0003554	1	0.0846513	0.69082	0
RPL4	-0.380345	0.00561216	0	0.0940641	0.496341	0	-0.579114	1.88141e-05	-1	-0.198769	0.450541	0	-0.673178	1.88467e-07	-1	-0.474409	0.000766518	0
RPL7	-0.431939	0.00450123	0	-0.481385	0.00924128	0	0.0904114	0.573835	0	0.52235	0.0198455	1	0.571796	0.000432733	1	0.0494457	0.805925	0
RPS2	-0.408738	0.00117182	0	0.0229327	0.873483	0	-0.530799	1.36626e-05	-1	-0.12206	0.66557	0	-0.553731	1.11381e-06	-1	-0.431671	0.000684423	0
RPSA	-0.490022	9.91303e-05	-1	-0.116157	0.349881	0	-0.557522	7.87651e-06	-1	-0.0675005	0.851712	0	-0.441365	0.00010549	0	-0.373864	0.00287019	0
RPUSD2	-0.530142	0.000176041	-1	-0.135311	0.359214	0	-0.514987	0.000118739	-1	0.0151554	0.974866	0	-0.379676	0.00319915	0	-0.394831	0.00699956	0
RRAGD	0.521114	0.000212291	1	0.0311679	0.83418	0	0.3779	0.00327989	0	-0.143214	0.677148	0	0.346732	0.006109	0	0.489946	0.000706289	1
RTBDN	-0.478288	0.000198802	0	-0.00816114	0.956244	0	-0.582889	8.94386e-06	-1	-0.104602	0.742426	0	-0.574728	1.50006e-06	-1	-0.470127	0.000188435	0
SAMD3	-0.536046	0.000243383	-1	-0.183653	0.217137	0	-0.595223	0.000406168	-1	-0.0591771	0.917472	0	-0.411571	0.0111272	0	-0.352393	0.0188365	0
SAMD9	0.374871	0.00937512	0	-0.232017	0.120552	0	0.392836	0.00276656	0	0.0179657	0.971268	0	0.624853	1.46069e-06	1	0.606887	5.97589e-05	1
SAP30	0.182564	0.165693	0	-0.237637	0.0343593	0	0.492599	0.000123377	1	0.310035	0.194164	0	0.730236	6.36481e-08	1	0.420201	0.00323675	0
SBF2	0.33357	0.0136834	0	-0.234565	0.0456422	0	0.46882	5.20717e-05	0	0.13525	0.673614	0	0.703385	5.18889e-09	1	0.568135	0.00011724	1
SBK1	-0.561806	8.53998e-05	-1	-0.264497	0.0851409	0	-0.540338	0.000559403	-1	0.0214687	0.971572	0	-0.275841	0.078257	0	-0.29731	0.0502166	0
SBNO2	0.6354	1.73767e-05	1	0.191504	0.122222	0	0.543509	7.73134e-06	1	-0.0918916	0.828248	0	0.352005	0.00392419	0	0.443896	0.00491853	0
SCARB2	0.367046	0.0200222	0	-0.227239	0.153406	0	0.467701	0.000606434	0	0.100655	0.807977	0	0.69494	9.43373e-07	1	0.594285	0.000543742	1
SDHD	-0.0571143	0.730103	0	-0.49706	0.00288484	-1	0.326485	0.0104701	0	0.383599	0.0619092	0	0.823544	2.35008e-09	1	0.439946	0.00502774	0
SDPR	0.268143	0.0483663	0	-0.23748	0.0393698	0	0.288531	0.0141972	0	0.0203876	0.97078	0	0.526011	1.04827e-05	1	0.505623	0.000482894	1
SEC24D	0.142962	0.286978	0	-0.251544	0.0260269	0	0.544521	2.85806e-05	1	0.401559	0.0614721	0	0.796065	1.83942e-09	1	0.394506	0.00391177	0
SEPT1	-0.352764	0.00222611	0	0.181082	0.128498	0	-0.474743	0.000130926	0	-0.12198	0.662178	0	-0.655825	1.34317e-07	-1	-0.533846	1.56248e-05	-1
SEPX1	0.520255	1.57467e-05	1	0.0342225	0.779765	0	0.480876	2.09082e-05	0	-0.0393785	0.921769	0	0.446654	4.01902e-05	0	0.486032	8.22971e-05	1
SFRS10	-0.326848	0.0220635	0	-0.525171	0.0032443	-1	0.0968067	0.489212	0	0.423655	0.0365816	0	0.621978	1.95357e-05	1	0.198323	0.233741	0
SH2D1A	-0.66332	1.00672e-05	-1	-0.31002	0.0531146	0	-0.525094	0.000522662	-1	0.138226	0.705883	0	-0.215074	0.161176	0	-0.3533	0.022614	0
SH2D3A	-0.456301	0.000167832	0	0.0015012	0.990122	0	-0.51637	1.47815e-05	-1	-0.0600694	0.853971	0	-0.517872	1.23175e-06	-1	-0.457802	8.62957e-05	0
SH3BGRL	0.113319	0.487149	0	-0.400734	0.01242	0	0.45198	0.000406973	0	0.33866	0.152147	0	0.852714	1.4556e-08	1	0.514053	0.00420786	1
SHMT2	-0.439601	0.00174134	0	-0.0558947	0.725252	0	-0.549994	4.01284e-05	-1	-0.110392	0.750828	0	-0.494099	9.92217e-05	-1	-0.383706	0.00857627	0
SIDT1	-0.503452	6.80989e-05	-1	-0.138499	0.312638	0	-0.504095	8.27972e-05	-1	-0.000643534	0.997565	0	-0.365597	0.0015749	0	-0.364953	0.00247422	0
SIGLEC16	0.454855	0.00134333	0	-0.0457515	0.737113	0	0.465095	0.00117614	0	0.01024	0.985014	0	0.510847	0.000310221	1	0.500607	0.000776438	1
SIRT1	-0.267043	0.0827214	0	-0.49625	0.00428625	-1	0.136357	0.332922	0	0.4034	0.0610065	0	0.632607	9.37278e-06	1	0.229207	0.173266	0
SKAP1	-0.630751	2.30357e-05	-1	-0.208012	0.171565	0	-0.571846	0.000140512	-1	0.0589042	0.90651	0	-0.363834	0.0152267	0	-0.422738	0.00741882	0
SLC22A4	0.533481	0.000341957	1	0.121438	0.383625	0	0.512147	0.000332351	1	-0.0213345	0.971086	0	0.390709	0.00366265	0	0.412044	0.0058364	0
SLC25A44	0.424967	0.000489631	0	-0.0888714	0.466682	0	0.405189	9.09837e-05	0	-0.0197787	0.964113	0	0.49406	5.06586e-06	1	0.513839	0.000129588	1
SLC40A1	0.370874	0.00410957	0	-0.166242	0.159912	0	0.458517	0.000278758	0	0.087643	0.822816	0	0.624759	4.54209e-07	1	0.537116	6.88598e-05	1
SLC4A1	0.137357	0.622714	0	0.545411	0.0340054	1	-0.211433	0.353116	0	-0.34879	0.468288	0	-0.756844	0.000447661	-1	-0.408054	0.13812	0
SLC4A5	0.60505	7.22567e-05	1	-0.0578835	0.76513	0	0.362201	0.0125874	0	-0.242849	0.274184	0	0.420085	0.00336747	0	0.662933	2.78032e-05	1
SLC7A6	-0.522485	7.3324e-05	-1	-0.2271	0.101162	0	-0.586287	6.89259e-05	-1	-0.0638022	0.882451	0	-0.359188	0.00905568	0	-0.295386	0.0248311	0
SMEK2	-0.173789	0.224386	0	-0.495771	0.00422936	-1	0.171068	0.16277	0	0.344858	0.074566	0	0.666839	2.69878e-06	1	0.321982	0.0503921	0
SNHG6	-0.598642	2.42367e-06	-1	-0.227922	0.0637012	0	-0.529017	1.30827e-05	-1	0.0696253	0.835821	0	-0.301095	0.00780198	0	-0.37072	0.0028947	0
SNORA12	0.506069	0.000227712	1	-0.0554907	0.745659	0	0.393371	0.00314547	0	-0.112698	0.742079	0	0.448862	0.00117403	0	0.561559	0.000187859	1
SNORD89	0.548264	0.000116727	1	0.0401694	0.789052	0	0.385458	0.00137386	0	-0.162806	0.598565	0	0.345289	0.00656448	0	0.508095	0.00108069	1
SOS1	0.34041	0.0296963	0	0.503874	0.00484425	1	-0.140496	0.220976	0	-0.480906	0.0187803	0	-0.64437	3.87233e-06	-1	-0.163464	0.408381	0
SP110	0.405688	0.00303987	0	-0.210679	0.12571	0	0.38996	0.00184643	0	-0.0157284	0.974866	0	0.600639	2.30341e-06	1	0.616368	2.99257e-05	1
SPATA13	0.164869	0.294262	0	0.359247	0.0230118	0	-0.41967	0.00174856	0	-0.584539	0.00667332	-1	-0.778916	4.36523e-08	-1	-0.194377	0.247685	0
SPCS3	0.256873	0.0365817	0	-0.230918	0.0293267	0	0.342534	0.000755149	0	0.0856607	0.816374	0	0.573452	2.622e-07	1	0.487791	0.000424975	1
SPIB	-0.645076	0.000256326	-1	-0.15529	0.438443	0	-0.469886	0.0031434	0	0.17519	0.563472	0	-0.314597	0.0342684	0	-0.489786	0.00444849	-1
SS18	-0.290165	0.0379845	0	-0.467993	0.00480106	0	0.216817	0.120505	0	0.506982	0.0201735	1	0.68481	7.79322e-06	1	0.177828	0.282848	0
ST6GALNAC6	-0.378634	0.000705963	0	0.0600439	0.605812	0	-0.52392	1.85734e-05	-1	-0.145286	0.565955	0	-0.583964	6.26606e-07	-1	-0.438678	0.000123958	0
ST8SIA4	0.288451	0.0308849	0	-0.251564	0.0715822	0	0.26092	0.0348376	0	-0.0275319	0.955236	0	0.512484	5.4182e-05	1	0.540016	0.000210637	1
STAP1	-0.576672	0.00014327	-1	-0.252069	0.120093	0	-0.491196	0.000452821	-1	0.0854763	0.8142	0	-0.239127	0.066751	0	-0.324603	0.0288555	0
STK3	0.452044	0.00170083	0	-0.183183	0.142954	0	0.43688	0.000523356	0	-0.0151638	0.975176	0	0.620063	2.03516e-06	1	0.635226	5.97589e-05	1
STRBP	-0.642717	1.75881e-06	-1	-0.327902	0.0201344	0	-0.528202	1.10221e-05	-1	0.114515	0.591117	0	-0.2003	0.0595163	0	-0.314815	0.0113775	0
SUB1	-0.195401	0.170983	0	-0.498335	0.00308295	-1	0.288414	0.0205071	0	0.483816	0.0133893	0	0.78675	1.72411e-08	1	0.302934	0.0467356	0
SUSD3	-0.492475	0.000224612	-1	-0.129372	0.349998	0	-0.513372	8.11409e-05	-1	-0.0208967	0.966272	0	-0.384	0.00130646	0	-0.363103	0.00576751	0
TBC1D10C	-0.256775	0.0145723	0	0.0635064	0.571621	0	-0.520738	1.94281e-05	-1	-0.263962	0.149685	0	-0.584244	4.74927e-07	-1	-0.320282	0.00263291	0
TBC1D4	-0.53375	3.74313e-05	-1	-0.207051	0.12122	0	-0.51844	8.55264e-05	-1	0.0153098	0.972752	0	-0.311389	0.00863483	0	-0.326699	0.00755212	0
TBRG4	-0.212175	0.0920079	0	0.0862838	0.526339	0	-0.506324	0.000101405	-1	-0.294149	0.146514	0	-0.592608	2.95815e-06	-1	-0.298459	0.022783	0
TCF3	-0.50772	6.65781e-05	-1	-0.0484997	0.746794	0	-0.527443	4.546e-05	-1	-0.0197234	0.967291	0	-0.478943	9.01203e-05	0	-0.45922	0.000343039	0
TCF7L2	0.20642	0.131982	0	-0.179795	0.211144	0	0.497064	0.000229597	1	0.290645	0.173618	0	0.676859	7.22948e-07	1	0.386215	0.00750113	0
TDRD7	0.291898	0.0447344	0	-0.254656	0.0962316	0	0.420706	0.00157374	0	0.128807	0.724024	0	0.675361	2.6291e-06	1	0.546554	0.000859696	1
TICAM2	0.3566	0.0107203	0	-0.230179	0.0822035	0	0.411141	0.000568266	0	0.0545416	0.902113	0	0.641321	2.94974e-07	1	0.586779	0.000128965	1
TIGA1	-0.518372	0.000116417	-1	-0.175715	0.21233	0	-0.493477	0.000169775	-1	0.0248956	0.958011	0	-0.317762	0.0105974	0	-0.342657	0.0116091	0
TLE1	-0.511792	3.17943e-05	-1	-0.130254	0.283941	0	-0.520442	1.85144e-05	-1	-0.00864982	0.982495	0	-0.390188	0.000430992	0	-0.381538	0.00143585	0
TLR7	0.25339	0.16256	0	-0.311962	0.0721117	0	0.435395	0.00410804	0	0.182005	0.602793	0	0.747357	2.94974e-07	1	0.565352	0.00156869	1
TLR8	0.362524	0.0167223	0	-0.203073	0.130402	0	0.471635	0.000318758	0	0.109111	0.796953	0	0.674708	4.74341e-07	1	0.565597	0.000531077	1
TM2D1	-0.0841934	0.596045	0	-0.494815	0.0047491	-1	0.362096	0.00927276	0	0.446289	0.0392272	0	0.856911	7.88537e-08	1	0.410622	0.0140186	0
TMEM126B	-0.19447	0.143991	0	-0.550904	0.00083968	-1	0.0795142	0.51592	0	0.273984	0.119126	0	0.630418	1.78552e-07	1	0.356434	0.00916819	0
TMEM140	0.512936	0.000486977	1	-0.00755459	0.963194	0	0.442722	0.000615692	0	-0.0702144	0.877078	0	0.450277	0.000733878	0	0.520491	0.0011061	1
TMEM55A	0.266371	0.037036	0	-0.293371	0.0258928	0	0.403601	0.000592684	0	0.137231	0.594043	0	0.696973	8.5261e-09	1	0.559742	4.03887e-05	1
TOP1P2	0.167197	0.16313	0	-0.30941	0.00484425	0	0.572222	5.78669e-06	1	0.405025	0.03351	0	0.881632	3.44427e-12	1	0.476607	7.49383e-05	0
TRAF3IP3	-0.440512	0.00102946	0	-0.0633994	0.687802	0	-0.57671	3.9799e-05	-1	-0.136198	0.652677	0	-0.513311	0.000109811	-1	-0.377113	0.00645006	0
TRIM58	0.120926	0.589458	0	0.583653	0.00459031	1	-0.0833978	0.633722	0	-0.204324	0.673178	0	-0.667051	0.000107464	-1	-0.462727	0.0458122	0
TSEN54	-0.439897	0.00112815	0	0.00737952	0.96306	0	-0.60927	5.04143e-05	-1	-0.169372	0.600831	0	-0.616649	1.77104e-05	-1	-0.447277	0.00129494	0
TSHZ3	0.422359	0.00201407	0	-0.204323	0.0936376	0	0.453677	0.000173402	0	0.031318	0.94892	0	0.658	7.51657e-08	1	0.626682	2.07687e-05	1
TTC3	-0.501408	0.00012526	-1	-0.182916	0.213498	0	-0.554637	1.55929e-05	-1	-0.0532283	0.882451	0	-0.37172	0.00299385	0	-0.318492	0.0231628	0
TTC9	-0.58608	9.35305e-07	-1	-0.103808	0.406647	0	-0.50488	3.56767e-06	-1	0.0811995	0.724024	0	-0.401072	6.26491e-05	0	-0.482271	3.33077e-05	0
TXNDC12	-0.531267	9.96887e-06	-1	-0.124394	0.198956	0	-0.489519	2.83891e-05	-1	0.0417481	0.921835	0	-0.365125	0.000889085	0	-0.406873	0.000627402	0
TXNDC17	0.205969	0.096144	0	-0.323752	0.0143663	0	0.387771	0.000592684	0	0.181802	0.403539	0	0.711524	7.92876e-09	1	0.529722	0.000111493	1
TXNDC9	-0.235543	0.0395995	0	-0.459243	0.000367043	0	0.293853	0.00921838	0	0.529396	0.00251715	1	0.753096	1.90623e-10	1	0.2237	0.0406717	0
UBE2E1	-0.0616846	0.67407	0	-0.499845	0.00221292	-1	0.285794	0.010387	0	0.347478	0.0476529	0	0.785639	1.64743e-09	1	0.438161	0.00330491	0
UBE2G2	-0.54025	1.69548e-05	-1	-0.253543	0.0586151	0	-0.51694	4.40394e-05	-1	0.0233101	0.956343	0	-0.263397	0.0250611	0	-0.286707	0.0203406	0
UBE2O	-0.226327	0.199177	0	0.299024	0.117203	0	-0.293585	0.0580698	0	-0.0672575	0.896553	0	-0.592609	0.000258628	-1	-0.525352	0.00603262	-1
UCKL1	-0.419302	0.00119224	0	-0.0355521	0.819343	0	-0.525825	6.93022e-05	-1	-0.106523	0.750915	0	-0.490273	0.000102591	-1	-0.38375	0.00422325	0
UGCGL1	0.267457	0.106575	0	0.283271	0.071684	0	-0.391246	0.00210998	0	-0.658703	0.00194679	-1	-0.674517	6.7301e-08	-1	-0.0158139	0.936332	0
UPP1	0.35692	0.00981222	0	-0.217025	0.0863475	0	0.436728	0.000543384	0	0.0798074	0.852159	0	0.653752	4.22086e-07	1	0.573945	0.00011724	1
USP1	-0.334569	0.0254731	0	-0.525067	0.00437323	-1	0.149984	0.272557	0	0.484553	0.0175615	0	0.675051	6.43332e-06	1	0.190498	0.281767	0
USP15	0.292871	0.0186238	0	-0.219046	0.102557	0	0.321491	0.00532445	0	0.0286202	0.946882	0	0.540537	9.96899e-06	1	0.511917	0.000221887	1
VCPIP1	0.315833	0.0124603	0	-0.197184	0.114911	0	0.30956	0.0023833	0	-0.00627307	0.987533	0	0.506745	6.2743e-06	1	0.513018	0.000365703	1
VEGFB	-0.690495	1.27182e-05	-1	-0.32136	0.0427371	0	-0.571018	0.000144718	-1	0.119478	0.748107	0	-0.249658	0.073556	0	-0.369135	0.0153529	0
VIL2	-0.522039	0.000884203	-1	-0.168855	0.289037	0	-0.493664	0.000317787	-1	0.0283756	0.959216	0	-0.324809	0.0152839	0	-0.353184	0.0333275	0
VIPR1	-0.544953	0.000143472	-1	-0.200557	0.170271	0	-0.526917	0.000112119	-1	0.0180353	0.972752	0	-0.326361	0.0128145	0	-0.344396	0.0204046	0
VPS13B	0.365903	0.00265893	0	-0.0002874	0.998023	0	0.678632	4.20562e-07	1	0.312729	0.109633	0	0.678919	1.52893e-07	1	0.36619	0.00495191	0
WBSCR22	-0.362854	0.00752264	0	-0.0153589	0.926477	0	-0.545421	4.19445e-05	-1	-0.182566	0.493189	0	-0.530062	2.1189e-05	-1	-0.347495	0.012758	0
WDFY1	0.337921	0.0215311	0	-0.341866	0.0318972	0	0.473811	0.000267311	0	0.13589	0.651934	0	0.815677	8.5261e-09	1	0.679787	4.30082e-05	1
WDR57	-0.342899	0.0106319	0	-0.00900792	0.957005	0	-0.547192	2.89102e-05	-1	-0.204293	0.346549	0	-0.538184	7.08244e-06	-1	-0.333891	0.0133205	0
WTAP	0.247299	0.0598376	0	-0.312046	0.019877	0	0.38342	0.00548012	0	0.136121	0.712205	0	0.695466	1.46238e-06	1	0.559345	9.72954e-05	1
WWP1	-0.632024	2.42929e-05	-1	-0.580693	0.00221292	-1	-0.190994	0.136794	0	0.44103	0.0246289	0	0.389699	0.00748849	0	-0.0513313	0.793116	0
XRN1	0.336615	0.0247924	0	-0.303741	0.0562908	0	0.47681	0.000355803	0	0.140195	0.681928	0	0.780551	1.40106e-07	1	0.640356	0.000215702	1
YIPF4	0.0621533	0.719481	0	-0.402128	0.00626594	0	0.535844	0.000155675	1	0.473691	0.0689889	0	0.937972	8.17909e-09	1	0.464281	0.0101217	0
ZBP1	0.561159	0.000666668	1	0.0481073	0.788507	0	0.484758	0.00150627	0	-0.0764009	0.880742	0	0.436651	0.00289268	0	0.513052	0.00222803	1
ZC3H15	-0.306696	0.0442308	0	-0.50306	0.00484425	-1	0.151733	0.24743	0	0.458429	0.0251235	0	0.654794	5.03868e-06	1	0.196364	0.27233	0
ZCCHC6	0.607466	3.56627e-05	1	0.349296	0.00898319	0	0.112074	0.313179	0	-0.495393	0.0176858	-1	-0.237222	0.0473199	0	0.25817	0.106366	0
ZFP82	-0.597105	1.43505e-05	-1	-0.115129	0.430314	0	-0.599617	6.73126e-06	-1	-0.00251236	0.994006	0	-0.484488	9.37947e-05	0	-0.481976	0.000478454	0
ZFP90	-0.578838	9.71724e-06	-1	-0.253452	0.0592056	0	-0.512898	5.64193e-05	-1	0.0659396	0.862284	0	-0.259446	0.0392312	0	-0.325386	0.0172066	0
ZFR	-0.335813	0.0259359	0	-0.568437	0.00221292	-1	0.044678	0.759224	0	0.380491	0.0614721	0	0.613114	1.22781e-05	1	0.232624	0.172662	0
ZNF30	-0.577133	5.3237e-07	-1	-0.170818	0.126483	0	-0.499923	1.10221e-05	-1	0.0772104	0.782829	0	-0.329105	0.00183855	0	-0.406315	0.000235256	0
ZNF683	-0.549112	0.0158613	-1	-0.111506	0.647609	0	-0.550528	0.00726579	-1	-0.00141646	0.997502	0	-0.439022	0.0314708	0	-0.437605	0.0758795	0
ZNF827	-0.504409	2.21928e-05	-1	-0.14575	0.243679	0	-0.49056	7.24312e-05	-1	0.0138487	0.974866	0	-0.34481	0.00448156	0	-0.358659	0.00393954	0
ZNF831	-0.660559	8.57762e-07	-1	-0.236968	0.0846539	0	-0.534941	9.53176e-05	-1	0.125618	0.673968	0	-0.297973	0.0222235	0	-0.423592	0.00104512	0
ZSCAN18	-0.662417	4.62973e-06	-1	-0.191911	0.221795	0	-0.625781	1.33213e-05	-1	0.0366363	0.935414	0	-0.43387	0.00160327	0	-0.470506	0.00132783	0
ABCB10	-0.164813	0.192129	0	-0.41742	0.003512	0	0.117647	0.299641	0	0.28246	0.125524	0	0.535067	6.15639e-06	1	0.252606	0.0636882	0
ABCC4	0.25941	0.0558937	0	-0.139128	0.244418	0	0.368994	0.00255865	0	0.109583	0.788365	0	0.508122	7.24112e-05	1	0.398539	0.00784236	0
ABHD14A	-0.469664	0.000122203	0	-0.0523961	0.710939	0	-0.494777	2.80228e-05	-1	-0.0251132	0.949933	0	-0.442381	8.86591e-05	0	-0.417267	0.000859696	0
ACTRT1	0.254985	0.104	0	0.282587	0.0670433	0	-0.205757	0.111942	0	-0.460742	0.0423752	0	-0.488344	0.000377648	-1	-0.0276019	0.895098	0
ACVR1	-0.0324466	0.842483	0	-0.37878	0.0132213	0	0.211898	0.093467	0	0.244345	0.303285	0	0.590678	7.49561e-06	1	0.346333	0.0249176	0
AFF3	-0.760623	2.59058e-06	-1	-0.40507	0.0139065	0	-0.462369	0.000915772	0	0.298254	0.164512	0	-0.0572996	0.698718	0	-0.355553	0.0216854	0
AGAP6	-0.100576	0.424211	0	0.301291	0.0271884	0	-0.425608	0.000397269	0	-0.325033	0.0726841	0	-0.726899	4.60282e-08	-1	-0.401867	0.00317197	0
AGFG1	-0.0678128	0.592189	0	-0.268702	0.0270591	0	0.284079	0.0107461	0	0.351891	0.0357089	0	0.552781	5.72636e-07	1	0.20089	0.0875513	0
AGTRAP	0.494508	0.000230248	1	0.023991	0.875344	0	0.472568	2.95371e-05	0	-0.0219395	0.968209	0	0.448577	0.000298939	0	0.470517	0.00243427	0
AHCTF1	0.157357	0.264776	0	0.283775	0.0210773	0	-0.256117	0.0187328	0	-0.413474	0.0393495	0	-0.539891	2.12947e-06	-1	-0.126417	0.420158	0
AHSA1	-0.311366	0.0271429	0	0.0528481	0.745386	0	-0.475262	0.000286402	0	-0.163896	0.566143	0	-0.528111	3.59411e-05	-1	-0.364215	0.0145769	0
AIRE	0.13518	0.287179	0	-0.232113	0.0913629	0	0.316937	0.0107312	0	0.181756	0.438227	0	0.54905	1.48291e-05	1	0.367293	0.00495061	0
AKR1B1	-0.476813	0.00046312	0	-0.116231	0.445663	0	-0.519253	0.00010314	-1	-0.04244	0.921359	0	-0.403022	0.00163303	0	-0.360582	0.0104175	0
ALOX5AP	0.261757	0.0211796	0	-0.176047	0.127269	0	0.484271	9.04165e-06	0	0.222514	0.21846	0	0.660318	7.92876e-09	1	0.437804	0.000536323	0
AMD1	-0.223433	0.0864645	0	-0.430888	0.003512	0	0.180172	0.131414	0	0.403605	0.0569824	0	0.611059	1.14825e-05	1	0.207455	0.195407	0
AMMECR1L	-0.259909	0.0194358	0	-0.42733	0.00211914	0	0.0793128	0.461329	0	0.339222	0.0357089	0	0.506643	7.06424e-06	1	0.167421	0.187553	0
AMY1C	-0.0558223	0.737879	0	-0.309256	0.0422935	0	0.392872	0.0044991	0	0.448695	0.0480891	0	0.702128	1.39498e-06	1	0.253434	0.124486	0
AMY2A	-0.18806	0.138189	0	-0.366293	0.00830919	0	0.198833	0.149887	0	0.386894	0.0532257	0	0.565126	2.28215e-05	1	0.178233	0.157873	0
ANAPC13	0.0488451	0.71074	0	-0.325124	0.0139652	0	0.190937	0.080164	0	0.142092	0.562619	0	0.516061	1.0376e-05	1	0.373969	0.00460772	0
ANKRD36	-0.00263798	0.98575	0	0.234657	0.117113	0	-0.263317	0.0283663	0	-0.260679	0.220243	0	-0.497974	0.000144965	-1	-0.237295	0.130958	0
ANKRD36B	0.0200203	0.911785	0	0.298545	0.0957867	0	-0.361279	0.0111481	0	-0.3813	0.0689967	0	-0.659824	8.38592e-06	-1	-0.278525	0.108527	0
ANKRD50	0.0583252	0.675098	0	-0.322511	0.00956441	0	0.259877	0.0138184	0	0.201552	0.395463	0	0.582388	6.49717e-07	1	0.380836	0.00696061	0
ANO9	-0.362012	0.00073138	0	0.111167	0.324872	0	-0.408667	0.000225837	0	-0.046655	0.896553	0	-0.519834	4.9025e-06	-1	-0.473179	6.06436e-05	0
ANP32A	0.134755	0.183816	0	-0.141632	0.0987156	0	0.399685	0.000123883	0	0.26493	0.154082	0	0.541318	4.74972e-07	1	0.276388	0.0109353	0
ANPEP	0.591903	3.41383e-05	1	0.361309	0.0124667	0	0.353002	0.00281483	0	-0.238902	0.300298	0	-0.00830772	0.953508	0	0.230594	0.139092	0
AP1S2	0.109304	0.499315	0	-0.276254	0.0823788	0	0.232506	0.0548801	0	0.123202	0.73168	0	0.50876	0.000118007	1	0.385558	0.0252926	0
ARHGEF1	0.092895	0.494197	0	0.377459	0.00630594	0	-0.201404	0.11911	0	-0.294299	0.175682	0	-0.578863	1.32502e-05	-1	-0.284564	0.0382813	0
ARID4A	-0.100834	0.434996	0	-0.321135	0.0108796	0	0.211261	0.0503151	0	0.312094	0.100132	0	0.532396	4.98272e-06	1	0.220301	0.107268	0
ARL4A	-0.238446	0.116688	0	0.186915	0.204953	0	-0.315652	0.00643714	0	-0.077206	0.874893	0	-0.502567	0.000407918	-1	-0.425361	0.0222651	0
ARL6IP5	-0.12813	0.33249	0	-0.43488	0.00422936	0	0.14929	0.175336	0	0.27742	0.106346	0	0.58417	8.99547e-07	1	0.30675	0.0283391	0
ARPC5	0.0276759	0.852243	0	-0.358545	0.0111206	0	0.351823	0.00346674	0	0.324147	0.146729	0	0.710368	8.02787e-07	1	0.386221	0.0145723	0
ARRDC3	-0.030675	0.862746	0	0.212074	0.140653	0	-0.341455	0.00848909	0	-0.31078	0.192903	0	-0.55353	1.28254e-05	-1	-0.242749	0.137287	0
ARTN	0.613627	0.00357917	1	0.202495	0.283941	0	0.0877141	0.617315	0	-0.525913	0.0874623	0	-0.114781	0.501188	0	0.411132	0.0678862	0
ASAP1IT1	0.696195	4.20044e-05	1	0.363386	0.0278125	0	0.467422	0.000450197	0	-0.228774	0.473191	0	0.104035	0.506395	0	0.332809	0.0835467	0
ASB8	-0.0892773	0.512659	0	-0.437572	0.00221292	0	0.122095	0.20907	0	0.211372	0.308495	0	0.559667	5.89563e-07	1	0.348294	0.0178227	0
ASF1A	-0.550376	0.000162319	-1	-0.294719	0.0592516	0	-0.379335	0.00267383	0	0.171041	0.498102	0	-0.0846159	0.527255	0	-0.255657	0.0946101	0
ASNS	-0.435142	0.000597396	0	-0.175119	0.183255	0	-0.523704	8.08474e-05	-1	-0.0885626	0.793678	0	-0.348585	0.00358438	0	-0.260022	0.0355928	0
ATF4	-0.148659	0.23828	0	-0.442467	0.00459031	0	0.212791	0.0591931	0	0.36145	0.0482062	0	0.655258	2.25979e-06	1	0.293808	0.0538403	0
ATF6	0.319569	0.0236544	0	-0.166463	0.22399	0	0.287973	0.0129573	0	-0.0315959	0.94892	0	0.454436	0.000149445	0	0.486032	0.00160296	1
ATF7IP2	-0.513938	5.58169e-07	-1	-0.184155	0.0757502	0	-0.473414	7.9758e-06	0	0.0405237	0.888461	0	-0.289259	0.00294965	0	-0.329783	0.000690638	0
ATG3	0.439965	0.00053187	0	-0.0591307	0.641501	0	0.368423	0.000415503	0	-0.0715427	0.846244	0	0.427553	9.33963e-05	0	0.499096	0.000347818	1
ATOX1	0.284597	0.0246669	0	-0.171044	0.161949	0	0.321544	0.00278268	0	0.0369466	0.936044	0	0.492589	2.59879e-05	1	0.455642	0.00153575	0
ATP11C	-0.16582	0.169561	0	-0.38328	0.00388367	0	0.26714	0.021971	0	0.43296	0.0133893	0	0.65042	4.59295e-08	1	0.21746	0.0645061	0
ATP5C1	-0.171151	0.275131	0	-0.363775	0.0230118	0	0.216442	0.103703	0	0.387593	0.0950723	0	0.580217	6.15135e-05	1	0.192624	0.285943	0
ATP6AP2	-0.0707809	0.636057	0	-0.399103	0.006206	0	0.1976	0.070788	0	0.268381	0.174555	0	0.596703	6.62081e-07	1	0.328322	0.0293043	0
ATP6V0A1	0.280718	0.0106589	0	-0.18541	0.105419	0	0.320727	0.00158864	0	0.040009	0.907846	0	0.506137	2.10021e-06	1	0.466128	0.000124043	0
AURKAIP1	-0.0303428	0.819551	0	-0.327786	0.0152374	0	0.229793	0.0422344	0	0.260136	0.177013	0	0.557579	1.03897e-05	1	0.297444	0.0288322	0
AUTS2	-0.560274	0.000104708	-1	-0.321994	0.0329802	0	-0.438253	0.00356702	0	0.122021	0.763107	0	-0.116259	0.454124	0	-0.23828	0.108393	0
AXUD1	0.215432	0.153134	0	-0.246591	0.0659591	0	0.324246	0.0146791	0	0.108815	0.799028	0	0.570838	1.37379e-05	1	0.462023	0.00264605	0
BAMBI	0.255453	0.0757413	0	-0.150941	0.223975	0	0.450106	0.00109741	0	0.194653	0.526212	0	0.601047	1.87621e-06	1	0.406394	0.00302822	0
BANK1	-0.564957	1.34135e-05	-1	-0.243799	0.0923158	0	-0.367366	0.00123959	0	0.197591	0.241803	0	-0.123566	0.295243	0	-0.321158	0.0152497	0
BAT2D1	-0.0888483	0.56051	0	-0.409374	0.0079743	0	0.229687	0.0455922	0	0.318536	0.0688289	0	0.639062	5.61932e-08	1	0.320526	0.0273129	0
BCAT1	0.249542	0.048086	0	-0.139694	0.227562	0	0.3978	0.000728644	0	0.148257	0.651321	0	0.537494	2.14648e-05	1	0.389236	0.00682724	0
BCL11A	-0.469763	0.00222269	0	-0.250795	0.138593	0	-0.517	0.000226582	-1	-0.0472371	0.91759	0	-0.266206	0.0533705	0	-0.218968	0.200705	0
BEND5	-0.596665	5.65777e-06	-1	-0.180779	0.194239	0	-0.468289	5.45643e-05	0	0.128376	0.541635	0	-0.28751	0.00873503	0	-0.415886	0.00129864	0
BIRC2	0.0305972	0.807807	0	-0.279013	0.0364976	0	0.284823	0.0069245	0	0.254226	0.123799	0	0.563836	2.85658e-06	1	0.30961	0.0182053	0
BLCAP	-0.157554	0.179465	0	0.13447	0.263636	0	-0.457429	8.46917e-05	0	-0.299875	0.0735725	0	-0.5919	1.35476e-07	-1	-0.292025	0.0123609	0
BLVRB	-0.080055	0.691264	0	-0.274791	0.154766	0	0.389929	0.0227086	0	0.469984	0.0709134	0	0.66472	6.2492e-05	1	0.194736	0.320461	0
BNIP2	0.0721848	0.626822	0	-0.313177	0.0230733	0	0.269761	0.0142607	0	0.197576	0.396174	0	0.582939	7.7069e-07	1	0.385362	0.00912621	0
BPI	0.409499	0.144249	0	0.00930598	0.975524	0	0.534109	0.0550366	0	0.12461	0.900994	0	0.524803	0.0434487	1	0.400193	0.157348	0
BRIX1	-0.492535	0.000418582	-1	-0.166878	0.280396	0	-0.437345	0.000600785	0	0.0551901	0.880742	0	-0.270467	0.0272512	0	-0.325657	0.022239	0
BRWD3	0.103031	0.351722	0	-0.197814	0.0480581	0	0.324164	0.00116641	0	0.221133	0.23311	0	0.521978	4.82711e-07	1	0.300845	0.00811456	0
BZW2	-0.426655	0.00165541	0	-0.18259	0.201215	0	-0.555439	2.70711e-05	-1	-0.128784	0.652648	0	-0.372849	0.00204328	0	-0.244065	0.0812139	0
C10orf2	-0.459983	0.000114686	0	-0.092251	0.465846	0	-0.488363	1.72882e-05	-1	-0.0283799	0.938897	0	-0.396112	0.00012012	0	-0.367732	0.00165255	0
C10orf54	0.241793	0.0757413	0	-0.203431	0.116644	0	0.400903	0.000417846	0	0.15911	0.565955	0	0.604333	4.58184e-07	1	0.445223	0.00274535	0
C10orf58	0.213003	0.105788	0	-0.206707	0.151548	0	0.366591	0.00654465	0	0.153588	0.613658	0	0.573297	4.12543e-05	1	0.419709	0.003389	0
C11orf2	-0.453559	0.000147813	0	-0.13928	0.24048	0	-0.532728	2.00989e-05	-1	-0.0791688	0.816158	0	-0.393448	0.000542694	0	-0.314279	0.00742822	0
C11orf21	0.0673144	0.642368	0	0.241054	0.105527	0	-0.289447	0.0235683	0	-0.356762	0.08383	0	-0.530501	0.000128521	-1	-0.17374	0.274532	0
C11orf63	0.665295	3.37984e-05	1	0.21561	0.183486	0	0.184848	0.240808	0	-0.480447	0.0272471	0	-0.0307616	0.842888	0	0.449685	0.00187768	0
C16orf57	0.358648	0.00704951	0	-0.0826217	0.506584	0	0.469972	8.37414e-05	0	0.111325	0.756638	0	0.552594	2.82524e-06	1	0.441269	0.00182636	0
C17orf45	-0.505966	8.23505e-06	-1	-0.211843	0.0554075	0	-0.483434	1.85144e-05	0	0.0225318	0.956804	0	-0.271591	0.0115897	0	-0.294123	0.010371	0
C18orf32	0.100712	0.343174	0	-0.19625	0.0172244	0	0.407728	8.9417e-05	0	0.307016	0.0835812	0	0.603979	5.85747e-09	1	0.296962	0.00434119	0
C19orf35	0.25731	0.189825	0	-0.0723578	0.746794	0	0.441736	0.00940273	0	0.184427	0.668554	0	0.514094	0.002173	1	0.329667	0.112572	0
C1GALT1C1	0.1205	0.36048	0	-0.283238	0.0185455	0	0.298378	0.00225766	0	0.177878	0.438504	0	0.581616	7.71427e-08	1	0.403738	0.00391083	0
C1orf115	-0.510829	6.58807e-05	-1	-0.0733884	0.628129	0	-0.411011	0.000309359	0	0.0998179	0.690453	0	-0.337622	0.00265518	0	-0.43744	0.000985373	0
C1orf218	-0.120234	0.370791	0	-0.409064	0.00540827	0	0.11747	0.334826	0	0.237703	0.194459	0	0.526534	5.72256e-06	1	0.28883	0.0263944	0
C20orf108	-0.0730772	0.746879	0	-0.165934	0.426032	0	0.370883	0.0305933	0	0.44396	0.172825	0	0.536817	0.00278523	1	0.0928572	0.721485	0
C20orf24	0.341545	0.00201833	0	-0.0884611	0.414149	0	0.398428	6.44594e-05	0	0.0568828	0.862284	0	0.486889	1.81699e-06	1	0.430007	0.0003711	0
C20orf27	-0.238616	0.06283	0	-0.40306	0.00627986	0	0.115413	0.3254	0	0.354029	0.0365816	0	0.518473	1.25767e-05	1	0.164443	0.247618	0
C21orf55	0.204207	0.10356	0	-0.19806	0.169687	0	0.324133	0.00873035	0	0.119926	0.677795	0	0.522193	6.07655e-05	1	0.402267	0.00373574	0
C3AR1	0.328537	0.0651755	0	-0.0910765	0.547823	0	0.415847	0.00809558	0	0.0873101	0.895886	0	0.506924	0.00221922	1	0.419614	0.0364304	0
C3orf37	-0.473774	0.00012219	0	-0.20061	0.118975	0	-0.49847	1.97622e-05	-1	-0.0246961	0.948883	0	-0.29786	0.00491475	0	-0.273164	0.0251796	0
C3orf58	-0.0346574	0.814933	0	-0.395431	0.0047491	0	0.237721	0.0331599	0	0.272378	0.146514	0	0.633152	4.46746e-08	1	0.360773	0.00773697	0
C4BPA	0.126044	0.809882	0	-0.498958	0.290777	0	0.260215	0.57509	0	0.134172	0.92482	0	0.759174	0.0366196	1	0.625002	0.156483	0
C4orf32	0.284869	0.0168871	0	-0.146536	0.166523	0	0.438339	4.52169e-05	0	0.15347	0.563472	0	0.584874	2.13124e-07	1	0.431404	0.00112275	0
C5orf39	-0.514821	0.000110702	-1	-0.270379	0.0686523	0	-0.431363	0.000908087	0	0.083458	0.804581	0	-0.160984	0.213698	0	-0.244442	0.0749336	0
C5orf5	-0.114954	0.377862	0	-0.370055	0.0105253	0	0.122308	0.272768	0	0.237261	0.20945	0	0.492363	4.53365e-05	1	0.255101	0.0760922	0
C6orf115	-0.212985	0.10793	0	-0.38205	0.012866	0	0.142416	0.227474	0	0.355401	0.0591437	0	0.524466	7.82189e-05	1	0.169065	0.297274	0
C8orf55	-0.544379	3.37423e-05	-1	-0.283495	0.0412336	0	-0.450404	0.000225837	0	0.0939749	0.753603	0	-0.166909	0.153662	0	-0.260884	0.0453561	0
C8orf59	-0.153192	0.234812	0	-0.43714	0.00415661	0	0.227067	0.0491901	0	0.38026	0.044786	0	0.664208	1.05958e-06	1	0.283948	0.0558099	0
CALM2	-0.0534636	0.674328	0	-0.332372	0.00773895	0	0.208124	0.0337891	0	0.261587	0.140409	0	0.540495	1.3631e-06	1	0.278908	0.0347656	0
CAMK2N1	-0.509532	5.62992e-06	-1	-0.135343	0.241699	0	-0.426902	4.52169e-05	0	0.0826299	0.757002	0	-0.291559	0.00511599	0	-0.374189	0.00131285	0
CAMK4	-0.513801	3.52511e-05	-1	-0.110067	0.423626	0	-0.461915	5.09788e-05	0	0.0518859	0.859927	0	-0.351847	0.000754943	0	-0.403733	0.000859696	0
CARD6	0.160638	0.0968157	0	-0.164496	0.0476059	0	0.479594	3.34256e-07	0	0.318957	0.0353269	0	0.644091	3.50856e-11	1	0.325134	0.00175062	0
CBLB	-0.427134	0.00191911	0	-0.103332	0.530346	0	-0.491514	0.000740759	-1	-0.0643796	0.884996	0	-0.388182	0.00758019	0	-0.323802	0.0297056	0
CBX5	0.068862	0.668759	0	0.201807	0.265093	0	-0.307985	0.0200003	0	-0.376847	0.0382312	0	-0.509792	0.000294575	-1	-0.132945	0.456276	0
CCL4L1	-0.17941	0.232946	0	-0.292235	0.0332996	0	0.198515	0.209119	0	0.377925	0.154896	0	0.49075	0.000936381	1	0.112824	0.477203	0
CCNB1IP1	-0.436852	0.000277968	0	-0.114992	0.357681	0	-0.530131	6.70629e-06	-1	-0.0932789	0.742125	0	-0.415139	0.000122803	0	-0.32186	0.00821131	0
CCNG2	-0.111775	0.469071	0	-0.412457	0.00669767	0	0.309306	0.0233152	0	0.421082	0.0689967	0	0.721763	1.10168e-06	1	0.300682	0.0622406	0
CCR2	0.316926	0.0888728	0	-0.164026	0.382704	0	0.433363	0.0042548	0	0.116438	0.824431	0	0.597389	0.000210039	1	0.480951	0.0205677	0
CCT3	-0.321147	0.032807	0	0.041115	0.815217	0	-0.460079	0.00115268	0	-0.138932	0.699541	0	-0.501194	0.000242811	-1	-0.362262	0.0208626	0
CD247	-0.465485	0.000377519	0	-0.165631	0.237897	0	-0.487686	0.00152903	-1	-0.0222003	0.970296	0	-0.322055	0.0316434	0	-0.299854	0.024468	0
CD38	0.284041	0.0529651	0	-0.148283	0.284223	0	0.338031	0.00926732	0	0.0539896	0.915441	0	0.486313	0.00023213	1	0.432324	0.00625993	0
CD44	-0.0861647	0.525631	0	-0.380797	0.00484425	0	0.187944	0.0683961	0	0.274109	0.139331	0	0.568741	4.4893e-07	1	0.294632	0.0338545	0
CD48	-0.141701	0.365701	0	-0.418657	0.00957368	0	0.321923	0.0113696	0	0.463625	0.0392272	0	0.740581	9.40166e-07	1	0.276956	0.123271	0
CD55	0.183579	0.2321	0	-0.217549	0.106987	0	0.372617	0.00355859	0	0.189038	0.59232	0	0.590166	2.79871e-05	1	0.401128	0.0192395	0
CD69	-0.510641	0.00047621	-1	-0.438697	0.00937411	0	-0.211749	0.160661	0	0.298892	0.183738	0	0.226948	0.123027	0	-0.0719436	0.664046	0
CD7	-0.570015	3.46116e-05	-1	-0.405219	0.0108796	0	-0.432368	0.00237952	0	0.137647	0.653674	0	-0.0271497	0.862885	0	-0.164796	0.256052	0
CD83	-0.501988	7.18693e-05	-1	-0.196989	0.151287	0	-0.480173	5.93656e-05	0	0.0218152	0.953376	0	-0.283184	0.00908152	0	-0.304999	0.0133793	0
CD86	0.11605	0.48086	0	-0.326165	0.0383447	0	0.302486	0.0221412	0	0.186435	0.525106	0	0.628651	2.30341e-06	1	0.442216	0.00630826	0
CDC26	-0.207058	0.114607	0	-0.442341	0.00459031	0	0.0806294	0.513533	0	0.287687	0.11186	0	0.522971	2.46317e-05	1	0.235284	0.103034	0
CDC2L1	-0.0693318	0.626973	0	0.282297	0.0158401	0	-0.319073	0.00645133	0	-0.249742	0.305236	0	-0.60137	7.50103e-07	-1	-0.351629	0.0114034	0
CDCA7L	-0.430188	0.000628245	0	-0.0423312	0.779774	0	-0.507223	1.14299e-05	-1	-0.0770355	0.772945	0	-0.464892	9.06887e-06	0	-0.387857	0.00193892	0
CDK9	-0.177242	0.111928	0	0.10371	0.348278	0	-0.395695	0.000160421	0	-0.218453	0.223551	0	-0.499405	1.24191e-06	-1	-0.280952	0.0152211	0
CEBPB	0.317766	0.00768166	0	-0.110842	0.339615	0	0.402425	0.000262868	0	0.084659	0.787129	0	0.513267	1.6219e-06	1	0.428608	0.000501766	0
CGGBP1	-0.233714	0.0662813	0	-0.437647	0.00433703	0	0.0878222	0.454221	0	0.321536	0.0614721	0	0.525469	1.81857e-05	1	0.203933	0.161044	0
CHMP2B	0.0898718	0.508896	0	-0.300533	0.0212079	0	0.215106	0.0369707	0	0.125234	0.651321	0	0.515639	4.01029e-06	1	0.390404	0.00581583	0
CHST15	0.362587	0.00535465	0	-0.119972	0.350351	0	0.423845	0.000211465	0	0.0612577	0.869834	0	0.543816	1.64937e-06	1	0.482559	0.000463949	0
CHURC1	-0.0903412	0.785344	0	-0.306099	0.300257	0	0.27181	0.351431	0	0.362151	0.571798	0	0.577909	0.025566	1	0.215758	0.503809	0
CIR1	0.358786	0.00744656	0	-0.0959226	0.51532	0	0.406579	0.0010948	0	0.0477939	0.919078	0	0.502502	0.000179319	1	0.454708	0.0032117	0
CISH	0.203281	0.206539	0	0.394314	0.011275	0	-0.243688	0.0556843	0	-0.446969	0.0540119	0	-0.638002	5.45014e-06	-1	-0.191033	0.297253	0
CLEC2D	-0.529312	0.000739296	-1	-0.374158	0.0279162	0	-0.222018	0.135975	0	0.307293	0.23575	0	0.15214	0.341455	0	-0.155154	0.395409	0
CMPK1	-0.0784503	0.630703	0	-0.25544	0.116644	0	0.241893	0.0777924	0	0.320344	0.183738	0	0.497333	0.000759534	1	0.17699	0.326035	0
CNPY3	0.237731	0.0723578	0	0.392538	0.00323159	0	-0.120963	0.269053	0	-0.358694	0.074566	0	-0.513501	1.0901e-05	-1	-0.154807	0.310438	0
CNPY4	-0.380184	0.0009813	0	-0.0453599	0.746692	0	-0.505852	6.39638e-06	-1	-0.125667	0.560242	0	-0.460492	1.58602e-05	0	-0.334824	0.00581583	0
COCH	-0.511017	0.000555127	-1	-0.299402	0.0495513	0	-0.165364	0.282667	0	0.345653	0.145092	0	0.134038	0.368653	0	-0.211615	0.151358	0
COMMD8	-0.0649	0.647119	0	-0.349416	0.00898319	0	0.171588	0.108094	0	0.236488	0.224527	0	0.521004	2.04723e-06	1	0.284516	0.038561	0
COX7B	0.00913785	0.952771	0	-0.290059	0.0318972	0	0.311032	0.00761125	0	0.301895	0.15753	0	0.601091	3.50602e-06	1	0.299196	0.0476825	0
CPEB4	0.276292	0.0669195	0	-0.0446493	0.755577	0	0.467695	0.000526366	0	0.191402	0.589447	0	0.512344	0.000117826	1	0.320941	0.0470068	0
CPOX	-0.207177	0.0704616	0	-0.416706	0.00221292	0	0.253063	0.023478	0	0.46024	0.0119113	0	0.669769	1.02416e-07	1	0.209529	0.100595	0
CR1	0.723319	0.000136971	1	0.362548	0.0220516	0	0.425543	0.00663092	0	-0.297775	0.419983	0	0.0629955	0.715718	0	0.360771	0.0681805	0
CR2	-0.54378	2.75181e-05	-1	-0.182532	0.177775	0	-0.476002	7.41584e-05	0	0.0677782	0.814047	0	-0.29347	0.00504107	0	-0.361248	0.00257824	0
CREG1	0.490757	0.000118192	1	0.138463	0.286241	0	0.389581	0.00049673	0	-0.101175	0.772618	0	0.251118	0.042515	0	0.352293	0.0165087	0
CRIPAK	0.0877553	0.457823	0	0.284861	0.0210773	0	-0.284711	0.0112857	0	-0.372466	0.0365816	0	-0.569571	3.44168e-06	-1	-0.197105	0.122353	0
CRY1	-0.418642	0.000516611	0	-0.0332708	0.826144	0	-0.486116	4.41927e-05	-1	-0.0674744	0.823019	0	-0.452845	3.5224e-05	0	-0.385371	0.00119674	0
CSGALNACT2	0.257602	0.0449107	0	0.363948	0.00422936	0	-0.146998	0.150743	0	-0.404599	0.0338511	0	-0.510946	4.6511e-06	-1	-0.106347	0.49137	0
CSTF3	-0.238609	0.0526381	0	-0.475234	0.00154066	0	0.0261656	0.833762	0	0.264774	0.109022	0	0.5014	3.50602e-06	1	0.236625	0.0573917	0
CTLA4	-0.5134	1.2995e-05	-1	-0.223546	0.0599507	0	-0.459064	0.000262809	0	0.0543361	0.886936	0	-0.235518	0.0474835	0	-0.289854	0.0108682	0
CTSA	0.702374	2.40615e-06	1	0.404188	0.003512	0	0.332851	0.00369072	0	-0.369523	0.105942	0	-0.0713368	0.610423	0	0.298186	0.0655798	0
CTSD	0.511969	1.76135e-06	1	0.333428	0.00219896	0	0.325957	0.000609967	0	-0.186012	0.361452	0	-0.00747116	0.949346	0	0.178541	0.128515	0
CTSO	-0.0783986	0.57421	0	-0.322181	0.0185184	0	0.202673	0.0871846	0	0.281072	0.156781	0	0.524854	1.63596e-05	1	0.243782	0.0793549	0
CUL5	-0.241752	0.0755689	0	-0.46955	0.00540827	0	0.0397205	0.773687	0	0.281472	0.156628	0	0.509271	0.000213133	1	0.227799	0.16153	0
CXCR1	0.715479	6.28636e-05	1	0.470685	0.00674655	0	0.380478	0.0106915	0	-0.335001	0.215439	0	-0.0902067	0.563886	0	0.244794	0.182757	0
CXCR6	-0.581042	0.000123194	-1	-0.207907	0.22905	0	-0.454306	0.00375378	0	0.126736	0.724024	0	-0.246399	0.105841	0	-0.373136	0.0126132	0
CXorf57	-0.552705	6.37613e-06	-1	-0.267433	0.0412722	0	-0.375581	0.00107258	0	0.177123	0.365827	0	-0.108148	0.358664	0	-0.285271	0.0183545	0
CYFIP1	0.311776	0.0492444	0	-0.154651	0.341308	0	0.37186	0.004933	0	0.0600847	0.905998	0	0.526511	0.000192266	1	0.466426	0.00872837	0
DACH1	0.0977764	0.486678	0	-0.282057	0.0264038	0	0.41646	0.000726424	0	0.318684	0.123799	0	0.698517	2.63649e-08	1	0.379833	0.00563347	0
DCP2	0.0880732	0.5059	0	-0.321628	0.017394	0	0.179077	0.0960213	0	0.0910039	0.758844	0	0.500705	7.32831e-06	1	0.409701	0.00242839	0
DCTN4	0.119858	0.366121	0	-0.273856	0.0411882	0	0.444969	0.000603465	0	0.325111	0.105042	0	0.718825	7.5436e-08	1	0.393714	0.0032841	0
DDX10	-0.504972	0.000147046	-1	-0.250585	0.0763298	0	-0.435365	0.000404298	0	0.0696069	0.836137	0	-0.18478	0.117228	0	-0.254387	0.0578375	0
DDX3X	-0.0251497	0.8763	0	-0.325644	0.028729	0	0.18636	0.135327	0	0.21151	0.381023	0	0.512005	4.26692e-05	1	0.300494	0.0460164	0
DEFA1	0.467459	0.253346	0	-0.112328	0.8172	0	0.702378	0.0944606	0	0.234919	0.842507	0	0.814707	0.0273523	1	0.579787	0.121441	0
DEFA3	0.45971	0.271399	0	-0.20735	0.647976	0	0.780271	0.0664446	0	0.32056	0.780866	0	0.98762	0.0100044	1	0.66706	0.0880376	0
DEFA4	0.484301	0.192268	0	-0.0935971	0.821434	0	0.634953	0.0979054	0	0.150652	0.907572	0	0.72855	0.0364787	1	0.577898	0.105565	0
DHRS3	-0.49871	0.000477268	-1	-0.224782	0.15764	0	-0.452713	0.00223682	0	0.0459973	0.922001	0	-0.227931	0.120511	0	-0.273928	0.0646662	0
DHX15	-0.302211	0.0274499	0	-0.487256	0.00422936	-1	-0.00991933	0.942282	0	0.292292	0.109501	0	0.477337	0.000204695	0	0.185045	0.255425	0
DHX9	-0.0633319	0.690057	0	0.200896	0.1758	0	-0.357508	0.00351109	0	-0.294176	0.166483	0	-0.558404	1.2221e-05	-1	-0.264228	0.0964238	0
DIP2B	0.16665	0.164143	0	-0.223137	0.066549	0	0.298644	0.00510388	0	0.131994	0.611409	0	0.521781	5.17812e-06	1	0.389787	0.00292986	0
dJ341D10.1	0.173507	0.232564	0	-0.142809	0.30709	0	0.351493	0.00209066	0	0.177986	0.577477	0	0.494302	0.000208688	1	0.316316	0.0650429	0
DKFZp434K191	0.472162	0.000290313	0	-0.0381387	0.803579	0	0.226418	0.0539484	0	-0.245744	0.192935	0	0.264557	0.0203297	0	0.510301	0.000124928	1
DLD	-0.125781	0.403479	0	-0.363404	0.01408	0	0.205275	0.0949946	0	0.331056	0.131769	0	0.568678	1.58602e-05	1	0.237622	0.142079	0
DNAJB14	-0.0447756	0.746288	0	-0.378807	0.00582712	0	0.255433	0.0348141	0	0.300209	0.151226	0	0.63424	2.01357e-06	1	0.334032	0.017138	0
DNAJC10	-0.251199	0.0876074	0	-0.402797	0.0159728	0	0.158815	0.227058	0	0.410013	0.0365816	0	0.561612	4.58498e-05	1	0.151599	0.376318	0
DNAJC9	-0.420201	0.00141498	0	-0.121501	0.392188	0	-0.495203	0.000137274	-1	-0.0750019	0.834776	0	-0.373701	0.00197354	0	-0.298699	0.0254097	0
DNM3	-0.00151722	0.991974	0	-0.279499	0.0159728	0	0.221829	0.0275269	0	0.223346	0.358924	0	0.501329	8.01714e-06	1	0.277982	0.0585692	0
DPYSL2	-0.0776081	0.651433	0	-0.392223	0.0210044	0	0.155847	0.264656	0	0.233455	0.405394	0	0.54807	0.000144965	1	0.314615	0.0738426	0
DR1	-0.225423	0.10666	0	-0.439432	0.00508062	0	0.199536	0.117194	0	0.424959	0.0365816	0	0.638968	3.95191e-06	1	0.214009	0.175561	0
DTX3	-0.293035	0.00977641	0	0.0814035	0.534915	0	-0.426169	0.000357877	0	-0.133134	0.630393	0	-0.507573	4.79192e-05	-1	-0.374439	0.00358576	0
EAF1	0.0800652	0.526594	0	-0.230115	0.0599492	0	0.348107	0.00206819	0	0.268042	0.171508	0	0.578221	1.81343e-06	1	0.31018	0.0186598	0
ECHDC2	-0.382908	0.00375432	0	-0.170044	0.2525	0	-0.518079	0.000892821	-1	-0.13517	0.724024	0	-0.348035	0.0206757	0	-0.212865	0.129572	0
ECOP	-0.0639997	0.626973	0	0.271434	0.0238577	0	-0.329792	0.00162435	0	-0.265793	0.144074	0	-0.601227	5.80329e-08	-1	-0.335434	0.00949811	0
EDAR	-0.544435	2.21928e-05	-1	-0.208432	0.131428	0	-0.442333	0.000477694	0	0.102103	0.681928	0	-0.2339	0.0364578	0	-0.336003	0.00337645	0
EDEM3	0.0567322	0.626973	0	-0.21844	0.0282058	0	0.350531	0.000703224	0	0.293799	0.111869	0	0.568971	3.33122e-07	1	0.275172	0.020633	0
EEF1AL7	-0.328665	0.0275829	0	-0.428368	0.00686721	0	0.112053	0.448406	0	0.440718	0.05212	0	0.540422	0.000166184	1	0.0997036	0.569296	0
EEF1D	-0.0693237	0.673496	0	0.323352	0.0314222	0	-0.428706	0.00165172	0	-0.359382	0.0980183	0	-0.752057	4.27833e-08	-1	-0.392675	0.0101426	0
EIF4G2	-0.097905	0.431322	0	-0.43022	0.00242132	0	0.245407	0.0137152	0	0.343312	0.0334197	0	0.675627	5.08176e-09	1	0.332315	0.0111588	0
ELOVL4	-0.576019	1.75881e-06	-1	-0.232198	0.066549	0	-0.376612	0.000960038	0	0.199407	0.201001	0	-0.144414	0.172311	0	-0.343821	0.0013106	0
EMR3	0.0126879	0.952349	0	-0.305755	0.104313	0	0.257335	0.106055	0	0.244648	0.472642	0	0.563091	0.000424261	1	0.318443	0.108393	0
EOMES	-0.521948	0.00134769	-1	-0.102285	0.567274	0	-0.482071	0.0054605	0	0.0398774	0.953376	0	-0.379785	0.0308372	0	-0.419662	0.0172545	0
EPB49	0.0533199	0.815521	0	0.373688	0.0667041	0	-0.125175	0.451286	0	-0.178495	0.682642	0	-0.498862	0.0018882	-1	-0.320368	0.15553	0
ERLIN2	-0.00432606	0.975768	0	-0.307698	0.01408	0	0.218384	0.0301665	0	0.22271	0.222349	0	0.526082	1.08213e-06	1	0.303372	0.0190774	0
ERO1L	0.154979	0.304464	0	-0.243625	0.0783093	0	0.305089	0.0141972	0	0.15011	0.645743	0	0.548714	1.20562e-05	1	0.398604	0.00947912	0
ETS1	-0.666309	1.95171e-06	-1	-0.297336	0.0375752	0	-0.465309	0.000697909	0	0.201	0.438325	0	-0.167972	0.227258	0	-0.368972	0.00770613	0
EVL	-0.475225	0.000582118	0	-0.172434	0.244418	0	-0.523948	0.000476758	-1	-0.0487237	0.921572	0	-0.351514	0.0136087	0	-0.30279	0.0299801	0
EXOC1	0.0968523	0.457572	0	-0.304061	0.0199813	0	0.229489	0.0366172	0	0.132637	0.618513	0	0.53355	4.53187e-06	1	0.400913	0.00296892	0
EZR	-0.491175	0.000332614	-1	-0.174503	0.213408	0	-0.458909	0.000108605	0	0.0322661	0.942463	0	-0.284406	0.0176286	0	-0.316672	0.033046	0
F5	0.532844	0.00073534	1	0.147289	0.266989	0	0.440837	0.000851453	0	-0.0920069	0.850827	0	0.293548	0.0220715	0	0.385555	0.0188418	0
FAM108A3	-0.067467	0.628252	0	0.293117	0.031801	0	-0.271058	0.020534	0	-0.203591	0.392499	0	-0.564175	8.23712e-06	-1	-0.360584	0.0116091	0
FAM120A	-0.00786064	0.952934	0	-0.365602	0.00898628	0	0.190497	0.0530092	0	0.198358	0.25237	0	0.556099	2.08619e-06	1	0.357741	0.00868879	0
FAM129C	-0.574739	3.86865e-05	-1	-0.20485	0.171298	0	-0.466712	0.000343562	0	0.108028	0.746814	0	-0.261862	0.0474871	0	-0.36989	0.0126177	0
FAM133B	-0.14029	0.18849	0	-0.358531	0.00272139	0	0.170487	0.12471	0	0.310776	0.0589296	0	0.529018	1.23175e-06	1	0.218241	0.0322442	0
FAM13B	-0.193387	0.123344	0	-0.478382	0.00261851	0	0.059718	0.604722	0	0.253105	0.0980183	0	0.5381	1.88683e-06	1	0.284995	0.0318552	0
FAM168B	-0.383475	0.000920075	0	-0.0387442	0.761755	0	-0.493228	2.71638e-05	-1	-0.109754	0.705526	0	-0.454484	4.6316e-05	0	-0.34473	0.00397425	0
FAM190B	-0.415944	0.00209666	0	-0.0786413	0.617375	0	-0.487632	0.000222947	-1	-0.0716875	0.856307	0	-0.408991	0.00169412	0	-0.337303	0.0204689	0
FAM40B	0.471976	0.000505536	0	-0.0443014	0.784641	0	0.303115	0.0231472	0	-0.168861	0.543281	0	0.347416	0.00767705	0	0.516278	0.000200775	1
FAM62B	-0.550261	1.56662e-05	-1	-0.307572	0.0280822	0	-0.409946	0.000669765	0	0.140315	0.586179	0	-0.102374	0.434619	0	-0.242689	0.076035	0
FAM69A	-0.663227	3.83111e-05	-1	-0.337937	0.0412722	0	-0.411163	0.00366067	0	0.252064	0.346549	0	-0.0732255	0.64097	0	-0.32529	0.0545984	0
FAM84B	-0.632813	1.69548e-05	-1	-0.206714	0.162791	0	-0.46305	0.000572962	0	0.169764	0.539695	0	-0.256336	0.0490437	0	-0.426099	0.00360357	0
FAM89A	0.0640919	0.697753	0	-0.288155	0.0539303	0	0.271831	0.038031	0	0.207739	0.470485	0	0.559986	2.47767e-05	1	0.352247	0.0261186	0
FAM96A	-0.0336992	0.809871	0	-0.379425	0.00422936	0	0.180034	0.0652783	0	0.213734	0.26196	0	0.55946	1.64176e-07	1	0.345726	0.0105723	0
FAM98A	-0.286625	0.0369874	0	-0.446183	0.0047491	0	0.19638	0.144663	0	0.483005	0.0133893	0	0.642563	2.0976e-06	1	0.159558	0.276423	0
FANCE	-0.496934	6.35382e-06	-1	-0.165075	0.134747	0	-0.45708	2.76322e-05	0	0.0398534	0.907572	0	-0.292006	0.00524457	0	-0.331859	0.00279322	0
FBN2	0.297579	0.0686308	0	-0.18113	0.238172	0	0.381113	0.00309312	0	0.0835337	0.863209	0	0.562243	5.07937e-05	1	0.478709	0.00873961	0
FBXL3	-0.177816	0.192143	0	-0.34779	0.0158401	0	0.210821	0.0840178	0	0.388637	0.0335948	0	0.558611	3.9699e-06	1	0.169974	0.227931	0
FBXO33	-0.0552512	0.690857	0	-0.397401	0.00422936	0	0.144173	0.178787	0	0.199424	0.331184	0	0.541574	1.16102e-06	1	0.34215	0.0114778	0
FBXO7	-0.385482	0.0131058	0	0.094643	0.486206	0	-0.444171	0.000414157	0	-0.0586883	0.910718	0	-0.538814	2.98782e-05	-1	-0.480125	0.00459061	0
FBXO9	0.04675	0.657223	0	0.319709	0.00221292	0	-0.168301	0.0224805	0	-0.215051	0.128646	0	-0.48801	2.14197e-08	-1	-0.272959	0.0116706	0
FCGR3A	0.25295	0.25642	0	0.378829	0.0679567	0	-0.298252	0.0873208	0	-0.551202	0.105042	0	-0.677081	0.000425376	-1	-0.125879	0.653005	0
FCHO1	-0.0119514	0.926114	0	0.257663	0.0225028	0	-0.36759	0.000425115	0	-0.355639	0.0522886	0	-0.625254	1.69286e-07	-1	-0.269615	0.0420436	0
FEZ2	0.0562589	0.724735	0	-0.332144	0.0455419	0	0.236099	0.0631167	0	0.17984	0.489109	0	0.568244	3.74231e-05	1	0.388403	0.0172066	0
FFAR2	0.656773	6.16244e-05	1	0.313235	0.0386686	0	0.356348	0.0104732	0	-0.300425	0.292809	0	0.0431129	0.789409	0	0.343538	0.0499602	0
FGFR1OP2	-0.0679664	0.586461	0	-0.308181	0.01408	0	0.255331	0.0202353	0	0.323297	0.0790103	0	0.563512	4.00083e-06	1	0.240215	0.0685225	0
FH	-0.29875	0.039434	0	-0.461834	0.00629028	0	0.111436	0.417242	0	0.410186	0.0381484	0	0.573269	4.0137e-05	1	0.163084	0.327378	0
FKBP1A	0.230196	0.0684795	0	-0.16981	0.180429	0	0.438546	0.000128116	0	0.20835	0.303765	0	0.608356	1.03308e-07	1	0.400006	0.00257824	0
FKSG30	0.201245	0.250598	0	-0.0279669	0.89125	0	0.482347	0.000747377	0	0.281101	0.387802	0	0.510314	0.00118445	1	0.229212	0.274216	0
FLJ35390	0.399821	0.00391784	0	-0.128959	0.424767	0	0.321583	0.024854	0	-0.0782376	0.849559	0	0.450542	0.00125277	0	0.528779	0.000218362	1
FLJ44124	0.273298	0.0792778	0	-0.155768	0.408034	0	0.369305	0.0220297	0	0.0960068	0.828121	0	0.525072	0.000986239	1	0.429065	0.00822016	0
FLVCR2	0.476607	0.000366823	0	-0.0117654	0.933822	0	0.434664	0.000247355	0	-0.0419424	0.93454	0	0.44643	0.000264184	0	0.488372	0.000821764	1
FNDC3A	-0.0254884	0.862052	0	-0.40649	0.00396887	0	0.4103	0.00142522	0	0.435789	0.0244694	0	0.81679	1.31243e-09	1	0.381001	0.00339175	0
FPR1	0.49592	0.000463187	1	0.148945	0.236309	0	0.406474	0.000892821	0	-0.0894462	0.829599	0	0.257529	0.0368964	0	0.346975	0.0211135	0
FRG1	-0.223218	0.109789	0	-0.45484	0.00540827	0	0.157739	0.199597	0	0.380957	0.0589296	0	0.612579	1.44261e-05	1	0.231622	0.168309	0
G3BP1	-0.0919319	0.571697	0	0.322041	0.0257855	0	-0.370179	0.00345473	0	-0.278247	0.217437	0	-0.69222	3.25809e-08	-1	-0.413973	0.00631413	0
G6PD	0.208876	0.0864645	0	-0.236935	0.0575986	0	0.378755	0.000270166	0	0.169879	0.450541	0	0.61569	1.24422e-07	1	0.445811	0.00134028	0
GAL3ST4	-0.501133	6.54931e-06	-1	-0.195501	0.0957867	0	-0.453267	5.38996e-05	0	0.0478659	0.861688	0	-0.257766	0.00827008	0	-0.305632	0.00189944	0
GALC	0.14891	0.262436	0	-0.245784	0.0792838	0	0.253515	0.0251354	0	0.104605	0.739273	0	0.499299	4.12543e-05	1	0.394694	0.00625608	0
GDF1	0.540637	0.00762675	1	0.196066	0.255286	0	0.00379528	0.982719	0	-0.536841	0.0610065	0	-0.192271	0.184699	0	0.344571	0.117025	0
GDPD1	0.496944	3.20384e-05	1	0.122521	0.324847	0	0.184666	0.0860948	0	-0.312279	0.0553439	0	0.0621444	0.588875	0	0.374423	0.0019365	0
GLIPR2	0.286042	0.00738618	0	-0.133818	0.211763	0	0.354321	0.000143993	0	0.0682789	0.814047	0	0.488139	8.84736e-07	1	0.41986	0.000456693	0
GLOD4	-0.506143	0.000342287	-1	-0.25373	0.123938	0	-0.340744	0.00630764	0	0.165399	0.518851	0	-0.0870134	0.552459	0	-0.252412	0.123854	0
GLRX2	0.0141908	0.913386	0	-0.257692	0.0177383	0	0.335001	0.00308431	0	0.32081	0.109633	0	0.592692	8.37297e-07	1	0.271882	0.0294224	0
GLS	-0.579948	6.86393e-06	-1	-0.34345	0.0159728	0	-0.381343	0.00118369	0	0.198605	0.349819	0	-0.0378933	0.783171	0	-0.236499	0.0915644	0
GMFB	-0.0679559	0.632964	0	-0.389441	0.0105019	0	0.200511	0.0694393	0	0.268467	0.161217	0	0.589952	4.97956e-06	1	0.321485	0.0366628	0
GMFG	0.156629	0.206866	0	-0.241123	0.0755226	0	0.373846	0.00141732	0	0.217217	0.33971	0	0.614969	4.01029e-06	1	0.397753	0.00594532	0
GNAI3	-0.062375	0.73177	0	-0.456085	0.00323665	0	0.322586	0.0138357	0	0.384961	0.150917	0	0.778671	9.39236e-08	1	0.39371	0.0290994	0
GNB4	0.155245	0.171519	0	-0.113071	0.266989	0	0.460434	2.85806e-05	0	0.305188	0.110492	0	0.573505	4.62814e-07	1	0.268317	0.0299838	0
GNLY	-0.249974	0.255172	0	0.0655637	0.791753	0	-0.426371	0.0464313	0	-0.176397	0.787227	0	-0.491935	0.0255618	-1	-0.315537	0.200347	0
GNPDA2	-0.486904	0.000318182	-1	-0.272148	0.0632777	0	-0.3778	0.0029542	0	0.109103	0.708071	0	-0.105653	0.398819	0	-0.214756	0.109828	0
GOLPH3	-0.167268	0.331189	0	-0.382149	0.0236195	0	0.12232	0.335599	0	0.289587	0.312812	0	0.504468	0.000664523	1	0.214881	0.30563	0
GOLT1B	-0.176664	0.159148	0	-0.364664	0.00562666	0	0.148423	0.186821	0	0.325087	0.0758305	0	0.513087	1.00198e-05	1	0.188	0.166591	0
GOT2	-0.429904	0.00134084	0	-0.109867	0.466411	0	-0.487638	0.000169622	-1	-0.0577332	0.877648	0	-0.37777	0.00191079	0	-0.320037	0.0195974	0
GPBAR1	0.156402	0.326364	0	-0.261667	0.108583	0	0.294848	0.0240746	0	0.138446	0.677795	0	0.556515	4.39127e-05	1	0.418069	0.012612	0
GPR109A	0.64595	0.000138206	1	0.21976	0.102557	0	0.448077	0.0021535	0	-0.197872	0.631877	0	0.228318	0.125456	0	0.42619	0.016506	0
GPR160	0.117599	0.396124	0	-0.33012	0.00901127	0	0.404911	0.00106974	0	0.287312	0.188334	0	0.735031	9.01707e-09	1	0.447719	0.00112695	0
GPR44	-0.116435	0.601754	0	0.113185	0.641501	0	-0.395459	0.0556843	0	-0.279025	0.498962	0	-0.508645	0.00957403	-1	-0.22962	0.295563	0
GPRIN3	0.0384279	0.804719	0	0.248853	0.067922	0	-0.257633	0.010636	0	-0.296061	0.137927	0	-0.506486	1.11171e-05	-1	-0.210425	0.195822	0
GRK6	0.0327622	0.784384	0	0.306856	0.00312438	0	-0.204276	0.0186568	0	-0.237039	0.191675	0	-0.511133	3.19858e-07	-1	-0.274094	0.0231145	0
GRN	0.67935	1.0245e-05	1	0.355321	0.0159754	0	0.399518	0.000842193	0	-0.279832	0.278924	0	0.0441967	0.773071	0	0.324029	0.0669382	0
GRPEL2	-0.558954	8.92358e-06	-1	-0.255245	0.0659762	0	-0.395231	0.000590411	0	0.163723	0.422541	0	-0.139986	0.245812	0	-0.303709	0.0204046	0
GRWD1	-0.432536	0.00145743	0	-0.0425337	0.783731	0	-0.507974	6.6553e-05	-1	-0.0754387	0.842507	0	-0.465441	0.00012485	0	-0.390002	0.0057375	0
GSPT2	-0.509637	0.000183111	-1	-0.344746	0.0268824	0	-0.304266	0.0103462	0	0.205371	0.279213	0	0.0404806	0.761019	0	-0.16489	0.26847	0
GSTM2	-0.553159	0.0297411	-1	-0.37557	0.175019	0	-0.360786	0.133415	0	0.192373	0.780866	0	0.0147844	0.957834	0	-0.177589	0.571146	0
GTF2A1	0.370317	0.00459095	0	0.402511	0.00223884	0	-0.105715	0.250744	0	-0.476032	0.00667332	0	-0.508226	3.33847e-07	-1	-0.0321937	0.844908	0
GTPBP3	-0.519884	5.72644e-05	-1	-0.287914	0.0483783	0	-0.479703	0.000164026	0	0.040181	0.918993	0	-0.191789	0.128477	0	-0.23197	0.0888084	0
H1FX	-0.159025	0.230634	0	0.183843	0.17906	0	-0.390022	0.00152987	0	-0.230997	0.24481	0	-0.573865	1.78081e-06	-1	-0.342868	0.00872837	0
HAT1	-0.108418	0.450989	0	-0.311704	0.0215202	0	0.289359	0.0189047	0	0.397777	0.0746052	0	0.601063	1.18364e-05	1	0.203286	0.208175	0
HDAC7	0.0432033	0.736572	0	0.31434	0.00613321	0	-0.256241	0.00840873	0	-0.299445	0.109022	0	-0.570581	4.26878e-07	-1	-0.271137	0.0420584	0
HECA	-0.0577573	0.705866	0	-0.358748	0.00634777	0	0.395812	0.00385977	0	0.453569	0.0460122	0	0.75456	8.79093e-08	1	0.300991	0.0340069	0
HIP2	-0.0565936	0.686035	0	-0.368906	0.0072222	0	0.209258	0.0403872	0	0.265852	0.114093	0	0.578164	1.19228e-07	1	0.312312	0.0211135	0
HIST1H1C	0.202865	0.204436	0	-0.138521	0.321792	0	0.443827	0.00153483	0	0.240962	0.493189	0	0.582348	8.4863e-05	1	0.341386	0.0534472	0
HLA-F	0.301731	0.0603769	0	-0.0585359	0.776959	0	0.480163	0.00142227	0	0.178432	0.593708	0	0.538699	0.00068635	1	0.360267	0.0490822	0
HMGB1L1	0.14762	0.324084	0	-0.174097	0.202103	0	0.458039	0.00127838	0	0.310418	0.227224	0	0.632136	7.70936e-06	1	0.321718	0.0332471	0
HNRNPA1	-0.106508	0.363838	0	0.196117	0.0791999	0	-0.301182	0.00307538	0	-0.194674	0.300529	0	-0.497299	1.19224e-06	-1	-0.302626	0.00952753	0
HNRPA1L-2	-0.538962	0.00217229	-1	-0.143264	0.472602	0	-0.385293	0.019126	0	0.153669	0.714154	0	-0.242029	0.146213	0	-0.395698	0.0336961	0
HNRPDL	-0.40189	0.00114761	0	-0.0978083	0.506921	0	-0.501577	0.000241368	-1	-0.0996871	0.765522	0	-0.403769	0.00199165	0	-0.304082	0.0173311	0
HNRPH3	-0.136953	0.369179	0	-0.425184	0.0121761	0	0.19438	0.17071	0	0.331333	0.139028	0	0.619564	3.19246e-05	1	0.288231	0.0771232	0
HNRPLL	-0.0503582	0.694378	0	-0.280466	0.0205384	0	0.235247	0.0268026	0	0.285605	0.105042	0	0.515713	3.07756e-06	1	0.230108	0.0642104	0
HPRT1	-0.238671	0.0832041	0	-0.429301	0.00553053	0	0.0765058	0.528358	0	0.315177	0.0847461	0	0.505807	2.75641e-05	1	0.19063	0.217266	0
HPS1	0.00827182	0.969892	0	0.267164	0.165655	0	-0.230436	0.160375	0	-0.238708	0.466069	0	-0.497599	0.00165802	-1	-0.258892	0.184853	0
HSD17B12	0.0144738	0.925956	0	-0.320549	0.0386537	0	0.202824	0.0853571	0	0.18835	0.418386	0	0.523373	4.7618e-05	1	0.335023	0.0303475	0
HSF2	-0.48568	4.45612e-05	-1	-0.19838	0.136744	0	-0.438778	0.000108271	0	0.046902	0.886936	0	-0.240398	0.0346189	0	-0.2873	0.0238694	0
HSPA1B	-0.100278	0.658662	0	-0.318447	0.118437	0	0.256168	0.166552	0	0.356446	0.341552	0	0.574614	0.00181984	1	0.218168	0.35898	0
HSPA4	-0.251657	0.0688338	0	-0.415667	0.00957368	0	0.144511	0.210327	0	0.396167	0.0381484	0	0.560178	3.49742e-05	1	0.164011	0.34582	0
HSPH1	-0.609229	0.00030911	-1	-0.384125	0.0331148	0	-0.399936	0.0208669	0	0.209294	0.59384	0	-0.0158109	0.936892	0	-0.225105	0.223902	0
IBTK	-0.258323	0.0546247	0	-0.430555	0.00513794	0	0.140864	0.247596	0	0.399186	0.0357089	0	0.571419	1.00039e-05	1	0.172233	0.265163	0
IDI1	0.0944203	0.485266	0	-0.222504	0.0699304	0	0.345257	0.00400127	0	0.250837	0.289302	0	0.567761	7.01751e-06	1	0.316924	0.023599	0
IER3	0.444586	0.0020978	0	-0.0680656	0.68849	0	0.312418	0.011769	0	-0.132167	0.737757	0	0.380484	0.0102629	0	0.512651	0.00428587	1
IER3IP1	-0.197426	0.139326	0	-0.422895	0.00321056	0	0.26327	0.0383528	0	0.460696	0.0197864	0	0.686164	1.01127e-07	1	0.225469	0.0862326	0
IFFO2	-0.489979	6.86393e-06	-1	-0.127827	0.274747	0	-0.365182	0.000299383	0	0.124797	0.529026	0	-0.237354	0.0196602	0	-0.362152	0.00129864	0
IFNAR1	0.270147	0.0469343	0	-0.15447	0.185084	0	0.380241	0.00192601	0	0.110094	0.77611	0	0.534711	7.75674e-06	1	0.424617	0.00244392	0
IFP38	-0.229942	0.119433	0	-0.396867	0.0151339	0	0.163713	0.250493	0	0.393655	0.0702168	0	0.560579	0.000109216	1	0.166924	0.315295	0
IGJ	0.201863	0.464611	0	-0.334521	0.183105	0	0.412296	0.0729583	0	0.210433	0.775882	0	0.746817	0.00156543	1	0.536383	0.0639081	0
IGLL3	0.178182	0.360276	0	-0.168999	0.324414	0	0.322448	0.127846	0	0.144267	0.822146	0	0.491448	0.00827008	1	0.347181	0.0406717	0
IGSF6	0.615008	0.000113101	1	0.21189	0.197344	0	0.326647	0.0287758	0	-0.288361	0.269375	0	0.114757	0.463523	0	0.403118	0.0128172	0
IKZF3	0.0845328	0.601656	0	0.271306	0.13364	0	-0.367194	0.00835335	0	-0.451727	0.00976856	0	-0.6385	4.88533e-06	-1	-0.186773	0.245551	0
IL15	0.409753	0.000551113	0	-0.0826035	0.506178	0	0.340876	0.00143467	0	-0.0688767	0.847503	0	0.42348	0.000185669	0	0.492356	0.000196218	1
IL1RAP	-0.086715	0.515836	0	-0.302669	0.0161855	0	0.292094	0.029007	0	0.378809	0.0823468	0	0.594763	1.14209e-05	1	0.215954	0.100166	0
IL28RA	-0.490585	0.000113101	-1	-0.156082	0.254784	0	-0.416867	0.000317787	0	0.0737184	0.814953	0	-0.260784	0.0211115	0	-0.334503	0.0107183	0
IL32	-0.454392	0.00454238	0	0.0946347	0.558457	0	-0.326025	0.0517879	0	0.128367	0.804427	0	-0.42066	0.0102985	0	-0.549027	0.000983123	-1
INTS6	-0.0636648	0.66921	0	-0.396357	0.0074999	0	0.2155	0.060647	0	0.279165	0.161337	0	0.611857	1.19044e-06	1	0.332692	0.0264114	0
INTS8	-0.130919	0.346876	0	-0.322897	0.0271861	0	0.211485	0.0944606	0	0.342404	0.0942704	0	0.534382	6.0378e-05	1	0.191978	0.209368	0
IQGAP1	0.0406703	0.797092	0	-0.286683	0.0816206	0	0.344409	0.00559951	0	0.303738	0.161337	0	0.631091	2.14969e-05	1	0.327353	0.0602132	0
IRF8	-0.269036	0.0762323	0	0.0379432	0.835076	0	-0.462936	0.000560096	0	-0.1939	0.471157	0	-0.50088	9.29232e-05	-1	-0.306979	0.0515451	0
ISCA1	-0.12943	0.307679	0	-0.328762	0.0156611	0	0.340705	0.00541025	0	0.470134	0.0187803	0	0.669467	1.2864e-06	1	0.199332	0.171031	0
ITGAX	0.498811	0.000131969	1	0.246246	0.0698255	0	0.128642	0.30274	0	-0.370169	0.0482824	0	-0.117604	0.360938	0	0.252565	0.0641089	0
ITGB7	-0.241969	0.102984	0	0.0858043	0.612608	0	-0.472045	0.00144036	0	-0.230076	0.448265	0	-0.55785	0.000253751	-1	-0.327773	0.0460865	0
ITM2A	-0.664078	3.15776e-05	-1	-0.473813	0.0079743	0	-0.298175	0.0460905	0	0.365903	0.0894072	0	0.175638	0.244271	0	-0.190265	0.243072	0
ITPKB	-0.448049	0.000158435	0	-0.0688307	0.604641	0	-0.509756	2.31098e-05	-1	-0.061707	0.856773	0	-0.440926	0.000125455	0	-0.379219	0.00194874	0
ITPRIPL2	0.593986	0.00101676	1	0.108878	0.571085	0	0.410498	0.01298	0	-0.183488	0.663811	0	0.30162	0.068572	0	0.485108	0.0107047	0
IVD	0.114726	0.26723	0	0.250877	0.00810161	0	-0.245424	0.0019327	0	-0.36015	0.0119113	0	-0.496301	8.1113e-09	-1	-0.13615	0.218849	0
JMJD1A	-0.151798	0.288852	0	-0.305423	0.0378294	0	0.187074	0.173132	0	0.338872	0.146129	0	0.492498	0.000507522	1	0.153626	0.344693	0
KAT2A	-0.431764	0.000295993	0	-0.112302	0.41497	0	-0.51915	5.80366e-05	-1	-0.0873859	0.780866	0	-0.406848	0.000913366	0	-0.319462	0.00903335	0
KBTBD7	-0.0889695	0.479411	0	-0.349256	0.00556936	0	0.39088	0.0014764	0	0.479849	0.0119113	0	0.740136	9.3057e-09	1	0.260287	0.0322442	0
KCTD12	0.25955	0.184049	0	-0.1557	0.416454	0	0.367439	0.01787	0	0.10789	0.853034	0	0.523139	0.00179437	1	0.415249	0.0577615	0
KCTD6	-0.148461	0.259787	0	-0.3962	0.00612269	0	0.0911913	0.429962	0	0.239652	0.221504	0	0.487391	4.58498e-05	1	0.247739	0.086114	0
KIAA0114	-0.515724	7.47087e-06	-1	-0.19037	0.111554	0	-0.403389	0.000147915	0	0.112335	0.64055	0	-0.213018	0.049988	0	-0.325353	0.00735986	0
KIAA1026	0.597588	0.00012219	1	0.151176	0.28877	0	0.419066	0.000952049	0	-0.178522	0.586278	0	0.26789	0.0412035	0	0.446412	0.00720529	0
KIAA1407	-0.510382	2.33456e-06	-1	-0.209903	0.073009	0	-0.416926	4.26417e-05	0	0.0934559	0.658347	0	-0.207023	0.0403617	0	-0.300479	0.00639003	0
KIAA1598	0.415003	0.0242854	0	-0.0746915	0.727934	0	0.353358	0.0206103	0	-0.0616451	0.91712	0	0.428049	0.00882247	0	0.489695	0.0192395	1
KIAA1967	-0.350759	0.00842905	0	-0.151951	0.312467	0	-0.498747	0.00013742	-1	-0.147988	0.586278	0	-0.346795	0.00611418	0	-0.198808	0.178907	0
KIF20B	-0.521603	7.71471e-05	-1	-0.19478	0.189745	0	-0.434827	0.000271603	0	0.0867759	0.771568	0	-0.240047	0.0474308	0	-0.326823	0.0204689	0
KIF5C	-0.566808	1.23479e-05	-1	-0.164154	0.206114	0	-0.441361	0.000150742	0	0.125447	0.622067	0	-0.277207	0.0130777	0	-0.402654	0.00187768	0
KLF4	0.156933	0.378271	0	-0.220207	0.227394	0	0.411111	0.00974844	0	0.254178	0.474526	0	0.631318	0.000261906	1	0.37714	0.0567856	0
KLHL24	-0.240799	0.0970269	0	-0.459844	0.00606361	0	0.19194	0.168994	0	0.432739	0.0470669	0	0.651784	1.63974e-05	1	0.219045	0.192442	0
KLRF1	-0.188884	0.33719	0	-0.359093	0.0741408	0	0.133532	0.565368	0	0.322416	0.513025	0	0.492625	0.0304718	1	0.170209	0.479131	0
KPNA3	-0.263655	0.0449077	0	-0.481723	0.00251007	0	0.132286	0.269183	0	0.395941	0.0338511	0	0.614008	1.89998e-06	1	0.218067	0.140352	0
KRT23	0.334376	0.0796308	0	0.483352	0.0216644	0	-0.0822802	0.664088	0	-0.416656	0.12768	0	-0.565632	0.00111616	-1	-0.148976	0.501147	0
LAMA5	-0.567126	2.22063e-05	-1	-0.171233	0.232488	0	-0.475871	0.00016618	0	0.0912551	0.780866	0	-0.304638	0.0150388	0	-0.395893	0.00444322	0
LANCL1	-0.557159	4.06831e-05	-1	-0.269116	0.0729649	0	-0.440273	0.000382739	0	0.116886	0.662603	0	-0.171156	0.170743	0	-0.288042	0.0410126	0
LARP4	-0.115245	0.344706	0	-0.324307	0.00606361	0	0.288054	0.0133929	0	0.4033	0.0310808	0	0.612361	2.43991e-07	1	0.209061	0.0791534	0
LASS6	-0.0797026	0.627248	0	-0.472966	0.00422936	0	0.39102	0.00222531	0	0.470722	0.0192208	0	0.863986	5.34891e-10	1	0.393264	0.0133061	0
LAT	-0.512933	1.14999e-05	-1	-0.192879	0.109156	0	-0.420917	0.000548642	0	0.0920163	0.774683	0	-0.228038	0.0546811	0	-0.320054	0.00587443	0
LBA1	0.466457	0.000613131	0	-0.0235518	0.891524	0	0.426995	0.000364512	0	-0.0394624	0.930647	0	0.450547	0.000441504	0	0.490009	0.00143087	1
LDHB	-0.693944	6.65781e-05	-1	-0.306917	0.116906	0	-0.420161	0.00825536	0	0.273784	0.364931	0	-0.113244	0.542007	0	-0.387027	0.0496294	0
LEO1	-0.267446	0.0357761	0	0.0913241	0.507853	0	-0.421241	0.000345981	0	-0.153795	0.530333	0	-0.512565	7.06424e-06	-1	-0.358771	0.00665109	0
LEPROT	0.280969	0.0317407	0	-0.181401	0.124501	0	0.410647	0.000535813	0	0.129678	0.708066	0	0.592048	1.98924e-06	1	0.46237	0.00136114	0
LILRA2	0.308226	0.0145728	0	-0.115583	0.362126	0	0.373922	0.000527415	0	0.0656966	0.867766	0	0.489505	4.40745e-05	1	0.423808	0.00396757	0
LILRB4	0.488063	0.00078663	1	0.0467016	0.754681	0	0.418887	0.00046571	0	-0.0691764	0.884996	0	0.372185	0.00484656	0	0.441361	0.00841863	0
LIMK2	0.493643	0.000167121	1	0.283834	0.00513915	0	0.312496	0.00147729	0	-0.181147	0.521507	0	0.0286618	0.802634	0	0.209809	0.145879	0
LOC100131726	0.658439	0.0178847	1	0.371929	0.15897	0	0.425802	0.0311316	0	-0.232637	0.729034	0	0.0538731	0.825303	0	0.28651	0.399189	0
LOC100132247	-0.070862	0.630473	0	0.336826	0.0204107	0	-0.375027	0.00489865	0	-0.304165	0.177013	0	-0.711853	6.72834e-07	-1	-0.407688	0.00604281	0
LOC158160	-0.24247	0.0120417	0	-0.389841	0.000933847	0	0.0982605	0.334263	0	0.34073	0.0244694	0	0.488101	3.06561e-06	1	0.147371	0.157967	0
LOC339290	-0.49828	6.28636e-05	-1	-0.139518	0.332373	0	-0.392945	0.00191587	0	0.105335	0.666511	0	-0.253426	0.0280968	0	-0.358762	0.00172502	0
LOC440353	-0.138841	0.268177	0	0.235677	0.0904504	0	-0.358855	0.00531891	0	-0.220013	0.305236	0	-0.594532	6.61856e-06	-1	-0.374518	0.00381761	0
LOC442454	-0.116244	0.292739	0	-0.325368	0.00437323	0	0.351832	0.00107518	0	0.468076	0.00434169	0	0.677201	1.23575e-09	1	0.209124	0.0499602	0
LOC649946	-0.24953	0.127309	0	-0.433558	0.020667	0	0.214331	0.206572	0	0.463861	0.0401121	0	0.647889	5.39779e-05	1	0.184027	0.270539	0
LOC652968	0.436853	0.00434566	0	0.305439	0.0150482	0	-0.0502157	0.666077	0	-0.487069	0.0167045	-1	-0.355655	0.000187916	0	0.131414	0.415896	0
LOC88523	0.4371	0.00129831	0	-0.101507	0.485782	0	0.37752	0.00221394	0	-0.0595797	0.881214	0	0.479028	0.000109866	0	0.538607	0.000193838	1
LPAR5	-0.548638	9.91048e-06	-1	-0.236109	0.0675674	0	-0.448725	0.000259212	0	0.0999126	0.732939	0	-0.212616	0.0688286	0	-0.312529	0.00962073	0
LSM4	-0.311715	0.0228669	0	0.0350154	0.829	0	-0.469004	0.000221155	0	-0.157289	0.583839	0	-0.50402	5.21653e-05	-1	-0.346731	0.0178822	0
LTBR	0.648696	9.28718e-06	1	0.176796	0.212399	0	0.36931	0.00281201	0	-0.279386	0.242601	0	0.192513	0.163971	0	0.471899	0.00338939	0
LYAR	-0.549446	0.000157038	-1	-0.243604	0.133835	0	-0.433593	0.00186243	0	0.115853	0.746163	0	-0.189989	0.193195	0	-0.305842	0.0523598	0
LYPD2	-0.0773259	0.646827	0	0.31647	0.108888	0	-0.177713	0.23156	0	-0.100387	0.782112	0	-0.494183	0.0018844	-1	-0.393796	0.0296895	0
LYPLA1	0.0287592	0.862682	0	-0.205284	0.0755226	0	0.360889	0.00290976	0	0.33213	0.166483	0	0.566173	2.02334e-06	1	0.234043	0.124023	0
LYRM5	-0.231344	0.0820433	0	-0.461402	0.00261851	0	0.0598631	0.631563	0	0.291207	0.109637	0	0.521265	5.81012e-06	1	0.230058	0.0953187	0
LYRM7	-0.618698	4.85045e-06	-1	-0.364622	0.0185455	0	-0.423191	0.000423216	0	0.195508	0.313081	0	-0.0585688	0.668869	0	-0.254076	0.0787131	0
LYST	0.16847	0.278015	0	-0.27798	0.0533448	0	0.473297	0.000613465	0	0.304827	0.273331	0	0.751277	7.21976e-07	1	0.446449	0.00914699	0
MADD	-0.00394454	0.975379	0	0.264887	0.0107297	0	-0.299051	0.00247252	0	-0.295106	0.0882771	0	-0.563938	1.73543e-07	-1	-0.268832	0.0211483	0
MAGEE1	-0.559952	1.06975e-05	-1	-0.393641	0.00586872	0	-0.368904	0.0015756	0	0.191048	0.317282	0	0.0247372	0.846688	0	-0.16631	0.203728	0
MAP2K1IP1	0.0964191	0.446576	0	-0.334699	0.00484425	0	0.283655	0.00467039	0	0.187235	0.395463	0	0.618354	1.84131e-08	1	0.431118	0.00101077	0
MAP3K1	-0.0831056	0.595968	0	-0.434496	0.011275	0	0.172944	0.190563	0	0.25605	0.2594	0	0.607441	2.54125e-05	1	0.351391	0.0342929	0
MAP3K4	-0.549236	2.68394e-05	-1	-0.271619	0.0538973	0	-0.468579	0.000197538	0	0.0806567	0.8142	0	-0.19696	0.115822	0	-0.277616	0.0406717	0
MAP3K8	0.141854	0.280607	0	-0.313355	0.0135747	0	0.312154	0.00726579	0	0.1703	0.494524	0	0.625509	8.88131e-08	1	0.455209	0.000501766	0
MARCH7	0.00991366	0.949945	0	-0.466043	0.00312438	0	0.266955	0.0142792	0	0.257041	0.183738	0	0.732998	1.05846e-08	1	0.475957	0.00186696	0
MARCKSL1	-0.446095	0.00152873	0	-0.0495127	0.771343	0	-0.500145	8.60862e-05	-1	-0.0540504	0.900771	0	-0.450633	0.000660565	0	-0.396582	0.0124985	0
MARCO	0.615506	1.28345e-05	1	0.194918	0.133513	0	0.418642	0.000581714	0	-0.196864	0.495081	0	0.223724	0.0900474	0	0.420588	0.00638601	0
MAT2B	-0.0797127	0.572557	0	-0.436529	0.00503075	0	0.24174	0.0259034	0	0.321453	0.0706145	0	0.67827	1.58365e-07	1	0.356817	0.0190677	0
MAX	0.514408	1.2995e-05	1	0.0993865	0.386541	0	0.187248	0.0559911	0	-0.32716	0.0619092	0	0.0878612	0.444069	0	0.415021	0.00141904	0
MBNL1	-0.179566	0.172017	0	-0.466289	0.00314823	0	0.0485727	0.71227	0	0.228139	0.223413	0	0.514862	1.63974e-05	1	0.286723	0.0336961	0
MCTP2	0.503358	0.000541381	1	0.21689	0.0887733	0	0.260077	0.024854	0	-0.243281	0.371628	0	0.0431874	0.750116	0	0.286468	0.0734678	0
MDC1	-0.495519	6.77174e-05	-1	-0.164506	0.22905	0	-0.46282	0.00034233	0	0.0326988	0.941075	0	-0.298314	0.0194842	0	-0.331013	0.0108682	0
MED13L	0.0311784	0.761283	0	-0.191315	0.0414848	0	0.294227	0.00145648	0	0.263049	0.0744569	0	0.485543	5.08279e-07	1	0.222494	0.0233594	0
MGAM	0.632732	0.00123446	1	0.31286	0.088827	0	0.475418	0.00668521	0	-0.157314	0.758004	0	0.162558	0.34803	0	0.319873	0.110719	0
MGC4677	0.20242	0.0641147	0	-0.213844	0.064764	0	0.345671	0.00180473	0	0.143251	0.473177	0	0.559515	1.04772e-07	1	0.416264	7.94316e-05	0
MGST1	0.323915	0.0297004	0	-0.159322	0.25096	0	0.432331	0.00101902	0	0.108415	0.800878	0	0.591653	1.25801e-05	1	0.483237	0.0029713	0
MIAT	0.0699565	0.68145	0	0.217685	0.189473	0	-0.357946	0.0302387	0	-0.427902	0.0847461	0	-0.575631	0.000279648	-1	-0.147729	0.367122	0
MLKL	0.459219	0.000267119	0	-0.0877548	0.504883	0	0.367821	0.000462302	0	-0.091398	0.780866	0	0.455576	9.29232e-05	0	0.546974	0.000158015	1
MLL	-0.298103	0.0141847	0	0.12693	0.3313	0	-0.419843	0.000506909	0	-0.121741	0.653674	0	-0.546774	3.76042e-06	-1	-0.425033	0.000716415	0
MMD	0.326071	0.0102745	0	-0.166226	0.148653	0	0.306605	0.0104567	0	-0.0194656	0.970296	0	0.472831	4.57736e-05	0	0.492297	0.000159206	1
MOAP1	-0.44429	0.000628706	0	-0.0685363	0.619906	0	-0.53058	2.72369e-05	-1	-0.08629	0.808951	0	-0.462044	0.000109285	0	-0.375754	0.00491853	0
MOBKL3	-0.101936	0.435438	0	-0.359642	0.0092121	0	0.142222	0.200815	0	0.244158	0.161337	0	0.501864	6.74511e-06	1	0.257706	0.0491901	0
MORC2	-0.355358	0.00385182	0	0.0211386	0.893091	0	-0.465104	0.000109511	0	-0.109747	0.679332	0	-0.486243	1.43906e-05	-1	-0.376496	0.00237556	0
MORF4L1	-0.233075	0.166303	0	-0.444109	0.0167579	0	0.243459	0.109511	0	0.476533	0.0353269	0	0.687568	1.00198e-05	1	0.211034	0.247267	0
MPL	0.245376	0.177107	0	-0.165591	0.346583	0	0.363537	0.0230617	0	0.118161	0.829599	0	0.529128	0.00151445	1	0.410967	0.0380484	0
MPO	0.306744	0.216082	0	-0.0975822	0.701068	0	0.475841	0.0673731	0	0.169096	0.829599	0	0.573423	0.0158319	1	0.404326	0.0848938	0
MPZL1	-0.152242	0.345976	0	0.252702	0.080909	0	-0.456775	0.0013963	0	-0.304533	0.288269	0	-0.709477	2.32396e-06	-1	-0.404944	0.0176006	0
MPZL2	0.0456634	0.780888	0	-0.329593	0.0157728	0	0.352217	0.00977111	0	0.306553	0.241839	0	0.68181	1.24191e-06	1	0.375256	0.0152451	0
MRPL15	-0.0887727	0.445353	0	-0.298357	0.0134142	0	0.190365	0.0681862	0	0.279137	0.100711	0	0.488722	1.00198e-05	1	0.209584	0.0840792	0
MRPS26	-0.477082	7.47178e-05	0	-0.0924986	0.458003	0	-0.572488	3.09863e-06	-1	-0.0954057	0.752151	0	-0.47999	2.48587e-05	0	-0.384584	0.00162906	0
MS4A7	0.173934	0.341643	0	-0.260782	0.161269	0	0.341695	0.0341647	0	0.167761	0.656748	0	0.602477	0.00011343	1	0.434716	0.0159885	0
MSL3	0.484319	0.000669034	0	-0.014583	0.931871	0	0.426368	0.000509149	0	-0.0579515	0.888461	0	0.440951	0.000255743	0	0.498902	0.000802286	1
MTF2	-0.0771276	0.636057	0	-0.305269	0.0375752	0	0.31372	0.0281357	0	0.390847	0.113089	0	0.618989	2.40403e-05	1	0.228142	0.161864	0
MTRR	-0.231665	0.234622	0	-0.381159	0.0888865	0	0.104496	0.587223	0	0.336161	0.191675	0	0.485655	0.00505866	1	0.149494	0.488081	0
MUM1	-0.474774	0.000123757	0	-0.208462	0.145164	0	-0.488059	8.66574e-05	-1	-0.0132851	0.974866	0	-0.279597	0.0242572	0	-0.266312	0.0477224	0
MX1	0.394314	0.0708879	0	-0.142355	0.567753	0	0.285972	0.159498	0	-0.108341	0.854897	0	0.428327	0.0218025	0	0.536669	0.0147678	1
MXD1	0.497682	0.000103408	1	0.0722639	0.594292	0	0.39011	0.000726424	0	-0.107572	0.729034	0	0.317846	0.00571573	0	0.425418	0.00144259	0
MYBL1	-0.335859	0.00701062	0	-0.455952	0.00220622	0	0.06786	0.666097	0	0.403719	0.0649278	0	0.523812	0.000242905	1	0.120093	0.370304	0
MYBPC3	0.519797	0.000160695	1	0.0914415	0.542211	0	0.315974	0.016134	0	-0.203823	0.440291	0	0.224533	0.0922558	0	0.428356	0.00286804	0
MYOM2	-0.627701	0.227276	0	0.281975	0.643942	0	-0.810556	0.0780526	0	-0.182856	0.907846	0	-1.09253	0.0207652	-1	-0.909676	0.11111	0
N4BP2L2	0.409977	0.000899205	0	-0.116466	0.352096	0	0.353628	0.00154838	0	-0.0563484	0.880742	0	0.470094	4.53365e-05	0	0.526442	9.51155e-05	1
NAB1	0.0545626	0.671544	0	-0.243282	0.0667041	0	0.247461	0.0256172	0	0.192898	0.370027	0	0.490743	5.65678e-05	1	0.297845	0.0271271	0
NADK	0.543348	1.40795e-05	1	0.213603	0.100583	0	0.252369	0.028463	0	-0.290978	0.135066	0	0.0387668	0.777222	0	0.329745	0.0152451	0
NAIP	0.752858	4.06776e-06	1	0.290915	0.043617	0	0.411597	0.00165442	0	-0.341261	0.216541	0	0.120682	0.446031	0	0.461943	0.011492	0
NAMPT	0.530912	0.000509547	1	0.124	0.362136	0	0.451804	0.0019012	0	-0.0791076	0.871625	0	0.327804	0.0142423	0	0.406911	0.00573352	0
NBEAL2	0.46097	0.000408719	0	-0.0324259	0.848547	0	0.434146	0.000280997	0	-0.0268233	0.95062	0	0.466572	0.000249617	0	0.493396	0.000798079	1
NCF1C	0.536594	6.38632e-05	1	0.19397	0.155903	0	0.439385	0.00020213	0	-0.0972085	0.78162	0	0.245415	0.0515593	0	0.342624	0.0223403	0
NCF4	0.529591	5.20465e-05	1	0.277395	0.0332207	0	0.269432	0.0143314	0	-0.26016	0.183738	0	-0.00796375	0.951752	0	0.252196	0.0704115	0
NCK2	-0.0793218	0.580128	0	-0.345299	0.0144041	0	0.176399	0.147304	0	0.255721	0.24481	0	0.521698	3.92116e-05	1	0.265977	0.0694703	0
NCOR1	-0.0276339	0.848767	0	0.293856	0.0135427	0	-0.364993	0.000938982	0	-0.337359	0.0797103	0	-0.658849	1.57686e-08	-1	-0.32149	0.0169615	0
NCRNA00219	-0.520041	0.000128162	-1	-0.22075	0.116906	0	-0.435665	0.000588862	0	0.0843758	0.814047	0	-0.214915	0.0822163	0	-0.299291	0.0305139	0
NDUFAB1	-0.242192	0.0960447	0	-0.437289	0.00677253	0	0.1673	0.18655	0	0.409493	0.0544607	0	0.60459	2.38026e-05	1	0.195097	0.26847	0
NDUFB5	-0.0768989	0.592607	0	-0.447007	0.00312438	0	0.193112	0.0803903	0	0.270011	0.137671	0	0.640119	4.2165e-08	1	0.370108	0.00776979	0
NETO2	0.134667	0.284347	0	-0.288629	0.00756245	0	0.404649	0.00014106	0	0.269982	0.168059	0	0.693278	4.30166e-10	1	0.423296	0.00103459	0
NFAT5	0.310618	0.0205839	0	0.193163	0.196218	0	-0.179601	0.106698	0	-0.490219	0.00976856	-1	-0.372765	0.00334533	0	0.117454	0.49947	0
NFIC	0.152984	0.26347	0	-0.0795058	0.597949	0	0.435664	0.000744843	0	0.282681	0.124922	0	0.51517	9.42742e-06	1	0.232489	0.0685225	0
NHLRC3	-0.0422399	0.744858	0	-0.368906	0.00470621	0	0.180569	0.0973085	0	0.222809	0.231384	0	0.549475	1.10168e-06	1	0.326666	0.00796208	0
NIN	-0.000886871	0.995096	0	-0.368665	0.0168578	0	0.315716	0.00705975	0	0.316603	0.0986087	0	0.684381	6.22034e-07	1	0.367778	0.0188418	0
NMI	0.221373	0.13329	0	-0.238301	0.0892862	0	0.405727	0.00171226	0	0.184353	0.550434	0	0.644028	1.75571e-06	1	0.459675	0.00355207	0
NMT2	-0.684806	4.06776e-06	-1	-0.359675	0.0265214	0	-0.469818	0.000788356	0	0.214988	0.34196	0	-0.110143	0.441975	0	-0.325132	0.024193	0
NOC3L	-0.485764	0.000104708	-1	-0.389843	0.00752668	0	-0.241101	0.0380987	0	0.244663	0.207057	0	0.148742	0.249327	0	-0.0959217	0.526872	0
NOP10	0.251015	0.0406129	0	-0.2276	0.09453	0	0.36608	0.00229497	0	0.115065	0.682642	0	0.59368	2.23222e-06	1	0.478615	0.000369286	0
NOSIP	-0.48802	0.000188203	-1	-0.185387	0.196318	0	-0.392497	0.00163719	0	0.0955224	0.764099	0	-0.20711	0.0956926	0	-0.302633	0.0248929	0
NPAL3	-0.385946	0.00377535	0	-0.0143445	0.931943	0	-0.491245	0.000247248	-1	-0.1053	0.76835	0	-0.476901	0.00018465	0	-0.371601	0.00671498	0
NR2C2AP	-0.396358	0.000687678	0	-0.0448873	0.738227	0	-0.517052	1.1396e-05	-1	-0.120695	0.613658	0	-0.472165	1.17723e-05	0	-0.35147	0.00256948	0
NSMAF	0.0983499	0.429232	0	-0.301625	0.0113955	0	0.229813	0.0301557	0	0.131464	0.632379	0	0.531438	2.85658e-06	1	0.399975	0.00206866	0
NSUN5	-0.253209	0.0224842	0	0.0245671	0.864959	0	-0.476697	0.000143993	0	-0.223489	0.277888	0	-0.501264	4.71651e-05	-1	-0.277776	0.0196717	0
NSUN5B	-0.212085	0.076866	0	0.148663	0.257742	0	-0.453751	0.000307433	0	-0.241666	0.212303	0	-0.602414	1.19224e-06	-1	-0.360748	0.00354605	0
NT5C2	0.208215	0.0824481	0	-0.217444	0.0938868	0	0.289388	0.00657896	0	0.0811724	0.803699	0	0.506831	1.86444e-05	1	0.425659	0.00203553	0
NUBPL	0.368963	0.0102879	0	-0.116714	0.491109	0	0.282063	0.0539598	0	-0.0869002	0.831411	0	0.398777	0.00553886	0	0.485677	0.00128069	1
NUDT1	-0.14599	0.305605	0	0.181849	0.136497	0	-0.4452	0.000259281	0	-0.29921	0.169654	0	-0.627049	1.41006e-07	-1	-0.327839	0.0207411	0
NUMB	0.231996	0.0545935	0	-0.212718	0.0740412	0	0.348878	0.00116426	0	0.116882	0.677136	0	0.561596	6.04491e-07	1	0.444714	0.000683179	0
OLFM4	0.287903	0.480199	0	-0.181801	0.66279	0	0.728856	0.0773053	0	0.440953	0.639432	0	0.910658	0.012586	1	0.469705	0.20208	0
OLIG2	-0.341074	0.140367	0	-0.0397881	0.89599	0	-0.49559	0.0313455	-1	-0.154516	0.80937	0	-0.455802	0.0365901	0	-0.301286	0.209443	0
OLR1	0.248104	0.243592	0	-0.0942262	0.578852	0	0.403572	0.0458418	0	0.155468	0.828569	0	0.497798	0.00834861	1	0.34233	0.103319	0
ORAI1	-0.180385	0.120485	0	0.193015	0.0792328	0	-0.316944	0.00200665	0	-0.136559	0.599763	0	-0.50996	3.41215e-06	-1	-0.3734	0.00346586	0
ORM1	0.196882	0.462868	0	0.391897	0.163594	0	-0.164563	0.533901	0	-0.361446	0.394814	0	-0.556461	0.0129671	-1	-0.195015	0.466134	0
OSBPL11	0.0513335	0.731654	0	-0.382466	0.0037646	0	0.440603	0.000263658	0	0.389269	0.0658398	0	0.823069	5.5996e-10	1	0.4338	0.00324363	0
OSBPL8	0.546551	0.00156916	1	0.376706	0.032096	0	0.156418	0.26401	0	-0.390133	0.125231	0	-0.220288	0.149173	0	0.169845	0.417899	0
P2RY13	0.234295	0.0611884	0	-0.196531	0.130073	0	0.366773	0.00117708	0	0.132478	0.629086	0	0.563304	2.85658e-06	1	0.430826	0.00189838	0
P4HA1	-0.0242624	0.885689	0	-0.336372	0.0279931	0	0.293215	0.0258535	0	0.317477	0.187504	0	0.629587	1.16483e-05	1	0.312109	0.0622237	0
PACSIN1	-0.494346	0.000102855	-1	-0.145634	0.289645	0	-0.431072	0.000739849	0	0.0632737	0.855473	0	-0.285438	0.0148397	0	-0.348712	0.00379674	0
PANK2	0.215134	0.0628806	0	-0.220119	0.0777174	0	0.276996	0.00553918	0	0.0618618	0.835821	0	0.497115	2.68348e-06	1	0.435253	0.000596771	0
PAPOLA	-0.11382	0.426373	0	-0.481273	0.00374818	0	0.269264	0.0224495	0	0.383084	0.043035	0	0.750537	7.44865e-08	1	0.367453	0.0193146	0
PATE2	0.264723	0.016323	0	-0.173157	0.12168	0	0.332543	0.00173885	0	0.0678197	0.837045	0	0.5057	4.65496e-06	1	0.43788	0.000278844	0
PBX3	-0.370261	0.00346941	0	-0.510492	0.000559933	-1	-0.0616209	0.575133	0	0.30864	0.0923031	0	0.448871	7.43826e-05	0	0.14023	0.343803	0
PCGF5	0.218427	0.0355894	0	-0.163841	0.0915936	0	0.35501	0.00037309	0	0.136583	0.532204	0	0.518851	1.34317e-07	1	0.382268	0.000352246	0
PCMT1	-0.0396337	0.788434	0	-0.483441	0.00204084	0	0.348607	0.00133162	0	0.38824	0.0246289	0	0.832048	4.3404e-11	1	0.443807	0.00202837	0
PCNA	-0.252501	0.0987825	0	-0.460306	0.00503075	0	0.210265	0.137814	0	0.462766	0.0392272	0	0.67057	4.38018e-06	1	0.207805	0.212576	0
PDCD10	-0.0865931	0.522481	0	-0.479991	0.000933847	0	0.246716	0.0202978	0	0.333309	0.0540119	0	0.726708	5.48048e-10	1	0.393398	0.00329179	0
PDE4C	0.182978	0.140266	0	-0.201147	0.160024	0	0.30621	0.0110567	0	0.123232	0.645382	0	0.507356	6.41428e-05	1	0.384124	0.00470151	0
PDE5A	0.148225	0.335015	0	-0.331814	0.00557405	0	0.401438	0.000898662	0	0.253213	0.382365	0	0.733252	1.13079e-08	1	0.480039	0.00254368	0
PDE7A	-0.353032	0.0069754	0	-0.146096	0.325552	0	-0.510292	0.000217006	-1	-0.15726	0.582053	0	-0.364196	0.00625741	0	-0.206936	0.148052	0
PDPK1	0.0432465	0.76058	0	-0.368639	0.00886024	0	0.218926	0.0405503	0	0.17568	0.435177	0	0.587565	8.8238e-07	1	0.411885	0.00386468	0
PEBP1	-0.57936	3.40434e-05	-1	-0.179939	0.246057	0	-0.473586	0.000178013	0	0.105775	0.748012	0	-0.293646	0.0291076	0	-0.399421	0.0104175	0
PECI	-0.561664	8.3371e-05	-1	-0.362003	0.0212079	0	-0.306275	0.0141264	0	0.255389	0.274184	0	0.055728	0.715191	0	-0.199661	0.234906	0
PGD	0.524636	0.000219801	1	0.129894	0.350886	0	0.37859	0.0010994	0	-0.146046	0.643977	0	0.248696	0.0471881	0	0.394742	0.0124985	0
PHB	-0.500921	0.000158435	-1	-0.217492	0.12679	0	-0.452111	0.000355803	0	0.0488095	0.902272	0	-0.234619	0.0572862	0	-0.283429	0.038599	0
PHCA	0.279224	0.0364712	0	-0.185375	0.181703	0	0.36961	0.00237952	0	0.0903861	0.808951	0	0.554984	1.60629e-05	1	0.464598	0.00176428	0
PHF14	-0.324845	0.00882839	0	0.0559491	0.671429	0	-0.467411	6.1775e-05	0	-0.142566	0.547658	0	-0.52336	7.82006e-07	-1	-0.380795	0.00173253	0
PHF21A	0.304311	0.0138624	0	-0.178713	0.118383	0	0.353001	0.00128386	0	0.0486904	0.902272	0	0.531714	1.06801e-06	1	0.483024	0.000193004	0
PHLDB1	0.261344	0.0686308	0	0.402956	0.003512	0	-0.108346	0.32504	0	-0.36969	0.0770652	0	-0.511302	7.75649e-06	-1	-0.141612	0.391638	0
PICALM	0.335105	0.0101929	0	-0.132699	0.293427	0	0.417316	0.000122	0	0.0822112	0.828856	0	0.550015	4.17001e-06	1	0.467803	0.00187768	0
PIK3C2B	-0.482119	0.00012737	0	-0.104315	0.427498	0	-0.486546	3.13613e-05	-1	-0.00442702	0.990291	0	-0.382231	0.000839045	0	-0.377804	0.00444322	0
PIK3C3	-0.0115886	0.930113	0	-0.271898	0.0236195	0	0.285541	0.00786897	0	0.29713	0.128261	0	0.557439	4.78497e-06	1	0.260309	0.0552774	0
PILRA	0.4889	0.000355726	1	0.0296574	0.859609	0	0.414402	0.000887714	0	-0.0744984	0.861744	0	0.384744	0.00517777	0	0.459243	0.0039228	0
PIM1	0.0738313	0.542281	0	0.281788	0.00962577	0	-0.228747	0.0149855	0	-0.302578	0.0753482	0	-0.510534	5.36086e-07	-1	-0.207956	0.0931525	0
PIP5K2A	-0.151427	0.448128	0	0.260039	0.184255	0	-0.307048	0.049762	0	-0.155621	0.729034	0	-0.567087	0.00047847	-1	-0.411466	0.0490822	0
PJA1	-0.501218	0.000136971	-1	-0.106731	0.436198	0	-0.473499	0.000131668	0	0.0277187	0.950584	0	-0.366768	0.00179437	0	-0.394487	0.0031292	0
PJA2	-0.00797868	0.956983	0	-0.410345	0.00508062	0	0.25612	0.0172587	0	0.264099	0.125607	0	0.666465	3.56165e-08	1	0.402366	0.00379674	0
PLOD2	0.381766	0.00299869	0	-0.0299764	0.788507	0	0.477831	2.10491e-05	0	0.0960652	0.809135	0	0.507807	7.71898e-06	1	0.411742	0.00346586	0
PLSCR3	-0.516197	0.000110101	-1	-0.272661	0.0693794	0	-0.392437	0.00184552	0	0.12376	0.65583	0	-0.119777	0.368419	0	-0.243536	0.0861476	0
PLXNC1	0.488599	0.00499356	1	0.266236	0.0661889	0	0.39244	0.00267224	0	-0.0961587	0.858295	0	0.126204	0.383934	0	0.222363	0.274061	0
PMEPA1	0.120593	0.459697	0	0.324324	0.0216458	0	-0.337576	0.00249689	0	-0.458169	0.0458864	0	-0.6619	6.24902e-07	-1	-0.20373	0.276375	0
PNKD	0.490466	9.33768e-05	1	0.0720307	0.570642	0	0.444575	0.000136686	0	-0.0458907	0.918993	0	0.372545	0.00247862	0	0.418436	0.00308192	0
PNPLA8	-0.0501049	0.729356	0	-0.36025	0.00898319	0	0.301044	0.0098875	0	0.351149	0.074566	0	0.661294	2.37634e-07	1	0.310145	0.0304298	0
PPAT	-0.50431	1.57467e-05	-1	-0.251738	0.0483689	0	-0.364853	0.000595739	0	0.139456	0.488204	0	-0.113115	0.306838	0	-0.252571	0.0358151	0
PPM1D	-0.05525	0.728838	0	-0.45197	0.0037646	0	0.300073	0.01235	0	0.355323	0.0844816	0	0.752043	1.4556e-08	1	0.39672	0.010708	0
PPP1R12A	0.0351456	0.810202	0	-0.347447	0.0105013	0	0.42749	0.000708725	0	0.392345	0.05212	0	0.774937	1.52237e-08	1	0.382592	0.00689884	0
PPP2R2B	-0.487015	0.00252153	-1	-0.220834	0.182218	0	-0.410974	0.0182998	0	0.0760411	0.902113	0	-0.19014	0.295697	0	-0.266181	0.134129	0
PPP2R3A	0.474886	0.000211476	0	-0.0165928	0.915816	0	0.258973	0.0295756	0	-0.215913	0.288464	0	0.275566	0.0130396	0	0.491479	8.62957e-05	1
PPP4R1	0.0464428	0.762562	0	-0.249261	0.0887733	0	0.25306	0.0389849	0	0.206617	0.416994	0	0.502321	0.000116037	1	0.295704	0.05534	0
PPT1	0.0963453	0.561971	0	-0.310464	0.0580016	0	0.403783	0.00244128	0	0.307438	0.177013	0	0.714247	6.91089e-07	1	0.406809	0.0170464	0
PPWD1	-0.236265	0.0603564	0	0.0462175	0.757265	0	-0.443054	0.00033372	0	-0.206789	0.374188	0	-0.489272	7.39931e-05	-1	-0.282483	0.0379016	0
PRDM1	0.0919898	0.576223	0	-0.358538	0.0349779	0	0.416171	0.00400127	0	0.324182	0.170883	0	0.77471	8.50922e-07	1	0.450528	0.0079307	0
PRF1	-0.208579	0.238333	0	0.0854066	0.662205	0	-0.428962	0.0232075	0	-0.220384	0.635632	0	-0.514369	0.0073009	-1	-0.293985	0.126941	0
PRIC285	0.476751	0.0030238	0	-0.0550444	0.770099	0	0.286195	0.0487037	0	-0.190556	0.553722	0	0.34124	0.0168216	0	0.531796	0.00158913	1
PRPS1	-0.624237	9.47747e-06	-1	-0.291741	0.0635567	0	-0.446715	0.000460502	0	0.177522	0.431501	0	-0.154974	0.246817	0	-0.332496	0.0239316	0
PSCDBP	-0.195822	0.147878	0	-0.372291	0.0130583	0	0.156129	0.207223	0	0.35195	0.0975629	0	0.52842	0.000141675	1	0.17647	0.288103	0
PTGER4	-0.244206	0.0602598	0	-0.430421	0.00540827	0	0.0632141	0.625836	0	0.30742	0.109691	0	0.493635	0.00014473	1	0.186215	0.223034	0
PTPLAD1	-0.548386	0.000187586	-1	-0.40641	0.0150781	0	-0.359612	0.0093	0	0.188774	0.491108	0	0.0467981	0.765578	0	-0.141976	0.394624	0
RAB10	0.0579946	0.694489	0	-0.379257	0.00674655	0	0.330113	0.00346952	0	0.272119	0.154082	0	0.70937	4.49942e-09	1	0.437252	0.00206484	0
RAB18	-0.0752435	0.484428	0	-0.31002	0.00422936	0	0.258215	0.00982506	0	0.333459	0.0353269	0	0.568235	5.42178e-08	1	0.234777	0.0239316	0
RAB5A	0.0676075	0.632954	0	-0.249171	0.0496875	0	0.277239	0.0111121	0	0.209632	0.377147	0	0.526411	7.06424e-06	1	0.316779	0.0269663	0
RABL2A	-0.354648	0.000895565	0	0.0501395	0.675258	0	-0.436324	1.10221e-05	0	-0.0816755	0.751221	0	-0.486463	1.24483e-06	-1	-0.404788	0.000524274	0
RABL2B	-0.454233	0.000102855	0	-0.14524	0.273754	0	-0.493208	2.05372e-05	-1	-0.0389748	0.907572	0	-0.347969	0.00181187	0	-0.308994	0.0116091	0
RALB	0.376089	0.0043015	0	-0.117634	0.338401	0	0.349662	0.00137643	0	-0.0264271	0.957446	0	0.467296	4.84419e-05	0	0.493723	0.000692819	1
RANBP10	-0.251681	0.0397022	0	0.219754	0.0846539	0	-0.419622	0.000495924	0	-0.167941	0.50867	0	-0.639375	4.22086e-07	-1	-0.471435	0.000462914	0
RAP1B	-0.0593504	0.689369	0	-0.476183	0.00221292	0	0.408598	0.002684	0	0.467948	0.027291	0	0.884781	2.35008e-09	1	0.416833	0.00347347	0
RAP1BL	-0.0614706	0.716789	0	-0.332739	0.0208958	0	0.405692	0.00840873	0	0.467162	0.0558828	0	0.738431	6.62148e-07	1	0.271268	0.0679805	0
RAP1GAP	0.678627	0.138086	0	0.197413	0.705151	0	0.925083	0.0357233	1	0.246456	0.869255	0	0.72767	0.108315	0	0.481214	0.364106	0
RAP2C	0.179313	0.186578	0	-0.217782	0.124437	0	0.417688	0.000568266	0	0.238375	0.334056	0	0.63547	4.78497e-06	1	0.397095	0.0127119	0
RAPGEF2	-0.00178896	0.991634	0	-0.371051	0.01408	0	0.304607	0.0140877	0	0.306395	0.173618	0	0.675658	8.36346e-07	1	0.369262	0.0220086	0
RASGRP1	-0.604333	2.40348e-05	-1	-0.440373	0.00738857	0	-0.229003	0.112141	0	0.37533	0.0758305	0	0.211371	0.156703	0	-0.163959	0.289181	0
RASGRP3	-0.525145	0.000366673	-1	-0.203136	0.209029	0	-0.480116	0.000452821	0	0.0450295	0.915034	0	-0.27698	0.0345655	0	-0.322009	0.0319369	0
RASSF1	0.0477245	0.767945	0	0.304182	0.0513847	0	-0.397522	0.0112963	0	-0.445246	0.0520524	0	-0.701704	5.16307e-06	-1	-0.256458	0.0756171	0
RASSF6	0.486043	5.62295e-05	1	0.182533	0.1508	0	0.0924021	0.402729	0	-0.393641	0.0101267	0	-0.0901307	0.406529	0	0.30351	0.0106988	0
REPS2	0.242276	0.0688332	0	-0.217328	0.0799228	0	0.35338	0.0023936	0	0.111104	0.739273	0	0.570709	8.37297e-07	1	0.459605	0.00084802	0
RFX2	-0.175247	0.267072	0	0.262288	0.101993	0	-0.28307	0.0314481	0	-0.107823	0.783438	0	-0.545358	8.3687e-05	-1	-0.437535	0.00967323	0
RGS19	0.210011	0.158212	0	-0.216785	0.134183	0	0.350889	0.00492906	0	0.140878	0.681365	0	0.567673	1.8127e-05	1	0.426795	0.00825078	0
RHOB	0.0407653	0.809278	0	-0.345733	0.0260269	0	0.429864	0.00277228	0	0.389099	0.139641	0	0.775597	2.25979e-06	1	0.386498	0.0290872	0
RHOT1	0.256492	0.0357731	0	-0.198022	0.0920129	0	0.361625	0.00063318	0	0.105134	0.725754	0	0.559647	3.86019e-07	1	0.454514	0.000599783	0
RIPK5	-0.278334	0.0970831	0	-0.388058	0.033754	0	0.128009	0.484161	0	0.406342	0.0930792	0	0.516066	0.000966305	1	0.109724	0.516164	0
RMI1	0.0290932	0.856867	0	-0.412353	0.00571137	0	0.42794	0.00104283	0	0.398847	0.0541385	0	0.840294	3.51813e-09	1	0.441446	0.00365616	0
RNASEH2B	-0.219622	0.0631566	0	-0.37714	0.00323159	0	0.255338	0.0354175	0	0.47496	0.0119113	0	0.632478	1.99124e-07	1	0.157518	0.177539	0
RNASEL	0.307136	0.0124879	0	-0.157125	0.200912	0	0.352594	0.0011344	0	0.0454579	0.913044	0	0.509719	1.85472e-05	1	0.464261	0.00106443	0
RNF10	-0.0293474	0.886416	0	0.437362	0.0215146	0	-0.444816	0.00556239	0	-0.415469	0.0930227	0	-0.882178	5.99548e-08	-1	-0.466709	0.0113065	0
RNF138	0.0441007	0.751644	0	-0.335748	0.0110647	0	0.192551	0.0979054	0	0.14845	0.534549	0	0.528299	1.87621e-06	1	0.379848	0.00206109	0
RNF144A	-0.356506	0.00393472	0	-0.158579	0.279012	0	-0.486822	0.000151841	-1	-0.130316	0.560696	0	-0.328243	0.00447649	0	-0.197927	0.110255	0
RNF20	-0.109609	0.433479	0	-0.38745	0.00957368	0	0.17829	0.109071	0	0.287899	0.138488	0	0.56574	7.77474e-06	1	0.277841	0.072928	0
RNF213	0.641403	0.0123836	1	0.417004	0.0733147	0	0.185444	0.375467	0	-0.455959	0.259269	0	-0.23156	0.233537	0	0.224399	0.430111	0
RNF24	0.547459	0.000104708	1	0.0972792	0.5131	0	0.435393	0.000394986	0	-0.112067	0.745102	0	0.338113	0.00740045	0	0.45018	0.00311888	0
RNGTT	-0.511697	0.000397802	-1	-0.426518	0.0119468	0	-0.222494	0.0582015	0	0.289203	0.150328	0	0.204025	0.142825	0	-0.0851786	0.655843	0
RNPC3	-0.00326131	0.979337	0	-0.331435	0.00390488	0	0.373397	0.00169155	0	0.376658	0.0392272	0	0.704832	1.23408e-08	1	0.328173	0.00294898	0
RNU1A3	0.391521	0.00202446	0	-0.0148206	0.93535	0	0.485324	0.000228958	0	0.0938033	0.829158	0	0.500145	0.001299	1	0.406341	0.0153113	0
RNY1	0.208659	0.0313645	0	-0.174199	0.0948895	0	0.39956	0.0001812	0	0.190901	0.244568	0	0.57376	5.69736e-08	1	0.382859	0.000121198	0
RNY3	0.0446964	0.737854	0	-0.192667	0.138625	0	0.296587	0.0135765	0	0.25189	0.183738	0	0.489253	3.7382e-05	1	0.237363	0.0558099	0
ROPN1L	0.522634	0.000136395	1	0.0941063	0.464651	0	0.421742	0.000441883	0	-0.100892	0.795785	0	0.327636	0.0078687	0	0.428528	0.00373738	0
RPL13L	-0.54928	0.000240135	-1	-0.257568	0.127269	0	-0.271885	0.0517646	0	0.277395	0.212282	0	-0.0143165	0.929757	0	-0.291712	0.0682632	0
RPL21	-0.222962	0.0414755	0	-0.418955	0.000559933	0	0.16038	0.110334	0	0.383342	0.0133893	0	0.579335	4.78627e-09	1	0.195993	0.0580844	0
RPL22	-0.552682	0.000135332	-1	-0.293015	0.0587495	0	-0.404375	0.00204097	0	0.148306	0.593708	0	-0.11136	0.410004	0	-0.259667	0.0815903	0
RPL26	-0.27225	0.0247788	0	-0.466296	0.00119785	0	0.1728	0.0995945	0	0.445051	0.00251715	0	0.639096	6.79159e-10	1	0.194045	0.0927476	0
RPL3	-0.459766	0.000591489	0	-0.0756528	0.598389	0	-0.494629	0.000123647	-1	-0.0348637	0.939978	0	-0.418977	0.000671528	0	-0.384113	0.00544596	0
RPL36	-0.46262	0.00022947	0	-0.0918565	0.472602	0	-0.516931	3.18162e-05	-1	-0.054311	0.887721	0	-0.425074	0.000234136	0	-0.370763	0.00333749	0
RPL5	-0.520734	0.000488563	-1	-0.4561	0.0077916	0	-0.0974822	0.481396	0	0.423252	0.0677911	0	0.358618	0.0222508	0	-0.0646341	0.758767	0
RPL9	-0.55324	9.79014e-06	-1	-0.233486	0.0741408	0	-0.462916	4.1689e-05	0	0.0903232	0.756638	0	-0.22943	0.0436862	0	-0.319753	0.0155944	0
RPLP0	-0.566654	0.000139375	-1	-0.401033	0.01408	0	-0.278065	0.0272471	0	0.288589	0.173187	0	0.122968	0.38345	0	-0.165621	0.328516	0
RPN2	-0.102024	0.592607	0	-0.334547	0.0508958	0	0.334908	0.0339815	0	0.436932	0.11446	0	0.669456	3.21018e-05	1	0.232524	0.231312	0
RPS15A	-0.212231	0.0667716	0	-0.359051	0.00898319	0	0.145885	0.170705	0	0.358116	0.0333767	0	0.504936	2.49436e-05	1	0.14682	0.297993	0
RPS23	-0.603253	0.00116618	-1	-0.274993	0.201739	0	-0.473867	0.0131938	0	0.129386	0.822146	0	-0.198874	0.348181	0	-0.32826	0.129692	0
RPS3	-0.475859	4.98861e-05	0	-0.0902772	0.43027	0	-0.507124	1.56255e-05	-1	-0.0312652	0.93904	0	-0.416847	0.00012346	0	-0.385582	0.000931352	0
RPS4X	-0.55545	0.000294239	-1	-0.146116	0.394481	0	-0.463955	0.00167251	0	0.0914953	0.814047	0	-0.317838	0.022291	0	-0.409333	0.00671498	0
RPS8	-0.48622	2.34894e-05	-1	-0.135066	0.255539	0	-0.397057	0.000295373	0	0.0891626	0.748012	0	-0.261991	0.0136087	0	-0.351154	0.00244466	0
RRP15	-0.503086	8.0177e-05	-1	-0.259469	0.0545694	0	-0.36335	0.00133257	0	0.139736	0.547658	0	-0.10388	0.371463	0	-0.243616	0.0622406	0
RSBN1	-0.25672	0.0633512	0	-0.4299	0.00620279	0	0.0569815	0.646813	0	0.313702	0.0798892	0	0.486882	5.51279e-05	1	0.17318	0.272648	0
RSBN1L	0.0032658	0.982237	0	-0.418321	0.00288484	0	0.371515	0.00221106	0	0.368249	0.0334197	0	0.789836	3.50856e-11	1	0.421587	0.00039338	0
RSRC2	-0.156366	0.218622	0	-0.457679	0.003512	0	0.106111	0.352529	0	0.262477	0.144074	0	0.56379	7.14717e-06	1	0.301313	0.0355928	0
RSU1	-0.316546	0.0113997	0	-0.418493	0.00603828	0	0.101248	0.393701	0	0.417794	0.0167045	0	0.519741	5.18513e-05	1	0.101947	0.51768	0
RUNX2	-0.205016	0.213506	0	0.137234	0.438443	0	-0.415972	0.00429012	0	-0.210956	0.415986	0	-0.553206	3.27358e-05	-1	-0.34225	0.0288643	0
RUNX3	-0.42954	0.00213965	0	-0.111182	0.493152	0	-0.501584	0.000826472	-1	-0.0720444	0.877648	0	-0.390402	0.00971677	0	-0.318357	0.0383065	0
S100A11	0.324383	0.0107345	0	-0.0735407	0.570653	0	0.435524	0.000150478	0	0.111141	0.744268	0	0.509065	2.14969e-05	1	0.397924	0.00516627	0
S100A9	0.425412	6.85254e-05	0	-0.0151113	0.902794	0	0.483643	4.97446e-06	0	0.0582306	0.838672	0	0.498754	3.03606e-07	1	0.440524	3.08019e-05	0
S1PR5	-0.403509	0.0133806	0	-0.0930475	0.628409	0	-0.504381	0.00697146	-1	-0.100873	0.865451	0	-0.411334	0.0302212	0	-0.310461	0.0888787	0
SAMD14	0.49496	0.00145535	1	0.0726164	0.583705	0	0.446571	0.000409436	0	-0.0483886	0.937555	0	0.373955	0.00624378	0	0.422343	0.0173542	0
SAMSN1	0.207035	0.170114	0	-0.260522	0.043048	0	0.430563	0.000788356	0	0.223528	0.42164	0	0.691085	3.94701e-08	1	0.467557	0.00187697	0
SAP30L	0.126332	0.353283	0	-0.240273	0.0802633	0	0.292226	0.0106577	0	0.165893	0.582911	0	0.532499	7.85934e-05	1	0.366606	0.0215686	0
SAR1A	-0.162427	0.238645	0	-0.412214	0.0054398	0	0.102192	0.438244	0	0.264619	0.242601	0	0.514406	8.99316e-05	1	0.249787	0.0910249	0
SBDS	-0.30151	0.00784959	0	-0.42051	0.0012568	0	0.147346	0.205197	0	0.448856	0.00976856	0	0.567856	5.0002e-07	1	0.119	0.291227	0
SCARF1	0.553684	5.78568e-06	1	0.127588	0.175752	0	0.363595	2.91418e-05	0	-0.190089	0.379831	0	0.236007	0.0134531	0	0.426096	0.0013256	0
SCOC	-0.267053	0.0215744	0	-0.467702	0.000887515	0	0.0426829	0.703447	0	0.309736	0.0482062	0	0.510385	1.73739e-06	1	0.20065	0.10659	0
SCYL2	0.0513003	0.733399	0	-0.417274	0.00527454	0	0.400518	0.00115279	0	0.349217	0.0821017	0	0.817792	3.58676e-09	1	0.468575	0.00193001	0
SCYL3	-0.161718	0.200304	0	-0.401306	0.00462295	0	0.165145	0.152792	0	0.326863	0.074566	0	0.566451	4.17256e-06	1	0.239589	0.0797268	0
SDCBP	0.266111	0.0532566	0	-0.209238	0.0991712	0	0.44666	0.000166231	0	0.180549	0.51291	0	0.655899	9.39162e-08	1	0.47535	0.00140046	0
SDCCAG3	-0.502563	1.06975e-05	-1	-0.188837	0.134095	0	-0.462858	9.53176e-05	0	0.039705	0.91068	0	-0.274022	0.0179588	0	-0.313727	0.00742822	0
SEC24B	-0.187818	0.182344	0	-0.478836	0.00281798	0	0.213741	0.0803717	0	0.401559	0.043035	0	0.692578	2.72431e-07	1	0.291018	0.0547845	0
SEMA4A	0.542668	0.000107001	1	0.203897	0.145799	0	0.31636	0.00227521	0	-0.226309	0.328816	0	0.112463	0.385028	0	0.338772	0.0385184	0
SENP7	-0.310863	0.0162518	0	-0.484351	0.0037646	0	0.104919	0.449101	0	0.415781	0.0335948	0	0.589269	3.98727e-05	1	0.173488	0.251185	0
SEP15	-0.0515763	0.762115	0	-0.400133	0.0139652	0	0.30433	0.0195608	0	0.355906	0.107914	0	0.704463	6.5195e-07	1	0.348557	0.0368167	0
SEPT7	-0.0895576	0.493815	0	-0.357164	0.00534201	0	0.349291	0.00752739	0	0.438849	0.0255507	0	0.706455	4.46746e-08	1	0.267607	0.0221685	0
SERINC1	-0.072373	0.660784	0	-0.457404	0.00571137	0	0.260086	0.038926	0	0.332459	0.140409	0	0.717489	6.76912e-07	1	0.385031	0.0245138	0
SERPINA13	0.600916	0.0369099	1	0.423375	0.156443	0	-0.00922419	0.975653	0	-0.61014	0.226663	0	-0.4326	0.130784	0	0.177541	0.653533	0
SERPINE2	-0.113129	0.496462	0	-0.433316	0.00629028	0	0.168683	0.264757	0	0.281812	0.281937	0	0.601999	1.26833e-05	1	0.320187	0.0349233	0
SFRS12	-0.202472	0.0549329	0	-0.379579	0.00378583	0	0.16786	0.109903	0	0.370332	0.0198455	0	0.547439	2.48491e-06	1	0.177106	0.143553	0
SFT2D1	0.184668	0.129226	0	-0.237149	0.0411305	0	0.298739	0.00429005	0	0.114072	0.682642	0	0.535889	6.70909e-07	1	0.421817	0.000970662	0
SH2D1B	-0.49694	0.00591006	-1	-0.338074	0.101564	0	-0.272306	0.175308	0	0.224634	0.59232	0	0.0657677	0.759085	0	-0.158867	0.437394	0
SLAIN1	-0.486348	0.000107455	-1	-0.450504	0.00353133	0	-0.0430499	0.749595	0	0.443298	0.00976856	0	0.407454	0.000989954	0	-0.0358444	0.811453	0
SLAMF8	0.0241574	0.880696	0	-0.276856	0.0273334	0	0.297027	0.0246909	0	0.27287	0.280432	0	0.573883	5.2262e-06	1	0.301013	0.0286234	0
SLC11A1	0.506964	0.000646454	1	0.13365	0.402002	0	0.236735	0.132584	0	-0.270229	0.308529	0	0.103085	0.502913	0	0.373314	0.00841863	0
SLC16A6	0.138409	0.198711	0	-0.183268	0.0553748	0	0.317917	0.000515586	0	0.179508	0.337194	0	0.501184	8.40056e-08	1	0.321676	0.00376796	0
SLC24A4	0.215102	0.197947	0	-0.270264	0.0574222	0	0.458544	0.00069601	0	0.243442	0.455061	0	0.728809	3.03606e-07	1	0.485367	0.00628319	0
SLC25A42	-0.456135	0.000141417	0	-0.141984	0.211862	0	-0.527879	7.37919e-05	-1	-0.0717448	0.856773	0	-0.385895	0.00163774	0	-0.314151	0.00710856	0
SLC29A1	0.0367605	0.885224	0	0.252968	0.312783	0	-0.31033	0.159266	0	-0.347091	0.390122	0	-0.563298	0.00800559	-1	-0.216207	0.387699	0
SLC44A1	0.0907422	0.508204	0	-0.299995	0.026445	0	0.207196	0.0721152	0	0.116454	0.692502	0	0.507191	1.38714e-05	1	0.390737	0.00430919	0
SLC6A10P	0.142193	0.591171	0	0.465071	0.0596506	0	-0.145792	0.492092	0	-0.287984	0.566	0	-0.610862	0.00354651	-1	-0.322878	0.254668	0
SLC6A8	0.146945	0.502646	0	0.484873	0.0332207	0	-0.142212	0.441945	0	-0.289158	0.438227	0	-0.627086	0.000949637	-1	-0.337928	0.15992	0
SLFN11	0.135357	0.338072	0	-0.287773	0.0538973	0	0.255012	0.0332731	0	0.119656	0.72252	0	0.542785	4.67229e-05	1	0.42313	0.00703491	0
SLK	0.0951481	0.54195	0	-0.367508	0.0107598	0	0.443463	0.000462969	0	0.348314	0.120133	0	0.810971	5.63366e-09	1	0.462656	0.00384659	0
SMARCA5	-0.173872	0.192668	0	-0.34173	0.0121294	0	0.200537	0.0962927	0	0.374409	0.0589296	0	0.542266	1.58602e-05	1	0.167858	0.253451	0
SMCR5	0.427424	0.000756249	0	-0.0957932	0.486551	0	0.307877	0.0111168	0	-0.119547	0.684702	0	0.40367	0.000771429	0	0.523217	8.54904e-05	1
SMOX	0.368459	0.0272523	0	-0.0597565	0.709556	0	0.472639	0.00100629	0	0.10418	0.851712	0	0.532395	0.000453461	1	0.428215	0.0232368	0
SNHG1	-0.459871	0.000173233	0	-0.13447	0.297474	0	-0.553363	0.000151165	-1	-0.0934923	0.8142	0	-0.418893	0.00221127	0	-0.325401	0.00721269	0
SNHG8	-0.535731	0.0122355	-1	-0.338778	0.198882	0	-0.337115	0.124608	0	0.198616	0.687391	0	0.00166287	0.995067	0	-0.196953	0.448401	0
SNRK	-0.0262146	0.860437	0	-0.456168	0.00275485	0	0.197829	0.0664446	0	0.224044	0.241322	0	0.653997	3.41876e-08	1	0.429953	0.00228492	0
SNRNP27	-0.200987	0.166112	0	-0.460257	0.00562666	0	0.0685499	0.586606	0	0.269536	0.161217	0	0.528806	3.18011e-05	1	0.25927	0.107424	0
SNRPN	-0.49041	0.000240416	-1	-0.280527	0.0583179	0	-0.311344	0.00946527	0	0.179066	0.406693	0	-0.0308165	0.817024	0	-0.209883	0.136666	0
SNTB1	0.187569	0.188486	0	-0.233481	0.107701	0	0.280069	0.0227539	0	0.0925006	0.796953	0	0.513551	3.50175e-05	1	0.42105	0.00444322	0
SNX16	-0.110549	0.372872	0	-0.378436	0.00422936	0	0.164708	0.111905	0	0.275257	0.114948	0	0.543144	1.21349e-06	1	0.267886	0.0395054	0
SNX3	0.136326	0.218447	0	-0.218845	0.039031	0	0.283142	0.00237262	0	0.146816	0.50914	0	0.501987	1.05928e-06	1	0.355171	0.0035475	0
SOCS1	0.501237	0.000679313	1	0.111565	0.36937	0	0.392062	0.00244128	0	-0.109175	0.808951	0	0.280497	0.0309888	0	0.389672	0.0126132	0
SOCS3	0.684413	0.000278263	1	0.401947	0.00312438	0	0.458514	0.00112888	0	-0.225899	0.627122	0	0.0565671	0.727718	0	0.282466	0.177325	0
SOD2	0.453468	0.00073138	0	-0.0213072	0.896818	0	0.464239	0.000214289	0	0.0107712	0.980155	0	0.485547	9.06458e-05	1	0.474775	0.000815952	0
SOX8	-0.515609	5.49467e-05	-1	-0.214179	0.116852	0	-0.415263	0.000775943	0	0.100346	0.656748	0	-0.201084	0.0503933	0	-0.30143	0.00495061	0
SP3	-0.0690903	0.668759	0	-0.402618	0.00884759	0	0.273485	0.0405227	0	0.342576	0.14456	0	0.676103	2.00808e-06	1	0.333528	0.0364565	0
SPAST	-0.11852	0.433192	0	-0.461983	0.00428625	0	0.344004	0.00479474	0	0.462524	0.0302327	0	0.805987	4.04367e-08	1	0.343463	0.0407463	0
SPN	-0.276417	0.0347722	0	0.125834	0.353326	0	-0.448725	0.000361989	0	-0.172308	0.526212	0	-0.574559	5.81012e-06	-1	-0.402251	0.0042156	0
SPOPL	0.163619	0.186253	0	-0.215548	0.0592069	0	0.443706	0.000135156	0	0.280087	0.183738	0	0.659254	1.28043e-07	1	0.379167	0.00535025	0
SPPL2A	0.309242	0.016397	0	-0.174483	0.160979	0	0.322646	0.00352315	0	0.0134036	0.975176	0	0.497129	4.43643e-05	1	0.483725	0.00108298	0
SPRY1	-0.527098	2.40348e-05	-1	-0.252216	0.0659674	0	-0.37703	0.00121004	0	0.150069	0.42604	0	-0.124814	0.260195	0	-0.274882	0.0195563	0
SRP72	-0.3053	0.0215434	0	-0.461355	0.00422936	0	0.0365424	0.786827	0	0.341842	0.0365816	0	0.497897	2.49592e-05	1	0.156055	0.267674	0
SRP9	-0.186258	0.153554	0	-0.444304	0.00312438	0	0.0635725	0.581304	0	0.24983	0.161586	0	0.507876	7.42971e-06	1	0.258046	0.0645214	0
SRRD	-0.237967	0.142737	0	0.164587	0.311135	0	-0.412309	0.00470133	0	-0.174342	0.634183	0	-0.576896	9.91603e-05	-1	-0.402554	0.0198589	0
STAB1	0.708312	5.43975e-06	1	0.270114	0.0676885	0	0.398486	0.0025213	0	-0.309826	0.257355	0	0.128372	0.424204	0	0.438198	0.0140543	0
STAG2	-0.223077	0.116141	0	-0.420072	0.00567305	0	0.0972879	0.417572	0	0.320365	0.106748	0	0.517359	2.62343e-05	1	0.196994	0.218378	0
STAT4	-0.556211	0.000123367	-1	-0.216472	0.180358	0	-0.483536	0.00159872	0	0.072675	0.871625	0	-0.267064	0.0797407	0	-0.339739	0.0232368	0
STEAP4	0.495424	0.000749144	1	0.203815	0.120552	0	0.26102	0.0313486	0	-0.234404	0.377801	0	0.0572053	0.661245	0	0.291609	0.0564385	0
STIM1	-0.0857257	0.484398	0	-0.28327	0.0318972	0	0.229859	0.0209741	0	0.315585	0.0482062	0	0.513129	7.6039e-06	1	0.197544	0.151358	0
SUCLG2	-0.459058	0.00664752	0	-0.487273	0.0128389	-1	-0.0805708	0.579594	0	0.378487	0.107339	0	0.406702	0.0095139	0	0.0282156	0.907444	0
SUMO1P3	0.181493	0.166569	0	-0.248313	0.0513731	0	0.37222	0.00125155	0	0.190726	0.44743	0	0.620533	5.10425e-07	1	0.429806	0.00252237	0
SVIL	0.0620347	0.64481	0	-0.278162	0.0284583	0	0.219019	0.0555638	0	0.156984	0.544124	0	0.497181	2.14173e-05	1	0.340197	0.00950898	0
SYTL2	-0.663217	9.47747e-06	-1	-0.261253	0.134785	0	-0.359059	0.0189415	0	0.304157	0.201631	0	-0.0978061	0.573491	0	-0.401964	0.01307	0
TAF6	-0.110441	0.255172	0	0.280517	0.00458587	0	-0.213788	0.012016	0	-0.103347	0.628501	0	-0.494305	8.54734e-08	-1	-0.390958	0.000157451	0
TAGAP	-0.00648747	0.967897	0	0.305432	0.0187587	0	-0.378144	0.00162703	0	-0.371657	0.0874623	0	-0.683576	3.72612e-07	-1	-0.311919	0.0401587	0
TBC1D2	0.185951	0.166112	0	-0.167061	0.176116	0	0.34943	0.00136986	0	0.163479	0.562133	0	0.516491	1.03897e-05	1	0.353012	0.0168498	0
TBCD	-0.210389	0.0613379	0	0.0763846	0.534639	0	-0.415859	0.000585471	0	-0.20547	0.321832	0	-0.492243	1.8127e-05	-1	-0.286773	0.0101223	0
TC2N	-0.502783	0.00012219	-1	-0.392823	0.00957368	0	-0.262804	0.0292019	0	0.239979	0.19822	0	0.130019	0.309528	0	-0.10996	0.456835	0
TCEA1	-0.047131	0.737199	0	0.187623	0.104938	0	-0.339516	0.00131457	0	-0.292385	0.0882771	0	-0.527139	5.63364e-08	-1	-0.234754	0.0563041	0
TCEA3	-0.493827	0.0012881	-1	-0.257034	0.134095	0	-0.469677	0.0024628	0	0.0241504	0.966272	0	-0.212643	0.150108	0	-0.236794	0.127532	0
TCN2	0.410058	0.000850913	0	-0.0206006	0.850333	0	0.470052	1.67863e-05	0	0.0599948	0.888461	0	0.490653	1.1354e-05	1	0.430658	0.00149483	0
TCP1	-0.226452	0.10873	0	-0.406757	0.00806591	0	0.234784	0.0885024	0	0.461235	0.0309317	0	0.641541	5.89227e-06	1	0.180305	0.236611	0
TCTN1	-0.484797	2.59884e-05	0	-0.133441	0.308612	0	-0.500885	3.5521e-06	-1	-0.0160881	0.966272	0	-0.367443	0.000630475	0	-0.351355	0.00484189	0
TECPR2	0.507093	0.000106231	1	0.318199	0.0139652	0	0.136991	0.211597	0	-0.370102	0.0541051	0	-0.181207	0.131233	0	0.188894	0.204618	0
TESC	-0.297218	0.108324	0	0.152491	0.419209	0	-0.434266	0.00399054	0	-0.137048	0.757002	0	-0.586758	9.35304e-05	-1	-0.449709	0.0210707	0
TFPI	0.471759	0.000135068	0	-0.0378052	0.742076	0	0.374414	0.000169531	0	-0.097345	0.776459	0	0.412219	0.000116072	0	0.509564	0.000218545	1
TGFBR3	-0.535136	0.00149515	-1	-0.301958	0.0822035	0	-0.449797	0.0124157	0	0.0853385	0.887433	0	-0.14784	0.432542	0	-0.233178	0.204983	0
THNSL1	-0.526316	3.56787e-06	-1	-0.159123	0.176077	0	-0.447725	1.68071e-05	0	0.0785912	0.742095	0	-0.288602	0.00340792	0	-0.367194	0.00109593	0
THUMPD1	-0.302249	0.034265	0	-0.46392	0.00898319	0	0.0770625	0.602676	0	0.379312	0.0579692	0	0.540982	0.000261982	1	0.16167	0.345521	0
TIFA	0.281529	0.0327481	0	-0.202261	0.0278125	0	0.461035	2.09981e-05	0	0.179506	0.549082	0	0.663295	3.78555e-09	1	0.483789	0.000706289	0
TIGIT	-0.126314	0.43441	0	0.309171	0.0636859	0	-0.305724	0.0376559	0	-0.17941	0.561058	0	-0.614895	2.26934e-05	-1	-0.435485	0.00573352	0
TIPARP	-0.173392	0.207901	0	-0.391842	0.00929083	0	0.0984647	0.420694	0	0.271856	0.16794	0	0.490307	7.58904e-05	1	0.218451	0.148052	0
TLE4	0.132683	0.310064	0	-0.295251	0.0354086	0	0.234164	0.0275447	0	0.101481	0.719884	0	0.529415	5.61392e-06	1	0.427934	0.00259125	0
TLK1	0.0293714	0.814606	0	-0.290817	0.0116395	0	0.216437	0.026926	0	0.187066	0.320138	0	0.507254	8.54775e-07	1	0.320188	0.00689455	0
TLR4	0.538437	0.000641128	1	0.0853327	0.560967	0	0.406957	0.00286434	0	-0.13148	0.772618	0	0.321625	0.0235178	0	0.453104	0.00840552	0
TM9SF2	0.132014	0.413504	0	-0.259689	0.0994318	0	0.389532	0.0035616	0	0.257518	0.377147	0	0.649222	1.80906e-05	1	0.391703	0.0293828	0
TMED10P	-0.186146	0.227655	0	-0.42229	0.0141354	0	0.244142	0.0654213	0	0.430288	0.0482062	0	0.666432	1.30429e-05	1	0.236144	0.193799	0
TMED5	0.0284849	0.862575	0	-0.373401	0.0150646	0	0.184293	0.121492	0	0.155808	0.576316	0	0.557694	8.75094e-06	1	0.401886	0.0106988	0
TMED7	-0.00715385	0.972604	0	-0.378892	0.0329371	0	0.323801	0.0313966	0	0.330955	0.222687	0	0.702693	6.35144e-06	1	0.371738	0.0451043	0
TMEM1	-0.130889	0.263233	0	-0.376143	0.0047491	0	0.146606	0.175289	0	0.277495	0.11073	0	0.522748	7.76632e-06	1	0.245253	0.0556058	0
TMEM106A	0.492642	0.000895565	1	0.0582261	0.754857	0	0.232159	0.108748	0	-0.260483	0.270092	0	0.173933	0.230055	0	0.434416	0.00469045	0
TMEM109	-0.311332	0.0254674	0	0.072058	0.648155	0	-0.467121	0.000327571	0	-0.155788	0.594576	0	-0.539179	3.50175e-05	-1	-0.38339	0.0108682	0
TMEM116	-0.50183	4.84823e-05	-1	-0.160194	0.200651	0	-0.369119	0.00300913	0	0.132711	0.634183	0	-0.208925	0.080945	0	-0.341636	0.00444322	0
TMEM176B	0.252869	0.187373	0	-0.134383	0.490765	0	0.451364	0.0113094	0	0.198495	0.662178	0	0.585747	0.000745656	1	0.387252	0.0489138	0
TMEM33	2.80201e-05	0.999767	0	-0.310267	0.00422936	0	0.287622	0.00308435	0	0.287594	0.0975629	0	0.597889	8.74186e-09	1	0.310295	0.00872837	0
TMX1	-0.0244265	0.891174	0	-0.472381	0.00540827	0	0.212067	0.109187	0	0.236494	0.357523	0	0.684448	6.21176e-07	1	0.447955	0.00698002	0
TMX4	-0.0992021	0.56373	0	-0.30611	0.0593437	0	0.347591	0.0159621	0	0.446793	0.067858	0	0.653701	1.90813e-05	1	0.206908	0.257943	0
TNFAIP2	0.639363	2.02556e-05	1	0.400783	0.0156996	0	0.194593	0.117002	0	-0.44477	0.0386284	0	-0.20619	0.176737	0	0.23858	0.194419	0
TNFAIP8	-0.494789	0.00136034	-1	-0.188925	0.242216	0	-0.412561	0.0019351	0	0.0822281	0.822816	0	-0.223637	0.0622333	0	-0.305865	0.0418764	0
TNS1	-0.0953898	0.724807	0	0.405603	0.0997867	0	-0.273277	0.175017	0	-0.177887	0.772618	0	-0.67888	0.000787077	-1	-0.500992	0.0620823	0
TNS3	0.303018	0.0374392	0	-0.172002	0.226943	0	0.360993	0.00256753	0	0.0579743	0.900884	0	0.532995	3.50175e-05	1	0.475021	0.00370499	0
TOB1	-0.2605	0.0481462	0	0.0616689	0.664528	0	-0.429931	0.000169676	0	-0.169431	0.468531	0	-0.4916	6.65447e-06	-1	-0.322168	0.0186791	0
TOM1	0.273231	0.0154478	0	-0.17206	0.139569	0	0.314598	0.00241934	0	0.0413672	0.907846	0	0.486658	7.06424e-06	1	0.445291	0.0003255	0
TOP1MT	-0.46144	0.000141569	0	-0.0596322	0.663434	0	-0.508687	4.01817e-05	-1	-0.0472471	0.890737	0	-0.449054	5.32291e-05	0	-0.401807	0.00049943	0
TOPORS	0.0428455	0.734976	0	-0.289936	0.00629028	0	0.210578	0.0219397	0	0.167732	0.476992	0	0.500513	1.31901e-06	1	0.332781	0.00971246	0
TPST1	0.318064	0.0604568	0	-0.0536377	0.804031	0	0.440576	0.0138108	0	0.122512	0.824431	0	0.494213	0.00808243	1	0.371702	0.0538403	0
TRAF5	-0.735444	5.5055e-07	-1	-0.436909	0.00622029	0	-0.484053	0.000509537	0	0.251391	0.279906	0	-0.0471436	0.765636	0	-0.298535	0.0462785	0
TRAFD1	0.536708	2.85711e-05	1	0.0725956	0.563789	0	0.339201	0.000903125	0	-0.197507	0.372464	0	0.266605	0.0140947	0	0.464112	0.000809773	0
TRIM25	0.524222	0.000211476	1	0.0482828	0.764101	0	0.254688	0.0474515	0	-0.269533	0.273599	0	0.206405	0.13505	0	0.475939	0.00223368	0
TRIM28	-0.28385	0.0224929	0	0.180649	0.148543	0	-0.418349	0.000446522	0	-0.134498	0.640901	0	-0.598997	1.21349e-06	-1	-0.464499	0.000627196	0
TRIP12	-0.0447063	0.760472	0	-0.287158	0.0277851	0	0.296667	0.0107157	0	0.341373	0.120221	0	0.583825	1.0254e-05	1	0.242451	0.118244	0
TSPAN13	-0.536929	0.00275547	-1	-0.298133	0.131428	0	-0.38469	0.0139955	0	0.152239	0.666187	0	-0.0865565	0.59405	0	-0.238796	0.212749	0
TSPAN18	-0.0902697	0.582107	0	0.179756	0.238994	0	-0.391443	0.00464528	0	-0.301173	0.146514	0	-0.571198	2.59151e-06	-1	-0.270025	0.0546304	0
TSPAN5	-0.200966	0.25716	0	0.22983	0.127364	0	-0.374517	0.00604654	0	-0.173551	0.686987	0	-0.604346	4.58498e-05	-1	-0.430795	0.0261347	0
TTC27	-0.564946	2.33969e-05	-1	-0.302181	0.0363686	0	-0.43529	0.000589833	0	0.129655	0.628486	0	-0.133109	0.295471	0	-0.262764	0.0502733	0
TUBA4A	0.0603881	0.681561	0	-0.264792	0.0555673	0	0.425575	0.000869793	0	0.365187	0.105099	0	0.690367	1.60319e-06	1	0.32518	0.0384163	0
TUBB1	0.139544	0.33131	0	-0.293337	0.025792	0	0.32076	0.00618285	0	0.181216	0.541635	0	0.614097	1.56918e-06	1	0.432881	0.00496727	0
TWSG1	-0.152428	0.236462	0	-0.404128	0.00390488	0	0.268186	0.0225709	0	0.420614	0.0323244	0	0.672313	2.73812e-07	1	0.2517	0.0707694	0
TXK	-0.450625	0.000566656	0	-0.150326	0.309469	0	-0.514591	0.000321039	-1	-0.0639661	0.873306	0	-0.364265	0.00667235	0	-0.300298	0.0215509	0
TXNDC3	0.357372	0.0112137	0	-0.140178	0.324311	0	0.344456	0.00745206	0	-0.012916	0.974866	0	0.484634	8.68421e-06	0	0.49755	9.75894e-05	1
TXNL1	-0.0260077	0.849022	0	-0.306804	0.00898319	0	0.373072	0.00143467	0	0.39908	0.0310701	0	0.679876	8.63035e-09	1	0.280797	0.0182171	0
TYMP	0.490889	5.57793e-05	1	0.242623	0.0376412	0	0.457393	7.21087e-06	0	-0.0334954	0.93815	0	0.21477	0.0519194	0	0.248265	0.0798372	0
UBA6	-0.0798065	0.592943	0	-0.429124	0.00497623	0	0.399233	0.00420221	0	0.479039	0.0309317	0	0.828357	4.80893e-08	1	0.349318	0.0192395	0
UBE2Q2	-0.408983	0.00527036	0	-0.48963	0.00657747	-1	-0.0114581	0.941428	0	0.397525	0.0353269	0	0.478172	0.000689934	0	0.080647	0.659116	0
UBE4A	0.0159565	0.912503	0	-0.354855	0.00929083	0	0.321932	0.00818983	0	0.305975	0.153031	0	0.676786	5.8766e-07	1	0.370811	0.0100597	0
UBL5	0.0461464	0.674761	0	-0.317149	0.00312438	0	0.188721	0.028463	0	0.142575	0.43398	0	0.505871	2.94877e-08	1	0.363296	0.000593819	0
UBQLN2	0.138832	0.374905	0	-0.343698	0.0290593	0	0.423324	0.00209519	0	0.284492	0.2487	0	0.767023	2.27049e-07	1	0.482531	0.00346586	0
UHMK1	0.174366	0.141785	0	-0.166892	0.183486	0	0.352749	0.00137019	0	0.178383	0.439867	0	0.519642	1.62643e-05	1	0.341259	0.0114492	0
USF2	0.0763629	0.533302	0	0.384026	0.00124317	0	-0.232972	0.0139728	0	-0.309335	0.0847461	0	-0.616999	1.52303e-08	-1	-0.307664	0.0156826	0
USP38	-0.0847712	0.56373	0	-0.432184	0.00562666	0	0.295776	0.0125198	0	0.380547	0.0452343	0	0.72796	8.92575e-08	1	0.347412	0.02394	0
UTP3	-0.211551	0.0876191	0	-0.394051	0.00281798	0	0.242427	0.038735	0	0.453978	0.0176858	0	0.636478	1.89716e-07	1	0.1825	0.156547	0
VAMP7	0.12765	0.375958	0	-0.305337	0.038565	0	0.269149	0.028585	0	0.141499	0.626788	0	0.574486	6.79514e-06	1	0.432987	0.00354605	0
VAV3	-0.18892	0.704542	0	-0.317252	0.534203	0	0.499736	0.216709	0	0.688656	0.343548	0	0.816988	0.0304303	1	0.128332	0.815122	0
VCL	0.207676	0.0825186	0	-0.253002	0.0260508	0	0.302659	0.00584271	0	0.0949833	0.783753	0	0.555661	2.40216e-06	1	0.460677	0.000510428	0
VNN2	0.314554	0.0275153	0	-0.108664	0.504549	0	0.444019	0.000668434	0	0.129466	0.677795	0	0.552683	2.79871e-05	1	0.423217	0.00597421	0
VOPP1	-0.0523069	0.700907	0	0.294464	0.0154502	0	-0.340035	0.00144007	0	-0.287728	0.107685	0	-0.634499	9.4634e-09	-1	-0.346771	0.00682882	0
VPS13A	-0.269792	0.014286	0	0.0724959	0.560628	0	-0.449013	4.546e-05	0	-0.179221	0.374517	0	-0.521509	3.11744e-06	-1	-0.342287	0.0046904	0
VPS13C	0.463745	0.000997025	0	0.269124	0.122438	0	-0.0607277	0.660847	0	-0.524473	0.00436785	-1	-0.329852	0.0214441	0	0.194621	0.260879	0
VPS24	-0.079097	0.500745	0	-0.377179	0.000933847	0	0.256922	0.00431941	0	0.336019	0.0307186	0	0.6341	4.43457e-11	1	0.298082	0.00791216	0
VPS35	-0.208853	0.131543	0	-0.452702	0.00378583	0	0.0581623	0.641191	0	0.267015	0.161217	0	0.510865	1.485e-05	1	0.243849	0.098047	0
VPS37A	-0.108453	0.463633	0	-0.391474	0.0105379	0	0.277648	0.0291409	0	0.386101	0.0609648	0	0.669122	1.28691e-06	1	0.283021	0.067577	0
VPS4B	-0.0853843	0.519136	0	-0.371443	0.00503075	0	0.160068	0.116582	0	0.245452	0.177013	0	0.53151	9.68947e-07	1	0.286058	0.0335497	0
VWF	0.276389	0.121212	0	-0.195145	0.212463	0	0.402778	0.00786897	0	0.126389	0.8112	0	0.597924	0.000113104	1	0.471534	0.0135765	0
WASPIP	0.00591293	0.973764	0	-0.373723	0.0177589	0	0.375887	0.00658082	0	0.369974	0.11073	0	0.74961	5.58705e-07	1	0.379636	0.0206177	0
WDR23	0.149244	0.211081	0	0.253247	0.0188527	0	-0.276283	0.00333423	0	-0.425527	0.0133893	0	-0.52953	2.72278e-07	-1	-0.104003	0.449739	0
WDR37	-0.161662	0.201914	0	-0.422156	0.00422936	0	0.067371	0.559502	0	0.229033	0.229012	0	0.489527	3.7382e-05	1	0.260493	0.0657535	0
WDR82	-0.179517	0.237147	0	0.199008	0.156747	0	-0.406382	0.000785976	0	-0.226865	0.362857	0	-0.60539	7.65425e-07	-1	-0.378525	0.0156783	0
WRB	-0.136448	0.298177	0	-0.378636	0.00422339	0	0.206959	0.0773053	0	0.343407	0.111869	0	0.585594	6.95676e-06	1	0.242188	0.0972837	0
XK	0.481493	0.0143382	0	0.111786	0.654189	0	0.532229	0.00303543	1	0.0507356	0.943277	0	0.420443	0.0418437	0	0.369707	0.136337	0
YIF1B	0.104726	0.425153	0	-0.283351	0.032469	0	0.244031	0.0257242	0	0.139305	0.591201	0	0.527382	7.01751e-06	1	0.388077	0.00485269	0
YPEL1	-0.347441	0.00115271	0	0.0259005	0.843305	0	-0.469744	4.40394e-05	0	-0.122303	0.631476	0	-0.495645	1.58545e-05	-1	-0.373342	0.00128069	0
YWHAB	-0.0392829	0.774582	0	-0.355362	0.00908707	0	0.164882	0.109511	0	0.204165	0.261238	0	0.520244	2.02635e-06	1	0.316079	0.0177375	0
YWHAG	-0.0648175	0.71703	0	-0.46305	0.00570693	0	0.320356	0.0202978	0	0.385174	0.123799	0	0.783407	3.61227e-07	1	0.398233	0.0262513	0
YWHAH	0.156388	0.192759	0	-0.253271	0.0250405	0	0.260256	0.0092918	0	0.103868	0.728166	0	0.513528	1.48353e-06	1	0.409659	0.0014462	0
ZAK	0.227159	0.087339	0	-0.167897	0.143975	0	0.376387	0.000661906	0	0.149227	0.628501	0	0.544283	2.819e-06	1	0.395056	0.00642875	0
ZBTB4	-0.50562	0.000236062	-1	-0.256883	0.104741	0	-0.397765	0.00213435	0	0.107855	0.729034	0	-0.140882	0.306169	0	-0.248737	0.0974565	0
ZBTB9	-0.443224	0.000304236	0	-0.0689943	0.609271	0	-0.530552	1.33213e-05	-1	-0.0873277	0.770893	0	-0.461558	3.41523e-05	0	-0.37423	0.00210296	0
ZCCHC14	-0.518132	1.008e-05	-1	-0.25022	0.047389	0	-0.452463	0.000142314	0	0.0656686	0.829599	0	-0.202244	0.069182	0	-0.267912	0.018021	0
ZDHHC19	0.512361	0.0158796	1	0.0516762	0.807278	0	0.462634	0.0172708	0	-0.0497267	0.956495	0	0.410958	0.0419465	0	0.460685	0.0527597	0
ZEB2	0.115673	0.477828	0	-0.206709	0.214053	0	0.281518	0.036381	0	0.165845	0.643326	0	0.488227	0.00124361	1	0.322383	0.0790419	0
ZFP36L2	-0.0639632	0.692296	0	0.3036	0.024955	0	-0.349541	0.00522773	0	-0.285578	0.241278	0	-0.653141	3.66332e-07	-1	-0.367563	0.0171725	0
ZFYVE21	0.085525	0.653193	0	0.339913	0.0412722	0	-0.177904	0.241546	0	-0.263429	0.345873	0	-0.517817	7.15272e-05	-1	-0.254388	0.132022	0
ZMPSTE24	-0.0871828	0.522549	0	-0.367538	0.00939538	0	0.164365	0.121177	0	0.251548	0.201631	0	0.531903	1.14209e-05	1	0.280356	0.0613462	0
ZNF148	0.135241	0.421153	0	-0.116118	0.510766	0	0.468165	0.0015872	0	0.332924	0.138488	0	0.584283	2.18406e-05	1	0.251359	0.118631	0
ZNF200	0.137504	0.280948	0	-0.266489	0.0264038	0	0.289587	0.0107461	0	0.152083	0.596486	0	0.556076	4.69528e-06	1	0.403993	0.00322218	0
ZNF22	-0.496638	0.000391256	-1	-0.237476	0.12122	0	-0.467247	0.000353845	0	0.0293908	0.944793	0	-0.229771	0.0645766	0	-0.259162	0.0699383	0
ZNF256	-0.576401	2.1973e-05	-1	-0.304904	0.0316138	0	-0.434968	0.000304342	0	0.141433	0.533718	0	-0.130064	0.253162	0	-0.271497	0.0367813	0
ZNF296	-0.487966	0.000618751	-1	-0.14769	0.335476	0	-0.482292	0.000210785	0	0.00567458	0.988517	0	-0.334602	0.00787517	0	-0.340276	0.0224708	0
ZNF3	-0.225211	0.0485699	0	0.159215	0.165692	0	-0.441595	3.66634e-05	0	-0.216384	0.236983	0	-0.600809	5.338e-08	-1	-0.384425	0.00200642	0
ZNF302	-0.519599	0.000144909	-1	-0.405963	0.0112572	0	-0.285052	0.0302434	0	0.234547	0.301538	0	0.120912	0.406484	0	-0.113635	0.482547	0
ZNF329	-0.491006	1.44873e-05	-1	-0.294489	0.0215146	0	-0.316382	0.00154838	0	0.174624	0.279906	0	-0.0218936	0.849853	0	-0.196517	0.104644	0
ZNF529	-0.538866	2.21928e-05	-1	-0.281915	0.0553561	0	-0.459832	0.000243164	0	0.0790335	0.804548	0	-0.177917	0.167142	0	-0.25695	0.0589356	0
ZNF544	-0.486504	3.41383e-05	-1	-0.266275	0.0383416	0	-0.419217	0.000155731	0	0.0672867	0.829599	0	-0.152943	0.179979	0	-0.22023	0.0823849	0
ZNF548	-0.559112	4.37732e-06	-1	-0.300349	0.0290927	0	-0.425168	0.000197212	0	0.133944	0.529269	0	-0.124819	0.297325	0	-0.258762	0.0410595	0
ZNF641	0.386177	0.0144694	0	0.304904	0.0816206	0	-0.100085	0.57509	0	-0.486262	0.0469307	-1	-0.404989	0.0125802	0	0.0812729	0.659529	0
ZNF792	-0.531968	3.74834e-05	-1	-0.236523	0.088673	0	-0.444252	0.000365072	0	0.0877159	0.77671	0	-0.207729	0.0806591	0	-0.295445	0.0205781	0
ZNF91	-0.556017	0.00050194	-1	-0.168754	0.344573	0	-0.461706	0.00285126	0	0.094311	0.850827	0	-0.292952	0.0762281	0	-0.387263	0.0312494	0
ZRANB2	-0.245869	0.0708489	0	-0.480616	0.006206	0	0.0151256	0.924012	0	0.260995	0.183738	0	0.495741	0.000494222	1	0.234746	0.121113	0

## Sheet: IPA_upstream
	TBDM total			TB shared			TBDM unique
Upstream	Molecule Type	p-value of overlap	Target molecules in dataset	Molecule Type	p-value of overlap	Target molecules in dataset	Molecule Type	p-value of overlap	Target molecules in dataset	Shown in Figure 4	xx
lipopolysaccharide	chemicalNAdrug	1.87e-43	ABCA1;ABCB10;ABCC4;ACADM;ACSL1;ACTA2;ACVR1;ADM;ALOX5AP;ANKRD22;ANXA3;APEX1;APOBEC3A;ARG1;ATF3;BAMBI;BCL3;BCL6;BIRC2;BPI;C3AR1;CALM1NA(includesNAothers);CAMP;CARD6;CASP1;CASP4;CASP5;CCNG2;CCR1;CCR2;CCR3;CD14;CD22;CD36;CD38;CD3E;CD44;CD48;CD55;CD58;CD86;CD8A;CEACAM1;CEACAM8;CEBPB;CETP;CISH;CLEC4D;CLEC5A;CLIC4;CTSL;CXCL10;CXCL16;CXCR3;CXCR5;CYBB;CYTIP;DDX3X;DRAM1;DUSP1;EIF2AK2;ELANE;EPHX2;ERO1A;FAS;…	chemicalNAdrug	2.02e-50	ABCA1;ACSL1;ACTA2;ADM;ANKRD22;ANXA3;APOBEC3A;ATF3;BCL3;BCL6;CAMP;CASP1;CASP4;CASP5;CCR1;CD14;CD22;CD36;CD3E;CD58;CD8A;CEACAM1;CETP;CLEC4D;CLIC4;CTSL;CXCL10;CXCL16;CXCR3;CXCR5;CYBB;DRAM1;DUSP1;EIF2AK2;ELANE;EPHX2;FAS;FCER1G;FTH1;FYB;GBP1;GBP2;GBP4;GBP5;GCA;GCH1;GK;GPR183;GPR84;GUCY1A3;HERC5;HHEX;HP;HSPA1A/HSPA1B;ID3;IFI16;IFI35;IFI44;IFI44L;IFI6;IFIH1;IFIT1;IFIT2;IFIT3;IFITM1;IFRD1;IL10;IL10RB;IL1…	chemicalNAdrug	2.89e-05	ABCB10;ABCC4;ACADM;ACVR1;ALOX5AP;APEX1;ARG1;BAMBI;BIRC2;BPI;C3AR1;CALM1NA(includesNAothers);CARD6;CCNG2;CCR2;CCR3;CD38;CD44;CD48;CD55;CD86;CEACAM8;CEBPB;CISH;CLEC5A;CYTIP;DDX3X;ERO1A;FLI1;FOXO1;G6PD;GMFG;H1FX;HMGB1;HSH2D;HSPA1A/HSPA1B;IL1RAP;IRF8;ITGB7;JCHAIN;KLF4;LGALS3;MAP3K8;MARCH7;MPO;MTDH;OLR1;ORAI1;ORM1;P4HA1;PCNA;PIM1;PRDM1;PTGER4;RHOB;RUNX2;S100A9;SAMSN1;SERPINE2;SIRT1;SLC29A1;SOD2;STIM1;…	YES	3
IFNG	cytokine	5.63e-34	ABCA1;ABLIM3;ACTA2;ADM;AIM2;ALOX5AP;AQP9;ARG1;ARL6IP5;ATF3;ATF4;BATF2;BCL3;BIRC2;BST1;C1QB;C2;CARD17;CARD6;CASP1;CASP4;CASP5;CCR1;CCR2;CCR3;CD14;CD2;CD36;CD38;CD44;CD55;CD72;CD86;CEACAM1;CEBPB;CERS6;CISH;CLEC5A;CLIC4;CXCL10;CXCL16;CXCR3;CYBB;DDIAS;DEGS1;DHX9;DUSP1;E2F2;EGF;EIF2AK2;F11R;FAM26F;FAS;FCER1G;FCER2;FCGR1A;FCGR1B;FCGR3A/FCGR3B;FOXO1;FTH1;GAS6;GBP1;GBP2;GBP4;GBP5;GCH1;GLIPR2;GNB4;GNG7;HL…	cytokine	7.08e-45	ABCA1;ABLIM3;ACTA2;ADM;AIM2;AQP9;ATF3;BATF2;BCL3;BST1;C1QB;C2;CARD17;CASP1;CASP4;CASP5;CCR1;CD14;CD2;CD36;CD72;CEACAM1;CLIC4;CXCL10;CXCL16;CXCR3;CYBB;DDIAS;DUSP1;E2F2;EIF2AK2;F11R;FAM26F;FAS;FCER1G;FCER2;FCGR1A;FCGR1B;FTH1;GAS6;GBP1;GBP2;GBP4;GBP5;GCH1;GNG7;HLA-DOA;HLA-DOB;HLA-G;HSP90AB1;HSPA1A/HSPA1B;IFI16;IFI30;IFI35;IFI44;IFI44L;IFI6;IFIH1;IFIT1;IFIT2;IFIT3;IFITM1;IFITM3;IL10;IL18R1;IL18RAP;IL…	cytokine	0.00993	ALOX5AP;ARG1;ARL6IP5;ATF4;BIRC2;CARD6;CCR2;CCR3;CD38;CD44;CD55;CD86;CEBPB;CERS6;CISH;CLEC5A;DEGS1;DHX9;EGF;FCGR3A/FCGR3B;FOXO1;GLIPR2;GNB4;HLA-F;HMGB1;HSPA1A/HSPA1B;IDI1;IRF8;KCTD12;KLF4;LGALS3;MAP3K8;MORC2;NMI;PIM1;PRDM1;PRKCQ;RHOB;RUNX2;S100A9;SLC29A1;SOD2;SP3;TCF7L2;UBE2E1;WBSCR22	YES	3
IRF7	transcriptionNAregulator	2.04e-30	ATF4;CARD16;CASP4;CXCL10;FAM26F;FCGR1A;GBP1;GBP4;GBP5;HERC5;IFI16;IFI35;IFI44;IFI44L;IFI6;IFIH1;IFIT1;IFIT2;IFIT3;IFITM1;IFITM3;IRF1;IRF7;IRF8;ISG15;ITGAM;JAK2;LILRA5;MAP3K8;NMI;NT5C3A;OAS3;OASL;PARP14;PLAC8;PLSCR1;RSAD2;RTP4;SAMD9L;SAP30;STAT1;STAT2;TAP1;TAP2;TDRD7;TLR8;TNFSF10;TNFSF13B;TPST1;TRIM21;TRIM22;UBE2L6;XAF1	transcriptionNAregulator	1.03e-39	CARD16;CASP4;CXCL10;FAM26F;FCGR1A;GBP1;GBP4;GBP5;HERC5;IFI16;IFI35;IFI44;IFI44L;IFI6;IFIH1;IFIT1;IFIT2;IFIT3;IFITM1;IFITM3;IRF1;IRF7;ISG15;ITGAM;JAK2;LILRA5;NT5C3A;OAS3;OASL;PARP14;PLAC8;PLSCR1;RSAD2;RTP4;SAMD9L;STAT1;STAT2;TAP1;TAP2;TDRD7;TLR8;TNFSF10;TNFSF13B;TRIM21;TRIM22;UBE2L6;XAF1	NA	NA	NA	YES	2
Interferon alpha	group	3.27e-23	AIM2;APOBEC3A;BCL3;C3AR1;CASP1;CCR1;CCR3;CD38;CD86;CD8A;CEACAM1;CISH;CXCL10;CXCR3;EIF2AK2;FAS;FCER1A;FCGR1A;GBP1;GBP2;HLA-G;IFI16;IFI35;IFI6;IFIH1;IFIT1;IFIT2;IFIT3;IFITM1;IFITM3;IFNAR1;IL10;IL18R1;IL18RAP;IL1B;IRF1;IRF7;IRF8;ISG15;ITGAM;MEFV;MORC2;NCR3;NMI;PIM1;PRF1;PTGS2;RNASEL;RSAD2;S100A9;SEPT4;SLFN5;STAT1;STAT2;TAP1;TAP2;TLR1;TLR7;TLR8;TNFSF10;TNFSF13B;TRIB2;TRIM21;TRIM22;TYMP;UBE2L6;WARS	group	1.92e-29	AIM2;APOBEC3A;BCL3;CASP1;CCR1;CD8A;CEACAM1;CXCL10;CXCR3;EIF2AK2;FAS;FCGR1A;GBP1;GBP2;HLA-G;IFI16;IFI35;IFI6;IFIH1;IFIT1;IFIT2;IFIT3;IFITM1;IFITM3;IL10;IL18R1;IL18RAP;IL1B;IRF1;IRF7;ISG15;ITGAM;MEFV;NCR3;PTGS2;RSAD2;SEPT4;SLFN5;STAT1;STAT2;TAP1;TAP2;TLR1;TLR7;TLR8;TNFSF10;TNFSF13B;TRIB2;TRIM21;TRIM22;TYMP;UBE2L6;WARS	NA	NA	NA	YES	2
STAT1	transcriptionNAregulator	7.67e-21	ABCA1;ARG1;BATF2;BCL6;CASP1;CASP4;CD14;CD86;CEACAM1;CXCL10;CXCR3;EIF2AK2;FAM26F;FAS;FCER1G;FCGR1A;FOXO1;GBP1;GBP2;GBP5;IFI16;IFI35;IFI6;IFIT1;IFIT2;IFIT3;IFITM1;IFITM3;IL10;IL1B;IRF1;IRF7;IRF8;ISG15;JAK2;KCTD12;KLF4;LY96;MMP9;OASL;PARP9;PIM1;PRF1;PTGS2;RNF213;RSAD2;SERPING1;SLFN5;SP110;STAT1;STAT2;TAP1;TLR8;TNFSF10;TNFSF13B;TRIM22;TYMP;WARS	transcriptionNAregulator	3.47e-30	ABCA1;BATF2;BCL6;CASP1;CASP4;CD14;CEACAM1;CXCL10;CXCR3;EIF2AK2;FAM26F;FAS;FCER1G;FCGR1A;GBP1;GBP2;GBP5;IFI16;IFI35;IFI6;IFIT1;IFIT2;IFIT3;IFITM1;IFITM3;IL10;IL1B;IRF1;IRF7;ISG15;JAK2;LY96;MMP9;OASL;PARP9;PTGS2;RNF213;RSAD2;SERPING1;SLFN5;SP110;STAT1;STAT2;TAP1;TLR8;TNFSF10;TNFSF13B;TRIM22;TYMP;WARS	NA	NA	NA	YES	2
HNF4A	transcriptionNAregulator	9.69e-10	ABCB10;ACSL1;ACTA2;ACTR3;ACVR1;ADCK3;AHSA1;AQP9;ARPC5;ASGR2;ATF4;BAZ1A;BCL6;BLVRB;BST1;C1orf109;C2;CBX5;CCNG2;CD55;CEACAM1;CEBPB;CIR1;CRIP1;CUL5;CYP1B1;CYP4F3;DACH1;DCAF11;DCTN4;DNAJC28;DPH5;DSC2;DUSP3;DUSP6;EAF1;EDEM3;ERO1A;ESYT1;F11R;FAS;FBXO31;FH;FOXO1;G6PD;GNAI3;GNS;GOLT1B;GPR160;HIST1H2BD;HIST2H2AA3/HIST2H2AA4;HLA-F;HLA-G;HMGB1;HNRNPC;IFI30;IFNAR1;IL1RAP;KBTBD7;KIF1B;KLRF1;KPNB1;LARP4;LGALS3…	transcriptionNAregulator	0.0187	ACSL1;ACTA2;ACTR3;AQP9;ASGR2;BAZ1A;BCL6;BST1;C2;CEACAM1;CRIP1;CYP1B1;CYP4F3;DPH5;DSC2;DUSP3;DUSP6;F11R;FAS;GNS;HIST1H2BD;HIST2H2AA3/HIST2H2AA4;HLA-G;IFI30;KIF1B;KPNB1;MCM8;MFSD1;MSRB2;MT2A;NOD2;OAS3;P2RY14;PARP9;PFKFB4;PHTF1;PLSCR1;POLB;PTGDS;PYGL;RAB33B;RNASE2;SERPINA10;SH3BGRL2;SPCS3;STAT1;TCF7;TDP2;THOC3;TMEM176A;TNFAIP6;TRAPPC6A;TTC25;USP15;VAMP5;WTAP;ZNF281	transcriptionNAregulator	1.09e-09	ABCB10;ACVR1;ADCK3;AHSA1;ARPC5;ATF4;BLVRB;C1orf109;CBX5;CCNG2;CD55;CEBPB;CIR1;CUL5;DACH1;DCAF11;DCTN4;DNAJC28;EAF1;EDEM3;ERO1A;ESYT1;FBXO31;FH;FOXO1;G6PD;GNAI3;GOLT1B;GPR160;HLA-F;HMGB1;HNRNPC;IFNAR1;IL1RAP;KBTBD7;KLRF1;LARP4;LGALS3;LSM4;MGST1;MPZL2;MRPL15;MRPS27;MTF2;NAT10;NCOR1;NDUFB5;NUP54;ORM1;OSBPL11;PAPOLA;PCMT1;PCNA;PDCD10;PIK3C3;PJA2;POLR3E;PPM1D;PPP4R1;PRDM1;PTGES3;RAB10;RAB18;RAP2C;RASS…	YES	2
CD38	enzyme	1.04e-06	BCL6;CD44;CD86;CISH;CRIP1;ERO1A;GBP2;GBP4;GLIPR2;IFI30;ITGB7;JCHAIN;LGALS3;MTDH;NABP1;NFIL3;P4HA1;PIM1;PPP3CC;PRDM1;SAP30;SLC16A3;TMED5	enzyme	0.0196	BCL6;CRIP1;GBP2;GBP4;IFI30;NABP1;NFIL3;SLC16A3	enzyme	1.09e-05	CD44;CD86;CISH;ERO1A;GLIPR2;ITGB7;JCHAIN;LGALS3;MTDH;P4HA1;PIM1;PPP3CC;PRDM1;SAP30;TMED5	YES	2
semaxinib	chemicalNAdrug	1.67e-06	ARG1;BPI;CEACAM8;DEFA3NA(includesNAothers);DEFA4;MMP9;NFE2L2;PCNA;PTGS2;VWF	chemicalNAdrug	0.0333	MMP9;NFE2L2;PTGS2	chemicalNAdrug	1.57e-05	ARG1;BPI;CEACAM8;DEFA3NA(includesNAothers);DEFA4;PCNA;VWF	YES	2
ATF4	transcriptionNAregulator	5.39e-06	APEX1;ATF3;ATF4;BCAT1;CEBPB;CPOX;CXCR5;ERO1A;GCH1;IARS;KLF4;LGALS3;MED13L;MGST1;MT2A;NARS;PTGS2;SHMT2;SLC38A2;WARS	transcriptionNAregulator	0.0276	ATF3;CXCR5;GCH1;MT2A;PTGS2;SLC38A2;WARS	transcriptionNAregulator	4.43e-05	APEX1;ATF4;BCAT1;CEBPB;CPOX;ERO1A;IARS;KLF4;LGALS3;MED13L;MGST1;NARS;SHMT2	YES	2
PLA2G6	enzyme	1.1e-05	ATF4;ORAI1;RGS2;RUNX2;STIM1	NA	NA	NA	enzyme	2.65e-05	ATF4;ORAI1;RUNX2;STIM1	YES	2
EIF2AK3	kinase	1.38e-05	ATF3;ATF4;BIRC2;CEBPB;CPOX;ERO1A;GCH1;IARS;KLF4;LMO4;NARS;NFIL3;PRDM1;RNASEL;SHMT2;WARS	NA	NA	NA	kinase	4.28e-05	ATF4;BIRC2;CEBPB;CPOX;ERO1A;IARS;KLF4;NARS;PRDM1;RNASEL;SHMT2	YES	2
5-fluorouracil	chemicalNAdrug	2.09e-05	AHSA1;ATF4;ATP5C1;BIRC2;CCT3;CD86;FAS;FBL;FKBP1A;FOXO1;HNRNPA1;HNRNPC;HSP90AB1;IARS;IL1B;PTGES3;PTGS2;RHOB;RPL21;RPL23;RPL7;RPS15A;RPS28;SAT1;SRP9;SUB1	chemicalNAdrug	0.531	FAS;HSP90AB1;IL1B;PTGS2;SAT1	chemicalNAdrug	3.28e-07	AHSA1;ATF4;ATP5C1;BIRC2;CCT3;CD86;FBL;FKBP1A;FOXO1;HNRNPA1;HNRNPC;IARS;PTGES3;RHOB;RPL21;RPL23;RPL7;RPS15A;RPS28;SRP9;SUB1	YES	2
ERG	transcriptionNAregulator	0.000336	ABCC4;CD164;CLIP1;CYFIP1;EPB41L3;FLNB;GMFB;GUCY1A3;HMGB1;MMP9;MPL;NFIL3;NUMB;PIM1;PLEK;PSTPIP2;RASSF1;RSU1;SVIL;VWF;WIPF1	NA	NA	NA	transcriptionNAregulator	0.00149	ABCC4;CD164;CYFIP1;GMFB;HMGB1;MPL;NUMB;PIM1;RASSF1;RSU1;SVIL;VWF;WIPF1	YES	2
IL3	cytokine	0.000445	ALOX5AP;ARHGEF1;CCR3;CD14;CD3G;CD48;CD86;CISH;EIF2AK2;FAS;FCER1A;FCER2;IL1B;IMPDH2;ITGAM;ITGB7;JCHAIN;KIF1B;KPNB1;MPO;NARS;NCF1;OSM;PIM1;RPL4;RPL7;SLC2A3;TNFSF10;USF2;YWHAG	NA	NA	NA	cytokine	0.00214	ALOX5AP;ARHGEF1;CCR3;CD3G;CD48;CD86;CISH;FCER1A;IMPDH2;ITGB7;JCHAIN;MPO;NARS;PIM1;RPL4;RPL7;USF2;YWHAG	YES	2
EPAS1	transcriptionNAregulator	0.000616	ADM;ARG1;CCR2;CHMP2B;HIST1H1C;HSPA4;ITGA2B;KDM3A;MYOM2;NFIL3;PDPK1;PFKFB3;PLOD2;RASSF1;SLC29A1;SLC2A3;SLC40A1;SLC6A8;SOD2;TRIM21	NA	NA	NA	transcriptionNAregulator	0.00118	ARG1;CCR2;CHMP2B;HIST1H1C;HSPA4;KDM3A;MYOM2;PDPK1;PLOD2;RASSF1;SLC29A1;SLC6A8;SOD2	YES	2
doxycycline	chemicalNAdrug	0.000829	CD38;CD86;HSPA1A/HSPA1B;JCHAIN;MMP9;MPO;NFE2L2;PRDM1;PTGS2;SOD2	NA	NA	NA	chemicalNAdrug	0.00127	CD38;CD86;HSPA1A/HSPA1B;JCHAIN;MPO;PRDM1;SOD2	YES	2
TGM2	enzyme	4.37e-27	ACSS2;ADGRE3;ALPL;AQP9;BCL6;CCL4L1/CCL4L2;CD300C;CD36;CD86;CEACAM1;CSRNP1;CXCL10;CXCR5;CYP4F3;DDX60L;DEFA3NA(includesNAothers);DEFA4;FCER1G;GCA;GIMAP2;HK3;IFI35;IFI6;IFIT1;IFIT2;IFIT3;IL1B;ITGAM;LILRA5;LRRK2;LSP1;MAFB;MMP9;MORC2;MT2A;NCF2;NLRC4;NPC2;OAS3;OASL;OLFM4;PADI4;PARP14;PARP9;PIM1;PLSCR1;PTGS1;RNF213;RUNX2;SAMD9L;SDCBP;SELP;SLFN5;SP110;STAT1;TAP1;TRIM22;XAF1	enzyme	2.18e-30	ACSS2;AQP9;BCL6;CD300C;CD36;CEACAM1;CXCL10;CXCR5;CYP4F3;DDX60L;FCER1G;GCA;GIMAP2;HK3;IFI35;IFI6;IFIT1;IFIT2;IFIT3;IL1B;ITGAM;LILRA5;LRRK2;MAFB;MMP9;MT2A;NCF2;NLRC4;NPC2;OAS3;OASL;PADI4;PARP14;PARP9;PLSCR1;PTGS1;RNF213;SAMD9L;SELP;SLFN5;SP110;STAT1;TAP1;TRIM22;XAF1	enzyme	0.00531	ADGRE3;ALPL;CCL4L1/CCL4L2;CD86;CSRNP1;DEFA3NA(includesNAothers);DEFA4;LSP1;MORC2;OLFM4;PIM1;RUNX2;SDCBP	NO	3
NKX2-3	transcriptionNAregulator	6.49e-25	ADM;ALPL;BATF2;CASP1;CD36;CD38;CD68;CSRNP1;CXCL16;DDX60L;EIF2AK2;FAM198B;FBN2;FBXO6;GBP1;GBP2;GCA;GCH1;HIST2H2AA3/HIST2H2AA4;HIST2H2AC;HLA-F;IL7R;KLF4;LAP3;MMRN1;NETO2;NT5C3A;PARP10;PARP14;PARP9;PLSCR1;PTGS2;RNF213;RPL23;RTP4;SAMD9;SAMD9L;SDPR;SERPINE2;SHMT2;SLC40A1;SP110;STAT1;STAT2;TAP1;TAP2;TIPARP;TMEM158;TRIM21;TRIM22;TYMP;UBE2L6;WRB;XAF1	transcriptionNAregulator	3.71e-28	ADM;BATF2;CASP1;CD36;CD68;CXCL16;DDX60L;EIF2AK2;FAM198B;FBXO6;GBP1;GBP2;GCA;GCH1;HIST2H2AA3/HIST2H2AA4;HIST2H2AC;IL7R;LAP3;MMRN1;NT5C3A;PARP10;PARP14;PARP9;PLSCR1;PTGS2;RNF213;RTP4;SAMD9;SAMD9L;SDPR;SLC40A1;SP110;STAT1;STAT2;TAP1;TAP2;TMEM158;TRIM21;TRIM22;TYMP;UBE2L6;XAF1	transcriptionNAregulator	0.00878	ALPL;CD38;CSRNP1;FBN2;HLA-F;KLF4;NETO2;RPL23;SERPINE2;SHMT2;TIPARP;WRB	NO	3
Immunoglobulin	complex	1e-22	ACSL1;ADM;AQP9;BCL3;BCL6;BLVRB;C3AR1;CCR2;CD44;CD86;CISH;CRISPLD2;CXCL10;CYP1B1;DGKA;DPYSL2;DUSP1;DYSF;EIF2AK2;FAS;FCER1G;FCGR1A;FCGR3A/FCGR3B;FLNB;HK3;HSPA6;IFI30;IL10;IL10RB;IL18R1;IL1B;IRF1;IRF7;JCHAIN;KCTD12;KLF4;MMP9;MPO;NCF2;NFIL3;PLSCR1;PTGS2;RAB31;RGS2;RSAD2;S100A12;S100A9;SAT1;SMOX;TCF7L2;TLR7;TLR8;TYMP;VCAN	complex	2.48e-23	ACSL1;ADM;AQP9;BCL3;BCL6;CRISPLD2;CXCL10;CYP1B1;DGKA;DUSP1;DYSF;EIF2AK2;FAS;FCER1G;FCGR1A;FLNB;HK3;HSPA6;IFI30;IL10;IL10RB;IL18R1;IL1B;IRF1;IRF7;MMP9;NCF2;NFIL3;PLSCR1;PTGS2;RAB31;RGS2;RSAD2;S100A12;SAT1;TLR7;TLR8;TYMP;VCAN	complex	0.00109	BLVRB;C3AR1;CCR2;CD44;CD86;CISH;DPYSL2;FCGR3A/FCGR3B;JCHAIN;KCTD12;KLF4;MPO;S100A9;SMOX;TCF7L2	NO	3
tretinoin	chemicalNA-NAendogenousNAmammalian	1.94e-22	ABCA1;ABLIM1;ACSL1;ACSS2;ADD3;ADGRE3;ADM;ALPL;AP1S2;APEX1;AQP9;ARG1;ARHGEF1;ATF4;BAMBI;BCL3;BCL6;BIRC2;BPI;C3AR1;CALM1NA(includesNAothers);CASP1;CCL4L1/CCL4L2;CCPG1;CCR1;CD14;CD300C;CD36;CD38;CD44;CD52;CD68;CD86;CEACAM1;CEACAM6;CEBPB;CGGBP1;COL9A2;CSRNP1;CTSL;CXCL10;CXCR5;CYBB;CYP4F3;DDX60L;DEFA3NA(includesNAothers);DEFA4;DHRS9;DUSP1;EEF1D;EIF2AK2;FCER1G;GBP4;GCA;GIMAP2;HK3;HNRNPC;HPRT1;ID3;IFI16…	chemicalNA-NAendogenousNAmammalian	2.39e-21	ABCA1;ABLIM1;ACSL1;ACSS2;ADM;AQP9;BCL3;BCL6;CASP1;CCPG1;CCR1;CD14;CD300C;CD36;CD68;CEACAM1;CTSL;CXCL10;CXCR5;CYBB;CYP4F3;DDX60L;DHRS9;DUSP1;EIF2AK2;FCER1G;GBP4;GCA;GIMAP2;HK3;ID3;IFI16;IFI35;IFI44;IFI44L;IFI6;IFIH1;IFIT1;IFIT2;IFIT3;IFITM1;IL10;IL1B;IRF1;ISG15;ITGA2B;ITGAM;JAK2;KCNJ2;KIF1B;LAP3;LILRA5;LRRK2;MAFB;MMP9;MT2A;NCF1;NCF2;NLRC4;NPC2;OAS3;OASL;PADI4;PARP14;PARP9;PLEK;PLEKHB1;PLSCR1;PRKCH…	chemicalNA-NAendogenousNAmammalian	3.79e-05	ADD3;ADGRE3;ALPL;AP1S2;APEX1;ARG1;ARHGEF1;ATF4;BAMBI;BIRC2;BPI;C3AR1;CALM1NA(includesNAothers);CCL4L1/CCL4L2;CD38;CD44;CD52;CD86;CEACAM6;CEBPB;CGGBP1;COL9A2;CSRNP1;DEFA3NA(includesNAothers);DEFA4;EEF1D;HNRNPC;HPRT1;IMPDH2;ITGB7;IVD;JCHAIN;KRT72;LSP1;METTL7A;MORC2;MPO;NMI;NRGN;NUMB;OLFM4;OLIG1;PDPK1;PIK3C3;PIM1;RNF10;RPL4;RPL7;RUNX2;S100A9;SDCBP;SERPINE2;SMOX;TAF6;USF1;VCL;VWF;WIPF1;YPEL1;YWHAB;ZE…	NO	3
PTGER4	g-proteinNAcoupledNAreceptor	7.16e-22	ARRDC3;CCNG2;CD44;CXCL10;CYBB;GBP2;GBP4;IFI16;IFI35;IFIH1;IFIT2;IL10;IL1B;IRF1;IRF7;LHFPL2;MAFB;MXI1;NCF1;NCF2;OLR1;OSM;PARP14;PTGS2;RNASEL;RNF213;RSAD2;RTP4;RUNX2;S1PR1;SAP30;SLAMF1;SLAMF8;SLFN5;ST8SIA4;TAGAP;TLR8;TNFSF10;TRIM21;XAF1;ZFP36L1	g-proteinNAcoupledNAreceptor	9.81e-23	CXCL10;CYBB;GBP2;GBP4;IFI16;IFI35;IFIH1;IFIT2;IL10;IL1B;IRF1;IRF7;LHFPL2;MAFB;NCF1;NCF2;OSM;PARP14;PTGS2;RNF213;RSAD2;RTP4;S1PR1;SLAMF1;SLFN5;ST8SIA4;TLR8;TNFSF10;TRIM21;XAF1;ZFP36L1	g-proteinNAcoupledNAreceptor	0.00956	ARRDC3;CCNG2;CD44;OLR1;RNASEL;RUNX2;SAP30;SLAMF8;TAGAP	NO	3
TCR	complex	2.05e-21	ABLIM1;ADM;AIM2;ARHGEF1;BCAT1;BCL3;BIN1;CCR1;CCR2;CCR3;CD27;CD38;CD44;CD5;CD6;CISH;CXCL10;CXCR3;CXCR5;CYTIP;FAS;GBP4;HERC5;ID3;IFI44;IFI44L;IFI6;IFIH1;IFIT1;IFIT2;IFIT3;IFNAR1;IL10;IL18R1;IL7R;IRF1;IRF7;ISG15;ITGB7;LMNB1;MAP3K8;OASL;PASK;PIM1;PLCG1;PRDM1;PRF1;RPL13A;RSAD2;SCARB2;SDCBP;SLAMF1;SLC2A3;STAT1;TLR7;TNFSF13B;TOB1;TWSG1;ZAP70	complex	2.48e-22	ABLIM1;ADM;AIM2;BCL3;BIN1;CCR1;CD27;CD5;CD6;CXCL10;CXCR3;CXCR5;FAS;GBP4;HERC5;ID3;IFI44;IFI44L;IFI6;IFIH1;IFIT1;IFIT2;IFIT3;IL10;IL18R1;IL7R;IRF1;IRF7;ISG15;LMNB1;OASL;PASK;PLCG1;RPL13A;RSAD2;SCARB2;SLAMF1;SLC2A3;STAT1;TLR7;TNFSF13B;ZAP70	complex	0.00164	ARHGEF1;BCAT1;CCR2;CCR3;CD38;CD44;CISH;CYTIP;IFNAR1;ITGB7;MAP3K8;PIM1;PRDM1;PRF1;SDCBP;TOB1;TWSG1	NO	3
TNF	cytokine	2.15e-20	ABCA1;ACADM;ACSL1;ACTA2;ADM;ALOX5AP;AQP9;ARG1;ARL6IP5;ARRDC3;ATF3;ATF4;BAMBI;BCL3;BCL6;BIRC2;C3AR1;CARD16;CARD6;CASP1;CASP4;CCR1;CCR2;CCR3;CD14;CD36;CD38;CD3E;CD44;CD5;CD55;CD86;CEBPB;CISH;CLEC5A;CLIC4;CXCL10;CXCL16;CXCR3;CXCR5;CYBB;CYP1B1;CYTIP;DDIAS;DENND2D;DSC2;DUSP1;DUSP6;EIF2AK2;F11R;FAM198B;FAS;FBL;FCER1G;FCER2;FTH1;GBP1;GBP2;GCH1;GNAI3;GNB4;GPR84;HERC5;HK3;HLA-F;HMGB1;HP;HPRT1;HSP90AB1;HSP…	cytokine	1.14e-21	ABCA1;ACSL1;ACTA2;ADM;AQP9;ATF3;BCL3;BCL6;CARD16;CASP1;CASP4;CCR1;CD14;CD36;CD3E;CD5;CLIC4;CXCL10;CXCL16;CXCR3;CXCR5;CYBB;CYP1B1;DDIAS;DSC2;DUSP1;DUSP6;EIF2AK2;F11R;FAM198B;FAS;FCER1G;FCER2;FTH1;GBP1;GBP2;GCH1;GPR84;HERC5;HK3;HP;HSP90AB1;HSPA1A/HSPA1B;ID3;IFI16;IFI6;IFIH1;IFIT1;IFIT3;IFITM1;IL10;IL18R1;IL1B;IL7R;IRAK3;IRF1;IRF7;ISG15;ITGAM;KCNJ2;KYNU;LRG1;LY96;MEFV;MMP9;MT1A;NCF1;NCF2;NFE2L2;NFKB…	cytokine	0.000453	ACADM;ALOX5AP;ARG1;ARL6IP5;ARRDC3;ATF4;BAMBI;BIRC2;C3AR1;CARD6;CCR2;CCR3;CD38;CD44;CD55;CD86;CEBPB;CISH;CLEC5A;CYTIP;DENND2D;FBL;GNAI3;GNB4;HLA-F;HMGB1;HPRT1;HSPA1A/HSPA1B;HSPA4;IRF8;ITGB7;KLF4;KRT23;LGALS3;MAN1C1;MAP3K8;MGST1;MPO;MTDH;NUMB;OLR1;ORM1;PIM1;PLOD2;PNPLA8;PRDM1;RGL2;RUNX2;S100A9;SERPINE2;SIRT1;SNRK;SOD2;SP3;SVIL;TIFA;TMEM176B;TPST1;UBQLN2;VAV3;VCL;WBSCR22;YWHAG;ZAK	NO	3
CD40LG	cytokine	2.29e-20	ATF3;BCL6;BIRC2;CASP1;CCNG2;CCR1;CCR2;CD27;CD38;CD44;CD86;CD8A;CDC25B;CLIP1;CLUH;CXCL10;CXCR3;CYP1B1;CYTIP;DUSP1;E2F2;EIF2AK2;FAS;FBL;GCH1;GPR183;HSPA1A/HSPA1B;ID3;IFI44;IFI6;IFIT1;IFIT2;IFIT3;IFITM1;IL10;IL1B;IL1RAP;IL7R;IRF1;ISG15;ITGAM;ITGB7;JAK2;MARCKS;MT2A;PIM1;PLEK;PRDM1;PTGS2;PTPN12;RGS2;SAMSN1;SELP;SERPINA10;SLAMF1;SLC29A1;SOD2;STAT1;TAP1;TAP2;TNFAIP6;TNFRSF13B;TNFSF10;TYMP;ZAP70;ZFP36L1	cytokine	7.57e-25	ATF3;BCL6;CASP1;CCR1;CD27;CD8A;CDC25B;CLIP1;CXCL10;CXCR3;CYP1B1;DUSP1;E2F2;EIF2AK2;FAS;GCH1;GPR183;HSPA1A/HSPA1B;ID3;IFI44;IFI6;IFIT1;IFIT2;IFIT3;IFITM1;IL10;IL1B;IL7R;IRF1;ISG15;ITGAM;JAK2;MARCKS;MT2A;PLEK;PTGS2;PTPN12;RGS2;SELP;SERPINA10;SLAMF1;STAT1;TAP1;TAP2;TNFAIP6;TNFRSF13B;TNFSF10;TYMP;ZAP70;ZFP36L1	cytokine	0.0187	BIRC2;CCNG2;CCR2;CD38;CD44;CD86;CLUH;CYTIP;FBL;HSPA1A/HSPA1B;IL1RAP;ITGB7;PIM1;PRDM1;SAMSN1;SLC29A1;SOD2	NO	2
TGFB1	growthNAfactor	6.36e-19	ABCA1;ABLIM3;ACTA2;ACVR1;ADM;AIM2;ALOX5AP;AMD1;AQP9;ARG1;ARL4A;ASGR2;ATF4;BAMBI;BCL3;BCL6;BIN1;C1QB;C2;C20orf24;C3AR1;CALD1;CALM1NA(includesNAothers);CAMP;CASP1;CASP4;CCNG2;CCR1;CCR2;CCR3;CD14;CD36;CD44;CD55;CD68;CD72;CD86;CEACAM1;CEBPB;CHMP3;CLIC4;CRIP2;CUL5;CXCL10;CXCR3;CXCR5;CYBB;DACH1;DMTN;DSC2;DUSP1;EGF;ERLIN2;FAM3C;FAS;FBLN5;FCER1A;FCER1G;FCGR1A;FCGR3A/FCGR3B;FLI1;FLNB;FNDC3B;FOXO1;FTH1;GBP…	growthNAfactor	5.84e-15	ABCA1;ABLIM3;ACTA2;ADM;AIM2;AQP9;ASGR2;BCL3;BCL6;BIN1;C1QB;C2;CALD1;CAMP;CASP1;CASP4;CCR1;CD14;CD36;CD68;CD72;CEACAM1;CLIC4;CRIP2;CXCL10;CXCR3;CXCR5;CYBB;DSC2;DUSP1;FAS;FBLN5;FCER1G;FCGR1A;FLNB;FNDC3B;FTH1;GBP1;GBP2;GNG7;GNS;GYG1;HEBP1;HSPA1A/HSPA1B;ID3;IFI16;IFI30;IFIH1;IFIT3;IFRD1;IL10;IL1B;IRAK3;IRF1;ITGAM;ITGB5;JADE2;LTBP3;MEFV;MMP9;MYOF;NCF1;NCF2;NCR3;OSM;P2RY14;PDLIM7;PDZK1IP1;PLOD1;PLSCR1;…	growthNAfactor	3.01e-06	ACVR1;ALOX5AP;AMD1;ARG1;ARL4A;ATF4;BAMBI;C20orf24;C3AR1;CALM1NA(includesNAothers);CCNG2;CCR2;CCR3;CD44;CD55;CD86;CEBPB;CHMP3;CUL5;DACH1;DMTN;EGF;ERLIN2;FAM3C;FCER1A;FCGR3A/FCGR3B;FLI1;FOXO1;GLRX2;GNB4;H1FX;HAT1;HDAC2;HNRNPC;HSPA1A/HSPA1B;IARS;IDI1;ITGB7;KLF4;KPNA3;LGALS3;MARCH7;MTRR;MYBL1;NAB1;OLR1;P4HA1;PCNA;PIM1;PLOD2;PMEPA1;PPT1;PRDM1;PTGER4;RAB18;RASSF1;RHOB;RORA;RPN2;RSU1;RUNX2;S100A11;SAR1A…	NO	3
Ifnar	group	8.87e-19	CD86;CD8A;CXCL10;EIF2AK2;FCER1A;FCER1G;GBP2;HLA-G;IFI16;IFI35;IFIH1;IFIT2;IFIT3;IFITM3;IL1B;IRF1;IRF7;IRF8;MMP9;OASL;RNF213;RSAD2;STAT1;STAT2;TAP1;TAP2;TNFSF10;TRIM21;UBE2L6;XAF1	group	2.21e-24	CD8A;CXCL10;EIF2AK2;FCER1G;GBP2;HLA-G;IFI16;IFI35;IFIH1;IFIT2;IFIT3;IFITM3;IL1B;IRF1;IRF7;MMP9;OASL;RNF213;RSAD2;STAT1;STAT2;TAP1;TAP2;TNFSF10;TRIM21;UBE2L6;XAF1	NA	NA	NA	NO	2
IFNA2	cytokine	1.19e-18	ARL5A;CD86;CEACAM1;CISH;CXCL10;EIF2AK2;EPB41L3;FAS;GBP1;GBP2;HERC5;HSH2D;HSPA6;IFI16;IFI35;IFI44;IFI44L;IFI6;IFIH1;IFIT1;IFIT2;IFIT3;IFITM1;IFITM3;IL10;IL10RB;IL1B;IRF1;IRF7;ISG15;MMP9;MT2A;OAS3;PARP9;PLSCR1;RASSF1;RSAD2;SAMD9;SAMSN1;SP110;STAT1;TAP1;TDRD7;TNFSF10;TRIM21;UBE2L6;XAF1	cytokine	1.39e-26	CEACAM1;CXCL10;EIF2AK2;EPB41L3;FAS;GBP1;GBP2;HERC5;HSPA6;IFI16;IFI35;IFI44;IFI44L;IFI6;IFIH1;IFIT1;IFIT2;IFIT3;IFITM1;IFITM3;IL10;IL10RB;IL1B;IRF1;IRF7;ISG15;MMP9;MT2A;OAS3;PARP9;PLSCR1;RSAD2;SAMD9;SP110;STAT1;TAP1;TDRD7;TNFSF10;TRIM21;UBE2L6;XAF1	NA	NA	NA	NO	2
poly rI:rC-RNA	biologicNAdrug	1.58e-18	ABCA1;ATF3;ATF4;BIRC2;C2;CD14;CD36;CD44;CD86;CEACAM1;CEBPB;CXCL10;CXCR3;DUSP1;EIF2AK2;FAS;FCGR1A;GBP1;GBP2;GCH1;HLA-F;HLA-G;IFI16;IFIH1;IFIT1;IFIT2;IFIT3;IL10;IL1B;IRF1;IRF7;ISG15;ITGAM;JAK2;KLF4;KYNU;MMP9;NFIL3;NMI;OAS3;OASL;OLR1;PIM1;PLCG1;PRKCQ;PSIP1;PTGS2;RGS2;RNPC3;RSAD2;SAT1;SERPING1;SLAMF1;SLC40A1;SOD2;ST8SIA4;STAT1;STAT2;TAP1;TAP2;TIPARP;TLR1;TLR5;TNFAIP6;TNFSF10;TNFSF13B;USF1	biologicNAdrug	1.28e-23	ABCA1;ATF3;C2;CD14;CD36;CEACAM1;CXCL10;CXCR3;DUSP1;EIF2AK2;FAS;FCGR1A;GBP1;GBP2;GCH1;HLA-G;IFI16;IFIH1;IFIT1;IFIT2;IFIT3;IL10;IL1B;IRF1;IRF7;ISG15;ITGAM;JAK2;KYNU;MMP9;NFIL3;OAS3;OASL;PLCG1;PTGS2;RGS2;RSAD2;SAT1;SERPING1;SLAMF1;SLC40A1;ST8SIA4;STAT1;STAT2;TAP1;TAP2;TLR1;TLR5;TNFAIP6;TNFSF10;TNFSF13B	NA	NA	NA	NO	2
Ifn	group	4e-18	APOBEC3A;BCL6;CD44;CD58;CD86;CXCL10;CXCR3;EIF2AK2;FAS;IFI16;IFIH1;IFIT1;IFITM1;IFITM3;IFNAR1;IL10;IRF1;IRF7;IRF8;ISG15;MMP9;OAS3;OASL;RNASEL;RSAD2;STAT1;TAP1;TLR1;TLR5;TLR7;TNFSF13B;TRIM21;TRIM22;TYMP	group	1.01e-22	APOBEC3A;BCL6;CD58;CXCL10;CXCR3;EIF2AK2;FAS;IFI16;IFIH1;IFIT1;IFITM1;IFITM3;IL10;IRF1;IRF7;ISG15;MMP9;OAS3;OASL;RSAD2;STAT1;TAP1;TLR1;TLR5;TLR7;TNFSF13B;TRIM21;TRIM22;TYMP	NA	NA	NA	NO	2
CD3	complex	6.4e-18	ACTR3;ATF4;ATP5C1;BAMBI;BCL6;C2;CALM1NA(includesNAothers);CCR1;CCR2;CD2;CD27;CD3E;CD44;CD5;CD86;CD8A;CEACAM1;CISH;CLIP1;CNIH4;CXCL10;CXCR3;DEFA3NA(includesNAothers);FAM160B1;FAS;FBL;FCER1G;FKBP1A;FYB;G6PD;GBP1;GZMK;HAT1;HDAC2;HIST2H2AA3/HIST2H2AA4;HNRNPA1;HSPA1A/HSPA1B;ID3;IFI35;IFIT1;IFITM1;IL10;IL10RB;IL18R1;IL1B;IL1RAP;IL7R;IRF1;IRF8;ITGB5;ITGB7;JAK2;LSP1;LYPLA1;MAP3K8;MMRN1;NFE2L2;NLRP1;NUDT1…	complex	1.78e-13	ACTR3;BCL6;C2;CCR1;CD2;CD27;CD3E;CD5;CD8A;CEACAM1;CLIP1;CNIH4;CXCL10;CXCR3;FAM160B1;FAS;FCER1G;FYB;GBP1;GZMK;HIST2H2AA3/HIST2H2AA4;HSPA1A/HSPA1B;ID3;IFI35;IFIT1;IFITM1;IL10;IL10RB;IL18R1;IL1B;IL7R;IRF1;ITGB5;JAK2;MMRN1;NFE2L2;PLEK;PTGS2;PTMA;PYGL;STAT1;TCF7;TNFRSF25;TNFSF10;TSPAN9;XAF1;ZFP36L1	complex	1.11e-06	ATF4;ATP5C1;BAMBI;CALM1NA(includesNAothers);CCR2;CD44;CD86;CISH;DEFA3NA(includesNAothers);FBL;FKBP1A;G6PD;HAT1;HDAC2;HNRNPA1;HSPA1A/HSPA1B;IL1RAP;IRF8;ITGB7;LSP1;LYPLA1;MAP3K8;NLRP1;NUDT1;ORAI1;PCNA;PRF1;PTGER4;RORA;S100A11;SOS1;STIM1;TAF15;TCEA1;TPST1;TUBB1;UBE4A;VPS4B	NO	3
STAT3	transcriptionNAregulator	9.36e-18	ACTA2;ADM;APEX1;ARG1;BCL3;BCL6;CASP1;CCR1;CD86;CEACAM1;CEBPB;CTSL;CXCL10;CXCR3;DTX3;EIF2AK2;FAM26F;FAS;FCER1G;FCGR1A;GBP2;GBP5;GPR65;HERC5;HIST2H2AA3/HIST2H2AA4;HP;IFI16;IFI30;IFI35;IFI44;IFI6;IFIH1;IFIT1;IFIT2;IFIT3;IFITM1;IFITM3;IKZF3;IL10;IL18R1;IL1B;IRF1;IRF7;ISG15;ITGAM;JAK2;KLF4;MMP9;NFKBIZ;OAS3;OASL;PIM1;PLSCR1;PRDM1;PRF1;PSIP1;PTGS2;RORA;RSAD2;S100A9;S1PR1;SERPINE2;SLAMF1;SLFN5;SOD2;SP110…	transcriptionNAregulator	6.43e-26	ACTA2;ADM;BCL3;BCL6;CASP1;CCR1;CEACAM1;CTSL;CXCL10;CXCR3;EIF2AK2;FAM26F;FAS;FCER1G;FCGR1A;GBP2;GBP5;GPR65;HERC5;HIST2H2AA3/HIST2H2AA4;HP;IFI16;IFI30;IFI35;IFI44;IFI6;IFIH1;IFIT1;IFIT2;IFIT3;IFITM1;IFITM3;IL10;IL18R1;IL1B;IRF1;IRF7;ISG15;ITGAM;JAK2;MMP9;NFKBIZ;OAS3;OASL;PLSCR1;PTGS2;RSAD2;S1PR1;SLAMF1;SLFN5;SP110;STAT1;STAT2;TAP1;TNFSF10;TRIM22;VCAN;WARS;XAF1	NA	NA	NA	NO	2
IRF3	transcriptionNAregulator	9.99e-18	B4GALT5;BIRC2;CD58;CD86;CLIC4;CXCL10;CXCR3;FAM26F;FCGR1A;GBP1;GBP5;HLA-F;IFI16;IFI44;IFI6;IFIH1;IFIT1;IFIT2;IFIT3;IFITM3;IL10;IL1B;IRF7;ISG15;MMP9;NT5C3A;OAS3;OASL;PARP14;PIK3C3;PLAC8;RSAD2;SAMD9L;SAP30;STAT1;STAT2;TAP1;TDRD7;TPST1;UBE2L6	transcriptionNAregulator	2.28e-23	B4GALT5;CD58;CLIC4;CXCL10;CXCR3;FAM26F;FCGR1A;GBP1;GBP5;IFI16;IFI44;IFI6;IFIH1;IFIT1;IFIT2;IFIT3;IFITM3;IL10;IL1B;IRF7;ISG15;MMP9;NT5C3A;OAS3;OASL;PARP14;PLAC8;RSAD2;SAMD9L;STAT1;STAT2;TAP1;TDRD7;UBE2L6	NA	NA	NA	NO	2
IFNL1	cytokine	1.28e-17	ATF3;CXCL10;EIF2AK2;GBP1;HERC5;IFI35;IFI44;IFI44L;IFI6;IFIH1;IFIT1;IFIT2;IFIT3;IFITM1;IFITM3;IL10;ISG15;OAS3;OASL;PLSCR1;RSAD2;SAMD9;SP110;STAT1;TDRD7;TRIM22;UBE2L6	cytokine	2.05e-26	ATF3;CXCL10;EIF2AK2;GBP1;HERC5;IFI35;IFI44;IFI44L;IFI6;IFIH1;IFIT1;IFIT2;IFIT3;IFITM1;IFITM3;IL10;ISG15;OAS3;OASL;PLSCR1;RSAD2;SAMD9;SP110;STAT1;TDRD7;TRIM22;UBE2L6	NA	NA	NA	NO	2
TP53	transcriptionNAregulator	2.7e-17	ACTA2;ADCK3;ADD3;AHSA1;ANXA3;APEX1;ATF3;ATF4;ATP5C1;BCL3;BIRC2;BMX;C2;CASP1;CASP4;CCNG2;CD44;CDC25B;CEBPB;CERS6;CLIC4;CPOX;DDIAS;DDX3X;DGKA;DHRS9;DLD;DRAM1;DUSP1;DUSP6;EGF;F11R;FAM120A;FAM212B;FAM3C;FAS;FKBP1A;FOXO1;G6PD;GAS6;GBP1;GLRX;HDAC2;HERC5;HMGB1;HSP90AB1;HSPA1A/HSPA1B;ID3;IFI16;IFI30;IFI35;IL10;IL1B;IRF7;IRF8;ISG15;ITGA2B;ITGB5;ITGB7;KLF4;KPNB1;LGALS3;LSP1;LYPLA1;MAFB;MAP3K8;MAP4K1;MED13L…	transcriptionNAregulator	7.53e-11	ACTA2;ANXA3;ATF3;BCL3;BMX;C2;CASP1;CASP4;CDC25B;CLIC4;DDIAS;DGKA;DHRS9;DRAM1;DUSP1;DUSP6;F11R;FAS;GAS6;GBP1;GLRX;HERC5;HSP90AB1;HSPA1A/HSPA1B;ID3;IFI16;IFI30;IFI35;IL10;IL1B;IRF7;ISG15;ITGA2B;ITGB5;KPNB1;MAFB;MAP4K1;MMP9;MYL9;MYOF;NCF1;NLRC4;PADI4;PFKFB3;POLB;PTGDS;PTGS1;PTGS2;PTPN12;SAT1;SCO2;SELP;SERPING1;SESN1;SH3BGRL2;STAT1;TAP1;TAP2;TCL1A;TDP2;TLR1;TNFSF10;TRIM22;UPP1;VCAN;WSB2;XAF1;ZAP70;ZF…	transcriptionNAregulator	3.88e-08	ADCK3;ADD3;AHSA1;APEX1;ATF4;ATP5C1;BIRC2;CCNG2;CD44;CEBPB;CERS6;CPOX;DDX3X;DLD;EGF;FAM120A;FAM212B;FAM3C;FKBP1A;FOXO1;G6PD;HDAC2;HMGB1;HSPA1A/HSPA1B;IRF8;ITGB7;KLF4;LGALS3;LSP1;LYPLA1;MAP3K8;MED13L;MPZL2;MTDH;MYBL1;NAB1;NARS;NCK2;NEIL2;ORM1;P4HA1;PCNA;PIK3C3;PIM1;PLOD2;PMEPA1;POLD2;POLR3E;PPM1D;PPP1CC;PPT1;PRDM1;RHOB;RPN2;RUNX2;SERPINE2;SIRT1;SNRK;SOD2;SPN;TCF7L2;TCN2;TMED7;TOB1;TOM1;TRIM28;UBQLN…	NO	3
IL15	cytokine	6.28e-17	ATF4;BAMBI;CALM1NA(includesNAothers);CCR1;CCR2;CD2;CD38;CD44;CD5;CD55;CD86;CD8A;CEACAM1;CISH;CXCL10;DEFA3NA(includesNAothers);FAM160B1;FAS;FCGR3A/FCGR3B;FKBP1A;FLT3LG;FYB;G6PD;GNLY;GZMK;HAT1;HIST2H2AA3/HIST2H2AA4;HLX;IFI35;IFIT1;IFITM1;IL10;IL18R1;IL18RAP;IL1RAP;IL7R;IRF1;ITGB5;ITGB7;LSP1;LYPLA1;NCR3;NUDT1;PCNA;PIM1;PLEK;PRDM1;PRF1;PYGL;S100A11;S1PR1;SIRT1;SOS1;TCEA1;TCF7;TNFRSF25;TNFSF10;UPP1;ZF…	cytokine	3.98e-10	CCR1;CD2;CD5;CD8A;CEACAM1;CXCL10;FAM160B1;FAS;FYB;GZMK;HIST2H2AA3/HIST2H2AA4;HLX;IFI35;IFIT1;IFITM1;IL10;IL18R1;IL18RAP;IL7R;IRF1;ITGB5;NCR3;PLEK;PYGL;S1PR1;TCF7;TNFRSF25;TNFSF10;UPP1;ZFP36L1	cytokine	6.94e-08	ATF4;BAMBI;CALM1NA(includesNAothers);CCR2;CD38;CD44;CD55;CD86;CISH;DEFA3NA(includesNAothers);FCGR3A/FCGR3B;FKBP1A;FLT3LG;G6PD;GNLY;HAT1;IL1RAP;ITGB7;LSP1;LYPLA1;NUDT1;PCNA;PIM1;PRDM1;PRF1;S100A11;SIRT1;SOS1;TCEA1	NO	3
fluticasone	chemicalNAdrug	2.31e-16	ABLIM3;ADM;AQP9;C1QB;CAMP;CCL4L1/CCL4L2;CD36;CD86;CLEC12A;CLEC4A;CXCL10;FBLN5;GBP5;HLA-DOA;HLA-F;IFIT1;IL10;IL1B;IRF8;ITGB7;METTL7A;MMP9;MT1A;MT2A;OLR1;PLAC8;PTGS1;RNASE2;SESN1;SLAMF1;SLC16A6;SLC29A1;STAT1;TAP1;TCN2;TNFSF13B;TPST1;VWF;WARS	chemicalNAdrug	9.52e-16	ABLIM3;ADM;AQP9;C1QB;CAMP;CD36;CLEC12A;CLEC4A;CXCL10;FBLN5;GBP5;HLA-DOA;IFIT1;IL10;IL1B;MMP9;MT1A;MT2A;PLAC8;PTGS1;RNASE2;SESN1;SLAMF1;STAT1;TAP1;TNFSF13B;WARS	chemicalNAdrug	0.00176	CCL4L1/CCL4L2;CD86;HLA-F;IRF8;ITGB7;METTL7A;OLR1;SLC16A6;SLC29A1;TCN2;TPST1;VWF	NO	3
IL1B	cytokine	3.77e-16	ACTA2;ADM;ALPL;ARG1;ARL6IP5;ATF3;ATF4;BAMBI;BCL3;BIRC2;CASP4;CCR1;CCR2;CD14;CD44;CD55;CD86;CEBPB;CISH;CSRNP1;CXCL10;CXCR3;CYBB;CYTIP;DDIAS;DR1;DUSP1;E2F2;FAM129A;FAS;FCER2;FOXO1;G6PD;GAS6;GBP1;GBP2;GCH1;H1FX;HERC5;HMGB1;HP;HPRT1;HSPA1A/HSPA1B;ID3;IFI16;IFIT1;IFIT3;IFRD1;IL10;IL18R1;IL18RAP;IL1B;IL1RAP;IRAK3;IRF1;IRF7;ISG15;ITGAM;LY96;MAP3K8;MEFV;MMP9;MT2A;MTDH;NFE2L2;NFIL3;NFKBIZ;NMI;OLR1;ORM1;OS…	cytokine	1.42e-16	ACTA2;ADM;ATF3;BCL3;CASP4;CCR1;CD14;CXCL10;CXCR3;CYBB;DDIAS;DUSP1;E2F2;FAS;FCER2;GAS6;GBP1;GBP2;GCH1;HERC5;HP;HSPA1A/HSPA1B;ID3;IFI16;IFIT1;IFIT3;IFRD1;IL10;IL18R1;IL18RAP;IL1B;IRAK3;IRF1;IRF7;ISG15;ITGAM;LY96;MEFV;MMP9;MT2A;NFE2L2;NFIL3;NFKBIZ;OSM;PLSCR1;PTGDS;PTGS1;PTGS2;RSAD2;SESN1;SLAMF1;STAT1;TAP2;TLR7;TLR8;TNFAIP6;TNFSF10;TNFSF13B;TYMP;UBE2L6;VCAN	cytokine	0.00113	ALPL;ARG1;ARL6IP5;ATF4;BAMBI;BIRC2;CCR2;CD44;CD55;CD86;CEBPB;CISH;CSRNP1;CYTIP;DR1;FAM129A;FOXO1;G6PD;H1FX;HMGB1;HPRT1;HSPA1A/HSPA1B;IL1RAP;MAP3K8;MTDH;NMI;OLR1;ORM1;PIM1;RHOB;RORA;RUNX2;S100A9;SIRT1;SOD2;TMEM176B;TOB1	NO	3
interferon beta-1a	biologicNAdrug	7.81e-16	BIRC2;BNIP2;CCR2;FCER1G;FCGR1A;FKBP1A;FYB;GBP5;GNLY;GPR65;IFI35;IFI6;IFIT1;IRF1;IRF7;JAK2;LILRA2;MMP9;NCF2;NFIL3;NMI;PPP1CC;RPL26;RPS28;S100A12;S100A9;SERPING1;STAT1;TLR1;TNFAIP6;TNFSF13B;ZNF148	biologicNAdrug	1.63e-12	FCER1G;FCGR1A;FYB;GBP5;GPR65;IFI35;IFI6;IFIT1;IRF1;IRF7;JAK2;MMP9;NCF2;NFIL3;S100A12;SERPING1;STAT1;TLR1;TNFAIP6;TNFSF13B	biologicNAdrug	6.54e-05	BIRC2;BNIP2;CCR2;FKBP1A;GNLY;LILRA2;NMI;PPP1CC;RPL26;RPS28;S100A9;ZNF148	NO	3
IL2	cytokine	9.58e-16	ABCA1;ADCY3;BCL6;CACNA1E;CARD6;CASP1;CCNG2;CCR1;CCR2;CCR3;CD2;CD38;CD3G;CD44;CD5;CD58;CD86;CD8A;CEACAM1;CISH;CPD;CSRNP1;CXCL10;CXCR3;CXCR5;CYTIP;DENND2D;DUSP6;FAS;FCER1G;FCGR3A/FCGR3B;FCMR;FLT3LG;FOXO1;GZMK;HEMGN;HSPA1A/HSPA1B;IDI1;IL10;IL18R1;IL18RAP;IL1B;IL7R;IRF1;ITGB7;JAK2;MMP9;NCR3;NETO2;NMI;NRGN;OSM;PCNA;PIM1;PLAC8;PRDM1;PRF1;PROS1;PTGS2;RGCC;RGS2;RHOB;RPL21;SELP;SESN1;SLAMF1;SLC2A3;SOS1;TN…	cytokine	1.85e-14	ABCA1;ADCY3;BCL6;CACNA1E;CASP1;CCR1;CD2;CD5;CD58;CD8A;CEACAM1;CPD;CXCL10;CXCR3;CXCR5;DUSP6;FAS;FCER1G;FCMR;GZMK;HEMGN;HSPA1A/HSPA1B;IL10;IL18R1;IL18RAP;IL1B;IL7R;IRF1;JAK2;MMP9;NCR3;OSM;PLAC8;PROS1;PTGS2;RGCC;RGS2;SELP;SESN1;SLAMF1;SLC2A3;TNFRSF13B;TNFSF10;TRIB2;UPP1	cytokine	0.0002	CARD6;CCNG2;CCR2;CCR3;CD38;CD3G;CD44;CD86;CISH;CSRNP1;CYTIP;DENND2D;FCGR3A/FCGR3B;FLT3LG;FOXO1;HSPA1A/HSPA1B;IDI1;ITGB7;NETO2;NMI;NRGN;PCNA;PIM1;PRDM1;PRF1;RHOB;RPL21;SOS1;ZAK	NO	3
TLR4	transmembraneNAreceptor	6.12e-15	ADM;ATF3;BAMBI;BPI;CD14;CD38;CD44;CD86;CERS6;CISH;CXCL10;EGF;FAS;FLT3LG;GBP2;HHEX;HMGB1;HPSE;IFI16;IFIT2;IFIT3;IFITM3;IL10;IL1B;IRAK3;IRF1;IRF7;IRF8;ISG15;ITGAM;LMO4;LRRK2;LYST;MMP9;NFKBIZ;NMI;NOD2;NSMAF;OASL;PLEK;PRDM1;PTGS2;RGCC;RSAD2;SAP30;SELP;SLC6A12;SMPDL3A;SOD2;STAT1;STAT2;TNFRSF13B;TNFSF10;TRIM21	transmembraneNAreceptor	9.7e-16	ADM;ATF3;CD14;CXCL10;FAS;GBP2;HHEX;HPSE;IFI16;IFIT2;IFIT3;IFITM3;IL10;IL1B;IRAK3;IRF1;IRF7;ISG15;ITGAM;LMO4;LRRK2;MMP9;NFKBIZ;NOD2;OASL;PLEK;PTGS2;RGCC;RSAD2;SELP;SLC6A12;SMPDL3A;STAT1;STAT2;TNFRSF13B;TNFSF10;TRIM21	transmembraneNAreceptor	0.00761	BAMBI;BPI;CD38;CD44;CD86;CERS6;CISH;EGF;FLT3LG;HMGB1;IRF8;LYST;NMI;NSMAF;PRDM1;SAP30;SOD2	NO	3
camptothecin	chemicalNAdrug	8.02e-15	ACTA2;ADO;ANO9;ARHGEF1;ARL4A;ATF3;BAMBI;BIRC2;BLK;CABIN1;CASP1;CASP4;CCR1;CD22;CD300C;CD48;CD86;CTSL;CXCR5;DUSP6;FAS;FNDC3A;FNDC3B;FOXO1;GBP2;GNG7;H2AFJ;HLA-F;HLA-G;ID3;IFI16;IL18R1;IL1B;IL1RAP;IRF1;LGALS3;MED13L;MMP9;MPZL1;NLRP1;NUMA1;OLFM4;ORM1;OSM;P2RY10;PCNA;PDLIM7;PGLYRP1;PHF21A;PLAC8;PPM1D;PPP1CC;PTGER4;PTGS2;RSAD2;RSU1;S100A12;SAT1;SELP;SOD2;SPTBN1;STK3;STX11;TAP1;TLK1;TMEM158;TNFAIP6;TNS3…	chemicalNAdrug	2.75e-10	ACTA2;ATF3;BLK;CASP1;CASP4;CCR1;CD22;CD300C;CTSL;CXCR5;DUSP6;FAS;FNDC3B;GBP2;GNG7;H2AFJ;HLA-G;ID3;IFI16;IL18R1;IL1B;IRF1;MMP9;OSM;P2RY10;PDLIM7;PGLYRP1;PLAC8;PTGS2;RSAD2;S100A12;SAT1;SELP;SPTBN1;STK3;STX11;TAP1;TMEM158;TNFAIP6;ZFP36L1	chemicalNAdrug	5.02e-06	ADO;ANO9;ARHGEF1;ARL4A;BAMBI;BIRC2;CABIN1;CD48;CD86;FNDC3A;FOXO1;HLA-F;IL1RAP;LGALS3;MED13L;MPZL1;NLRP1;NUMA1;OLFM4;ORM1;PCNA;PHF21A;PPM1D;PPP1CC;PTGER4;RSU1;SOD2;TLK1;TNS3;TOB1;TOPORS;TSPAN3;TUBA4A;UTP3;VAV3	NO	3
IFN Beta	group	1.42e-14	ATF3;C3AR1;CD86;CEBPB;CXCL10;DUSP1;EIF2AK2;HERC5;HLA-G;IFI16;IFI35;IFI44;IFI6;IFIH1;IFIT1;IFIT2;IFIT3;IFITM1;IL10;IL1B;IRF1;IRF7;ISG15;MMP9;OASL;PLCG1;RSAD2;SLC16A6;STAT1;STAT2;TNFSF10;XAF1	group	6.29e-20	ATF3;CXCL10;DUSP1;EIF2AK2;HERC5;HLA-G;IFI16;IFI35;IFI44;IFI6;IFIH1;IFIT1;IFIT2;IFIT3;IFITM1;IL10;IL1B;IRF1;IRF7;ISG15;MMP9;OASL;PLCG1;RSAD2;STAT1;STAT2;TNFSF10;XAF1	NA	NA	NA	NO	2
IL4	cytokine	2.38e-14	ABLIM1;ACSL1;ACTA2;ALOX5AP;ARG1;BCL3;BCL6;BIN1;CCR3;CCT3;CD14;CD2;CD36;CD38;CD44;CD5;CD55;CD58;CD6;CD79A;CD86;CD8A;CISH;CLIP1;CLUH;CPOX;CRIP1;CXCL10;CXCL16;CXCR3;CXCR5;DGKA;FAS;FBL;FCER1G;FCER2;FCGR3A/FCGR3B;FLT3LG;GBP2;GLIPR2;HLX;HSH2D;HSPA1A/HSPA1B;IFI16;IFI30;IFIT3;IFNAR1;IL10;IL18R1;IL18RAP;IL1B;IL7R;IRF1;IRF7;IRF8;ISG15;ITGB7;JAK2;JCHAIN;LGALS3;LSP1;MAFB;MEFV;MMP9;MTDH;NABP1;NFIL3;OSM;PIM1;P…	cytokine	1.25e-14	ABLIM1;ACSL1;ACTA2;BCL3;BCL6;BIN1;CD14;CD2;CD36;CD5;CD58;CD6;CD79A;CD8A;CLIP1;CRIP1;CXCL10;CXCL16;CXCR3;CXCR5;DGKA;FAS;FCER1G;FCER2;GBP2;HLX;HSPA1A/HSPA1B;IFI16;IFI30;IFIT3;IL10;IL18R1;IL18RAP;IL1B;IL7R;IRF1;IRF7;ISG15;JAK2;MAFB;MEFV;MMP9;NABP1;NFIL3;OSM;PLSCR1;POU2AF1;PROS1;PTGS2;PTPRCAP;SELP;STAT1;STAT2;TAP2;TCF7	cytokine	0.00185	ALOX5AP;ARG1;CCR3;CCT3;CD38;CD44;CD55;CD86;CISH;CLUH;CPOX;FBL;FCGR3A/FCGR3B;FLT3LG;GLIPR2;HSH2D;HSPA1A/HSPA1B;IFNAR1;IRF8;ITGB7;JCHAIN;LGALS3;LSP1;MTDH;PIM1;PLOD2;PRDM1;PRF1;PTGDR2;RAB5A;S100A9;SAMSN1;SLC29A1;TMED5	NO	3
IL21	cytokine	2.59e-14	ARG1;BCL6;CASP1;CD2;CD27;CD38;CD86;CXCL10;CXCR3;CXCR5;EIF2AK2;FAM26F;FCER1G;GBP5;HLX;HSH2D;IFI16;IFIT1;IFIT2;IFIT3;IL10;IL18R1;IL18RAP;IL7R;IRF7;ISG15;MMP9;NCR3;OASL;PCNA;PRDM1;PRF1;RORA;RSAD2;STAT2;TAP1	cytokine	6.55e-17	BCL6;CASP1;CD2;CD27;CXCL10;CXCR3;CXCR5;EIF2AK2;FAM26F;FCER1G;GBP5;HLX;IFI16;IFIT1;IFIT2;IFIT3;IL10;IL18R1;IL18RAP;IL7R;IRF7;ISG15;MMP9;NCR3;OASL;RSAD2;STAT2;TAP1	NA	NA	NA	NO	2
dexamethasone	chemicalNAdrug	2.79e-14	ACADM;ACSL1;ACSS2;ACTA2;ACTR3;ADM;ALOX5AP;ATF4;BCL6;BIRC2;BLVRB;BMX;C1QB;C3AR1;C9orf72;CAMP;CCNG2;CCR1;CCR2;CD36;CD3E;CD44;CD55;CD86;CEACAM1;CEACAM6;CEACAM8;CEBPB;CGGBP1;CISH;CKLF;CLIC4;COL9A2;CPD;CPEB4;CRIP1;CRISPLD2;CTSL;CXCL10;CXCR3;CYBB;CYP1B1;DHX9;DUSP1;EGF;EPB41;FAM129A;FBN2;FLNB;FOXO1;FTH1;G6PD;GAS6;GBP1;GBP2;GNS;GPR65;GPR68;HDAC2;HEMGN;HLA-DOB;HMGB1;HP;HSPA6;IFI35;IFIT1;IFIT3;IFITM1;IFITM…	chemicalNAdrug	2.13e-15	ACSL1;ACSS2;ACTA2;ACTR3;ADM;BCL6;BMX;C1QB;C9orf72;CAMP;CCR1;CD36;CD3E;CEACAM1;CKLF;CLIC4;CPD;CRIP1;CRISPLD2;CTSL;CXCL10;CXCR3;CYBB;CYP1B1;DUSP1;EPB41;FLNB;FTH1;GAS6;GBP1;GBP2;GNS;GPR65;HEMGN;HLA-DOB;HP;HSPA6;IFI35;IFIT1;IFIT3;IFITM1;IFITM3;IFRD1;IL10;IL18R1;IL1B;IL7R;IRAK3;IRF1;IRF7;ITGAM;ITGB5;KCNJ15;KPNB1;LMO2;LMO4;LRRK2;MARCKS;MMP9;MOB1A;NFIL3;NFKBIZ;OSM;PFKFB3;PIK3IP1;PLEK;PLOD1;POU2AF1;PTGDS…	chemicalNAdrug	0.00542	ACADM;ALOX5AP;ATF4;BIRC2;BLVRB;C3AR1;CCNG2;CCR2;CD44;CD55;CD86;CEACAM6;CEACAM8;CEBPB;CGGBP1;CISH;COL9A2;CPEB4;DHX9;EGF;FAM129A;FBN2;FOXO1;G6PD;GPR68;HDAC2;HMGB1;IQGAP1;IVD;KLHL24;LGALS3;LSP1;LTBP4;METTL7A;MTF2;OLR1;ORM1;P4HA1;PIM1;PLOD2;PRKCQ;RFX2;RORA;RPL26;RPL7;RUNX2;S100A9;SAMSN1;SEPT7;SERPINE2;SLC4A1;SOD2;TAF6;TMEM176B;TNS1;USF1;USF2;VCL;WIPF1;ZFP36L2	NO	3
TLR9	transmembraneNAreceptor	3.71e-14	ABCA1;ATF3;CD27;CD38;CD86;CERS6;CISH;CXCL10;DUSP1;FAS;FCMR;FLT3LG;GCH1;IFI16;IFI35;IFI44L;IFIT1;IFIT2;IFIT3;IFITM1;IL10;IL1B;IRF1;IRF7;ISG15;LYST;NFKBIZ;NSMAF;OAS3;PFKFB3;PRDM1;PTGS2;RSAD2;SMPDL3A;STAT1;STAT2;TLR7;TNFRSF13B;TNFSF10;TNFSF13B	transmembraneNAreceptor	3.85e-18	ABCA1;ATF3;CD27;CXCL10;DUSP1;FAS;FCMR;GCH1;IFI16;IFI35;IFI44L;IFIT1;IFIT2;IFIT3;IFITM1;IL10;IL1B;IRF1;IRF7;ISG15;NFKBIZ;OAS3;PFKFB3;PTGS2;RSAD2;SMPDL3A;STAT1;STAT2;TLR7;TNFRSF13B;TNFSF10;TNFSF13B	NA	NA	NA	NO	2
SATB1	transcriptionNAregulator	3.87e-14	ADCY3;CD86;CD8A;CEACAM1;CYBB;DSTYK;EPSTI1;EVI2A;FAM129A;FCGR1A;FEZ2;GLRX;GPR18;HLA-DOB;ID3;IL18RAP;IL7R;IRF7;IRF8;MT1A;NCOR1;NFE2L2;P2RY8;PIK3IP1;PTGES3;PTGS2;S1PR1;SIPA1L2;TAOK1;TNFSF13B;TRIM22;TUBA4A;UBE2L6;WARS;XAF1	transcriptionNAregulator	1.72e-14	ADCY3;CD8A;CEACAM1;CYBB;EPSTI1;EVI2A;FCGR1A;GLRX;GPR18;HLA-DOB;ID3;IL18RAP;IL7R;IRF7;MT1A;NFE2L2;PIK3IP1;PTGS2;S1PR1;SIPA1L2;TNFSF13B;TRIM22;UBE2L6;WARS;XAF1	transcriptionNAregulator	0.00964	CD86;DSTYK;FAM129A;FEZ2;IRF8;NCOR1;P2RY8;PTGES3;TAOK1;TUBA4A	NO	3
IRF1	transcriptionNAregulator	5.74e-14	CASP1;CEACAM1;CXCL10;CXCL16;CYBB;E2F3;EIF2AK2;GBP2;HLA-G;IFI35;IFI44L;IFIH1;IFIT1;IFIT2;IFIT3;IFITM1;IFITM3;IL10;IL1B;IRF1;IRF7;ISG15;JAK2;MMP9;PCNA;PTGS2;RSAD2;STAT1;STAT2;TAP1;TAP2;TNFSF10;TRIM21;TRIM22	transcriptionNAregulator	2.91e-23	CASP1;CEACAM1;CXCL10;CXCL16;CYBB;E2F3;EIF2AK2;GBP2;HLA-G;IFI35;IFI44L;IFIH1;IFIT1;IFIT2;IFIT3;IFITM1;IFITM3;IL10;IL1B;IRF1;IRF7;ISG15;JAK2;MMP9;PTGS2;RSAD2;STAT1;STAT2;TAP1;TAP2;TNFSF10;TRIM21;TRIM22	NA	NA	NA	NO	2
IFNB1	cytokine	6.86e-14	AGL;AIRE;CARD6;CASP1;CD14;CD38;CD86;CXCL10;CXCR3;EIF2AK2;GBP2;GBP4;GBP5;GNB4;HERC5;IDI1;IFI16;IFI6;IFIH1;IFIT1;IFIT2;IFIT3;IFITM1;IFNAR1;IL10;IL1B;IRF1;IRF7;ISG15;MMP9;NMI;NOD2;NT5C3A;PTGS2;RASSF1;RNASEL;RSAD2;STAT1;STAT2;TLR7;TLR8;TNFSF10;TRIM21;VCL;XAF1	cytokine	5.19e-16	CASP1;CD14;CXCL10;CXCR3;EIF2AK2;GBP2;GBP4;GBP5;HERC5;IFI16;IFI6;IFIH1;IFIT1;IFIT2;IFIT3;IFITM1;IL10;IL1B;IRF1;IRF7;ISG15;MMP9;NOD2;NT5C3A;PTGS2;RSAD2;STAT1;STAT2;TLR7;TLR8;TNFSF10;TRIM21;XAF1	cytokine	0.0408	AGL;AIRE;CARD6;CD38;CD86;GNB4;IDI1;IFNAR1;NMI;RASSF1;RNASEL;VCL	NO	2
MAPK1	kinase	2.18e-13	ATF3;CISH;CSGALNACT2;CSTA;DSE;DUSP1;EIF2AK2;FCMR;GBP1;GBP2;GBP5;HERC5;IFI16;IFI35;IFI44;IFI6;IFIH1;IFIT1;IFIT2;IFIT3;IFITM1;IFITM3;IGF2BP3;IL1B;IRF7;ISG15;ITGA2B;LAP3;LGALS3;MMP9;NFE2L2;NMI;OAS3;OASL;OSM;PLSCR1;PROS1;PTGS2;SIRT1;SP110;STAT1;STAT2;TAP1;TDRD7;TMEM158;TNFSF10;TRIM21;TRIM22;UBE2L6;WIPF1;ZAK	kinase	1.13e-21	ATF3;CSTA;DSE;DUSP1;EIF2AK2;FCMR;GBP1;GBP2;GBP5;HERC5;IFI16;IFI35;IFI44;IFI6;IFIH1;IFIT1;IFIT2;IFIT3;IFITM1;IFITM3;IGF2BP3;IL1B;IRF7;ISG15;ITGA2B;LAP3;MMP9;NFE2L2;OAS3;OASL;OSM;PLSCR1;PROS1;PTGS2;SP110;STAT1;STAT2;TAP1;TDRD7;TMEM158;TNFSF10;TRIM21;TRIM22;UBE2L6	NA	NA	NA	NO	2
IL6	cytokine	3.04e-13	ABCA1;ACVR1;ARG1;ATF3;BCL3;BCL6;CASP1;CCR1;CCR2;CCR3;CD14;CD36;CD38;CD44;CD48;CD68;CD79A;CD86;CEACAM1;CEBPB;CISH;CXCL10;CXCR3;CYBB;CYP1B1;CYTIP;DUSP1;DUSP6;E2F2;ELANE;FAS;FCER2;FCGR1A;FLI1;GBP2;GLRX;HP;IFI16;IFIT1;IFIT2;IFITM3;IL10;IL7R;IRF1;ITGAM;ITGB5;JAK2;JCHAIN;LRG1;MARCH7;MMP9;MPO;NCF2;ORM1;PCNA;PIM1;PPBP;PRF1;PTGER4;PTGS2;RASSF1;RORA;RUNX2;S100A9;SLC40A1;SMOX;SNX10;SOD2;SP110;STAT1;TAP1;TBC…	cytokine	5.69e-15	ABCA1;ATF3;BCL3;BCL6;CASP1;CCR1;CD14;CD36;CD68;CD79A;CEACAM1;CXCL10;CXCR3;CYBB;CYP1B1;DUSP1;DUSP6;E2F2;ELANE;FAS;FCER2;FCGR1A;GBP2;GLRX;HP;IFI16;IFIT1;IFIT2;IFITM3;IL10;IL7R;IRF1;ITGAM;ITGB5;JAK2;LRG1;MMP9;NCF2;PPBP;PTGS2;SLC40A1;SNX10;SP110;STAT1;TAP1;TLR1;TLR5;TLR7;TLR8;TNFRSF25;TNFSF10;WARS	cytokine	0.0203	ACVR1;ARG1;CCR2;CCR3;CD38;CD44;CD48;CD86;CEBPB;CISH;CYTIP;FLI1;JCHAIN;MARCH7;MPO;ORM1;PCNA;PIM1;PRF1;PTGER4;RASSF1;RORA;RUNX2;S100A9;SMOX;SOD2;TBC1D9	NO	2
APP	other	4.94e-13	ABCA1;ACTA2;AES;ARG1;ARL6IP5;ARRDC3;ATF4;ATOX1;ATP5C1;ATP6V1A;CCNG2;CD151;CD44;CD68;CD86;CDK9;CXCL10;CYBB;CYFIP1;DPYSL2;FBL;FCGR1A;FKBP1A;GBP2;GBP4;H2AFJ;HBZ;HIST1H2BD;HMGB1;HNRNPA1;HSP90AB1;HSPA1A/HSPA1B;IFI16;IFI35;IFIH1;IFIT2;IL10;IL1B;IRF1;IRF7;ITGAM;KMT2A;KPNB1;KYNU;LGALS3;LHFPL2;LMO4;MADD;MAFB;MMP9;MPO;MXI1;NCF1;OLR1;OSM;PARP14;PDPK1;PFKFB3;PLCG1;POU2AF1;PTGDS;PTGS2;RNASEL;RNF213;RSAD2;RTP4…	other	4.32e-13	ABCA1;ACTA2;AES;ATP6V1A;CD151;CD68;CXCL10;CYBB;FCGR1A;GBP2;GBP4;H2AFJ;HIST1H2BD;HSP90AB1;HSPA1A/HSPA1B;IFI16;IFI35;IFIH1;IFIT2;IL10;IL1B;IRF1;IRF7;ITGAM;KPNB1;KYNU;LHFPL2;LMO4;MAFB;MMP9;NCF1;OSM;PARP14;PFKFB3;PLCG1;POU2AF1;PTGDS;PTGS2;RNF213;RSAD2;RTP4;S1PR1;SLAMF1;SLC25A38;SLFN5;ST8SIA4;TLR5;TLR7;TLR8;TNFSF10;TRIM21;UQCRHL;VCAN;XAF1;ZFP36L1	other	0.00403	ARG1;ARL6IP5;ARRDC3;ATF4;ATOX1;ATP5C1;CCNG2;CD44;CD86;CDK9;CYFIP1;DPYSL2;FBL;FKBP1A;HBZ;HMGB1;HNRNPA1;HSPA1A/HSPA1B;KMT2A;LGALS3;MADD;MPO;OLR1;PDPK1;RNASEL;SAP30;SEPT7;SIRT1;SLAMF8;SMARCA2;SOD2;TAGAP;TUBA4A;UBE2K;YWHAB	NO	3
IL10	cytokine	6.07e-13	ABLIM3;ACTA2;ADM;ALOX5AP;ARG1;BCL3;CAMP;CCR1;CCR2;CD14;CD2;CD44;CD55;CD68;CD72;CD86;CEACAM1;CXCL10;CXCR3;DUSP1;FAS;FCER1G;FCER2;FCGR1A;FCGR3A/FCGR3B;HLA-G;IFIT2;IL10;IL1B;IL7R;IRF1;ITGB7;MAP3K8;MEFV;MMP9;NOD2;OSM;PRDM1;PTGS2;SLAMF1;STAT1;TAP1;TAP2;TLR5;TLR7;TLR8;TMEM158;TNFRSF13B;TNFSF10;TNFSF13B;VCAN	cytokine	1.04e-18	ABLIM3;ACTA2;ADM;BCL3;CAMP;CCR1;CD14;CD2;CD68;CD72;CEACAM1;CXCL10;CXCR3;DUSP1;FAS;FCER1G;FCER2;FCGR1A;HLA-G;IFIT2;IL10;IL1B;IL7R;IRF1;MEFV;MMP9;NOD2;OSM;PTGS2;SLAMF1;STAT1;TAP1;TAP2;TLR5;TLR7;TLR8;TMEM158;TNFRSF13B;TNFSF10;TNFSF13B;VCAN	NA	NA	NA	NO	2
DDX58	enzyme	7.21e-13	CXCL10;CXCR3;EIF2AK2;IFI35;IFI44;IFIH1;IFIT1;IFIT2;IFIT3;IRF1;IRF7;IRF8;ISG15;KLF4;NMI;PTGS2;RSAD2;STAT1;STAT2;TNFSF10	enzyme	2.9e-15	CXCL10;CXCR3;EIF2AK2;IFI35;IFI44;IFIH1;IFIT1;IFIT2;IFIT3;IRF1;IRF7;ISG15;PTGS2;RSAD2;STAT1;STAT2;TNFSF10	NA	NA	NA	NO	2
TLR3	transmembraneNAreceptor	7.47e-13	ABCA1;AIM2;ATF3;CD38;CD86;CXCL10;DUSP1;EIF2AK2;FAS;FLT3LG;GBP2;GBP4;GCH1;HERC5;IFI16;IFI44;IFI44L;IFI6;IFIH1;IFIT1;IFIT2;IFIT3;IFNAR1;IL10;IL1B;IRF1;IRF7;ISG15;LMNB1;MAP3K8;NFKBIZ;NMI;OASL;PFKFB3;PTGS2;RHOB;RSAD2;STAT1;TLR7;TNFSF10;TNFSF13B	transmembraneNAreceptor	3.35e-18	ABCA1;AIM2;ATF3;CXCL10;DUSP1;EIF2AK2;FAS;GBP2;GBP4;GCH1;HERC5;IFI16;IFI44;IFI44L;IFI6;IFIH1;IFIT1;IFIT2;IFIT3;IL10;IL1B;IRF1;IRF7;ISG15;LMNB1;NFKBIZ;OASL;PFKFB3;PTGS2;RSAD2;STAT1;TLR7;TNFSF10;TNFSF13B	NA	NA	NA	NO	2
IRF4	transcriptionNAregulator	8.87e-13	ALPL;ARG1;ATF4;BCL6;CD68;CXCL10;FCER2;GBP1;IL10;IL18RAP;IL1B;IL7R;IRF1;IRF7;ISG15;JAK2;PCNA;PLSCR1;PRDM1;PRKCQ;PTMA;RHOB;RORA;STAT1;STAT2;SUB1;TNFSF10;TNFSF13B;TRIM21;YWHAH;ZFP36L1	transcriptionNAregulator	5.39e-12	BCL6;CD68;CXCL10;FCER2;GBP1;IL10;IL18RAP;IL1B;IL7R;IRF1;IRF7;ISG15;JAK2;PLSCR1;PTMA;STAT1;STAT2;TNFSF10;TNFSF13B;TRIM21;ZFP36L1	transcriptionNAregulator	0.00397	ALPL;ARG1;ATF4;PCNA;PRDM1;PRKCQ;RHOB;RORA;SUB1;YWHAH	NO	3
OSM	cytokine	1.15e-12	ABCA1;ABCC4;ACTA2;ANXA3;AQP9;ARG1;ARL4A;BAMBI;C4BPA;CASP4;CCNG2;CHD1;CLIP1;COX7B;CTSL;CXCL10;CYP1B1;CYP4F3;DEGS1;DSC2;GBP1;GBP2;GCA;GNS;HLA-F;HP;IFI35;IL10;IL1B;IRF1;IRF7;LSM4;MARCKS;MMP9;MPZL2;MT2A;NELL2;OSM;P2RY10;PCNA;PDZK1IP1;PFKFB3;PPP3CC;PRDM1;PYGL;RAB31;RORA;S100A12;S100A9;SELP;SERPING1;SLC16A3;SLC16A6;SRPK1;STAT1;STX11;TAP1;TAP2;TCN1;TDP2;TOM1;TRIM22;TYMP;UBE2L6;UBQLN2	cytokine	8.4e-16	ABCA1;ACTA2;ANXA3;AQP9;CASP4;CHD1;CLIP1;CTSL;CXCL10;CYP1B1;CYP4F3;DSC2;GBP1;GBP2;GCA;GNS;HP;IFI35;IL10;IL1B;IRF1;IRF7;MARCKS;MMP9;MT2A;NELL2;OSM;P2RY10;PDZK1IP1;PFKFB3;PYGL;RAB31;S100A12;SELP;SERPING1;SLC16A3;SRPK1;STAT1;STX11;TAP1;TAP2;TCN1;TDP2;TRIM22;TYMP;UBE2L6	NA	NA	NA	NO	2
TRIM24	transcriptionNAregulator	1.73e-12	CXCL10;EPSTI1;FAM26F;GBP2;GBP4;IFI35;IFI44;IFIH1;IFIT2;IFIT3;IRF1;IRF7;ISG15;JAK2;LGALS3;NMI;NUMA1;OASL;PLAC8;PRKCQ;RTP4;SAMD9L;STAT1;STAT2;TAP1	transcriptionNAregulator	1.33e-15	CXCL10;EPSTI1;FAM26F;GBP2;GBP4;IFI35;IFI44;IFIH1;IFIT2;IFIT3;IRF1;IRF7;ISG15;JAK2;OASL;PLAC8;RTP4;SAMD9L;STAT1;STAT2;TAP1	NA	NA	NA	NO	2
IFNA1/IFNA13	cytokine	1.79e-12	CD86;CXCL10;EIF2AK2;IFI6;IFIH1;IFIT1;IFIT2;IFITM1;IFNAR1;IL1B;IRF1;ISG15;PLSCR1;PTGS2;RSAD2;STAT1;STAT2;UBE2E1;UBE2L6	cytokine	1.58e-14	CXCL10;EIF2AK2;IFI6;IFIH1;IFIT1;IFIT2;IFITM1;IL1B;IRF1;ISG15;PLSCR1;PTGS2;RSAD2;STAT1;STAT2;UBE2L6	NA	NA	NA	NO	2
IL5	cytokine	1.8e-12	ATF4;BCL3;BCL6;BIRC2;CA4;CASP4;CCR1;CCR2;CCR3;CD55;CD79A;CEACAM1;CISH;CRIP1;CXCR3;DUSP6;ERO1A;FAS;GBP2;GBP4;GK;GLIPR2;HLX;HSPA6;IDI1;IFI30;IRF7;ITGAM;ITGB7;JCHAIN;LMNB1;MMP9;MTDH;NABP1;NFIL3;P4HA1;PIM1;PRDM1;SAP30;SLC16A3;SNTB1;TARP;TLR1;UPP1	cytokine	9.49e-11	BCL3;BCL6;CA4;CASP4;CCR1;CD79A;CEACAM1;CRIP1;CXCR3;DUSP6;FAS;GBP2;GBP4;GK;HLX;HSPA6;IFI30;IRF7;ITGAM;LMNB1;MMP9;NABP1;NFIL3;SLC16A3;TARP;TLR1;UPP1	cytokine	0.000903	ATF4;BIRC2;CCR2;CCR3;CD55;CISH;ERO1A;GLIPR2;IDI1;ITGB7;JCHAIN;MTDH;P4HA1;PIM1;PRDM1;SAP30;SNTB1	NO	3
beta-estradiol	chemicalNA-NAendogenousNAmammalian	2.67e-12	ABCA1;ABCB10;ABLIM1;ACADM;ACSL1;ACTA2;ADM;AES;ANXA3;APEX1;ARG1;ARID4A;ARL4A;ATF3;BAZ1A;BCAT1;BCL6;BIN1;BNIP2;CALM1NA(includesNAothers);CASP4;CCNG2;CCR1;CCR2;CCR3;CD14;CD44;CD55;CD86;CDK11A;CEBPB;CLEC4D;CTSL;CXCL10;CYBB;CYP1B1;DCAF6;DHRS9;DMTN;DUSP1;DUSP3;DUSP6;E2F2;E2F3;EGF;EIF3A;EPB41L3;FAS;FEZ2;FOXO1;G6PD;GAB2;GBP2;GCH1;GK;GMFB;GNS;GUCY1A3;GYG1;HDAC2;HDAC4;HIST2H2AA3/HIST2H2AA4;HIST2H2BE;HNRNPA…	chemicalNA-NAendogenousNAmammalian	1.92e-11	ABCA1;ABLIM1;ACSL1;ACTA2;ADM;AES;ANXA3;ATF3;BAZ1A;BCL6;BIN1;CASP4;CCR1;CD14;CLEC4D;CTSL;CXCL10;CYBB;CYP1B1;DHRS9;DUSP1;DUSP3;DUSP6;E2F2;E2F3;EPB41L3;FAS;GAB2;GBP2;GCH1;GK;GNS;GUCY1A3;GYG1;HIST2H2AA3/HIST2H2AA4;HIST2H2BE;HSP90AB1;IFI30;IFRD1;IL10;IL1B;IL7R;IRF1;IRF7;ISG15;JAK2;KYNU;LHFPL2;LPCAT2;MMP9;MMRN1;MYOF;NCF2;NELL2;NFE2L2;PADI4;PDZK1IP1;PGLYRP1;PPBP;PRKCH;PTGDS;PTGS1;PTGS2;PTMA;PTPN12;PYGL;…	chemicalNA-NAendogenousNAmammalian	0.00148	ABCB10;ACADM;APEX1;ARG1;ARID4A;ARL4A;BCAT1;BNIP2;CALM1NA(includesNAothers);CCNG2;CCR2;CCR3;CD44;CD55;CD86;CDK11A;CEBPB;DCAF6;DMTN;EGF;EIF3A;FEZ2;FOXO1;G6PD;GMFB;HDAC2;HDAC4;HNRNPA1;HSD17B12;HSPA4;IARS;IMPDH2;IQGAP1;KCTD6;KLF4;LEPROT;LGALS3;MAP3K8;MGST1;MPO;MYBL1;NARS;NCOR1;NUDT1;PCNA;PPP1R12A;RHOQ;RPL21;RPN2;RUNX2;SAP30;SIRT1;SLK;SOS1;SP3;SPN;TNS3;TRA2B;TSPAN5;VAV3;VWF;YWHAH;ZEB2;ZFP36L2;ZNF148	NO	3
FAS	transmembraneNAreceptor	3.42e-12	ACTA2;ARHGEF1;ARL4A;BIRC2;CABIN1;CCR1;CD22;CD300C;CD44;CD48;CD86;CTSL;CXCL10;CXCR3;FAS;FOXO1;GBP1;GBP2;GNG7;HLA-F;IFIT1;IL10;IL18R1;IL1B;IL1RAP;IRF1;LGALS3;MMP9;MPZL1;NLRP1;NUMA1;ORM1;OSM;P2RY10;PDLIM7;PGLYRP1;PPP1CC;PTGER4;RSAD2;RUNX2;S100A12;SELP;SOD2;SPTBN1;STK3;TLK1;TLR8;TNFAIP6;TNFSF10;TSPAN3;TUBA4A	transmembraneNAreceptor	1.94e-09	ACTA2;CCR1;CD22;CD300C;CTSL;CXCL10;CXCR3;FAS;GBP1;GBP2;GNG7;IFIT1;IL10;IL18R1;IL1B;IRF1;MMP9;OSM;P2RY10;PDLIM7;PGLYRP1;RSAD2;S100A12;SELP;SPTBN1;STK3;TLR8;TNFAIP6;TNFSF10	transmembraneNAreceptor	0.000193	ARHGEF1;ARL4A;BIRC2;CABIN1;CD44;CD48;CD86;FOXO1;HLA-F;IL1RAP;LGALS3;MPZL1;NLRP1;NUMA1;ORM1;PPP1CC;PTGER4;RUNX2;SOD2;TLK1;TSPAN3;TUBA4A	NO	3
stallimycin	biologicNAdrug	1.05e-11	CXCL10;IFI16;IFI44;IFI6;IFIH1;IFIT1;IFIT2;IFIT3;IFITM1;IL1B;IL7R;IRF1;IRF7;ISG15;SP110;STAT1;TNFSF10	biologicNAdrug	3.25e-17	CXCL10;IFI16;IFI44;IFI6;IFIH1;IFIT1;IFIT2;IFIT3;IFITM1;IL1B;IL7R;IRF1;IRF7;ISG15;SP110;STAT1;TNFSF10	NA	NA	NA	NO	2
CD28	transmembraneNAreceptor	1.73e-11	ACTR3;ATP5C1;BIN1;C2;CD27;CD3E;CD86;CISH;CLIP1;CNIH4;CXCR3;DGKA;FBL;FCER1G;FYB;GBP1;GBP2;HAT1;HDAC2;HIST2H2AA3/HIST2H2AA4;HNRNPA1;HSPA1A/HSPA1B;IFITM1;IL10;IL10RB;IL18R1;IL1B;IL1RAP;IL7R;IRF1;IRF8;ITGB7;LSP1;MMRN1;ORAI1;PRDM1;PTGER4;PTGS2;PTMA;RORA;STIM1;TCF7;TNFSF10;TOB1;TUBB1;TWSG1;UBE4A	transmembraneNAreceptor	4.63e-09	ACTR3;BIN1;C2;CD27;CD3E;CLIP1;CNIH4;CXCR3;DGKA;FCER1G;FYB;GBP1;GBP2;HIST2H2AA3/HIST2H2AA4;HSPA1A/HSPA1B;IFITM1;IL10;IL10RB;IL18R1;IL1B;IL7R;IRF1;MMRN1;PTGS2;PTMA;TCF7;TNFSF10	transmembraneNAreceptor	0.000146	ATP5C1;CD86;CISH;FBL;HAT1;HDAC2;HNRNPA1;HSPA1A/HSPA1B;IL1RAP;IRF8;ITGB7;LSP1;ORAI1;PRDM1;PTGER4;RORA;STIM1;TOB1;TUBB1;TWSG1;UBE4A	NO	3
MYC	transcriptionNAregulator	2.1e-11	ACSL4;ACVR1;ADM;AMD1;APEX1;ARG1;ATF4;BCAT1;BCL6;BIN1;BIRC2;CASP1;CCNG2;CCT3;CD151;CD19;CD44;CD48;CD86;CDC25B;CDK11B;CHST15;CLIC4;CLUH;CNTNAP2;CPD;CRIP1;CTBS;CXCL10;DDX3X;DUSP1;DUSP6;E2F2;E2F3;ELANE;FAM129A;FAM96A;FAS;FBL;FBLN5;FBN2;FTH1;G6PD;GBP2;GBP4;HDAC2;HERC5;HNRNPA1;ID3;IFI16;IFI35;IFIT1;IL10;IL1RAP;IRF7;ITGAM;KLF4;LSM4;MAP4K1;MMP9;MTF2;MYL9;NARS;NBN;NFE2L2;NMI;OLIG1;PCNA;PDLIM7;PFKFB3;PHF21…	transcriptionNAregulator	1.85e-06	ACSL4;ADM;BCL6;BIN1;CASP1;CD151;CD19;CDC25B;CLIC4;CNTNAP2;CPD;CRIP1;CTBS;CXCL10;DUSP1;DUSP6;E2F2;E2F3;ELANE;FAS;FBLN5;FTH1;GBP2;GBP4;HERC5;ID3;IFI16;IFI35;IFIT1;IL10;IRF7;ITGAM;MAP4K1;MMP9;MYL9;NBN;NFE2L2;PDLIM7;PFKFB3;PLSCR1;PTMA;RSAD2;SAT1;SLC16A3;SLC2A3;ZFP36L1	transcriptionNAregulator	3.41e-06	ACVR1;AMD1;APEX1;ARG1;ATF4;BCAT1;BIRC2;CCNG2;CCT3;CD44;CD48;CD86;CDK11B;CHST15;CLUH;DDX3X;FAM129A;FAM96A;FBL;FBN2;G6PD;HDAC2;HNRNPA1;IL1RAP;KLF4;LSM4;MTF2;NARS;NMI;OLIG1;PCNA;PHF21A;PRDM1;RAB10;RHOB;RPL21;RPL23;RPL26;RPL7;RPS15A;SDCBP;SERPINE2;SHMT2;SOD2;SP3;SPN;TLE4;TNS3;TOB1;TRIP12;TWSG1	NO	3
PRL	cytokine	2.79e-11	ACTR3;ANXA3;BCL6;CISH;CPD;CXCL10;DDX60L;EGF;EIF2AK2;EPSTI1;HERC5;ID3;IFI35;IFI44;IFI44L;IFI6;IFIH1;IFIT1;IFIT3;IFITM1;IRF1;IRF7;ISG15;JAK2;MGST1;OAS3;PARP10;PARP14;PCNA;PIM1;PLSCR1;RSAD2;SAMD9;SAMD9L;SP110;STAT1;STAT2;TDRD7;TNFSF13B;XAF1;YWHAG	cytokine	1.44e-17	ACTR3;ANXA3;BCL6;CPD;CXCL10;DDX60L;EIF2AK2;EPSTI1;HERC5;ID3;IFI35;IFI44;IFI44L;IFI6;IFIH1;IFIT1;IFIT3;IFITM1;IRF1;IRF7;ISG15;JAK2;OAS3;PARP10;PARP14;PLSCR1;RSAD2;SAMD9;SAMD9L;SP110;STAT1;STAT2;TDRD7;TNFSF13B;XAF1	NA	NA	NA	NO	2
CNOT7	transcriptionNAregulator	2.79e-11	CEACAM6;CSTA;IFI35;IFI44L;IFI6;IFITM1;ISG15;OAS3;PLSCR1;SP110;STAT1;TAP1;TAP2;UBE2L6	transcriptionNAregulator	2.53e-14	CSTA;IFI35;IFI44L;IFI6;IFITM1;ISG15;OAS3;PLSCR1;SP110;STAT1;TAP1;TAP2;UBE2L6	NA	NA	NA	NO	2
SPI1	transcriptionNAregulator	2.85e-11	BCL6;C3AR1;CD14;CD19;CD68;CD72;CD79A;CD79B;CYBB;DUSP6;ELANE;FCER1A;FCER1G;FLI1;FOXO1;FTH1;GPR84;HDAC7;HK3;ID3;IL10;IL1B;IL7R;IRAK3;ISG15;ITGAM;KLF4;MT1A;MT2A;NCF1;NCF2;P2RY10;PCNA;PTGS2;TCP1	transcriptionNAregulator	5.21e-14	BCL6;CD14;CD19;CD68;CD72;CD79A;CD79B;CYBB;DUSP6;ELANE;FCER1G;FTH1;GPR84;HK3;ID3;IL10;IL1B;IL7R;IRAK3;ISG15;ITGAM;MT1A;MT2A;NCF1;NCF2;P2RY10;PTGS2	NA	NA	NA	NO	2
STAT4	transcriptionNAregulator	4.57e-11	ATF4;BCL3;C10orf54;CIR1;CXCL10;ERO1A;FCER1G;FYB;HIST2H2AA3/HIST2H2AA4;IFIH1;IFIT2;IL10;IL18R1;IL18RAP;IRF1;ISG15;LAMTOR3;LTBP3;MAP3K1;MAP3K8;PCGF5;PLAC8;PLOD2;PRDM1;PYGL;RASSF1;RGCC;RNF138;RORA;SAT1;SLC2A3;SMPDL3A;SRPK1;STAT1;TAF15;TSPAN5	transcriptionNAregulator	1.22e-08	BCL3;CXCL10;FCER1G;FYB;HIST2H2AA3/HIST2H2AA4;IFIH1;IFIT2;IL10;IL18R1;IL18RAP;IRF1;ISG15;LTBP3;PLAC8;PYGL;RGCC;SAT1;SLC2A3;SMPDL3A;SRPK1;STAT1	transcriptionNAregulator	0.000505	ATF4;C10orf54;CIR1;ERO1A;LAMTOR3;MAP3K1;MAP3K8;PCGF5;PLOD2;PRDM1;RASSF1;RNF138;RORA;TAF15;TSPAN5	NO	3
CD40	transmembraneNAreceptor	4.98e-11	BCL6;CD22;CD27;CD38;CD44;CD86;CD8A;CXCL10;DUSP1;DUSP6;FAS;FCER2;FLT3LG;HSH2D;IL10;IL1B;IRF1;ITGAM;JCHAIN;KLF4;LGALS3;MMP9;PIM1;POU2AF1;PRDM1;PTGS2;SAMSN1;SLAMF1;TAP1;TAP2;TCL1A;TNFRSF13B;TNFRSF25;TNFSF10;TNFSF13B	transmembraneNAreceptor	2.62e-11	BCL6;CD22;CD27;CD8A;CXCL10;DUSP1;DUSP6;FAS;FCER2;IL10;IL1B;IRF1;ITGAM;MMP9;POU2AF1;PTGS2;SLAMF1;TAP1;TAP2;TCL1A;TNFRSF13B;TNFRSF25;TNFSF10;TNFSF13B	transmembraneNAreceptor	0.0182	CD38;CD44;CD86;FLT3LG;HSH2D;JCHAIN;KLF4;LGALS3;PIM1;PRDM1;SAMSN1	NO	2
IFN alpha/beta	group	5.45e-11	CCR2;CD86;CXCL10;CXCL16;IFI16;IFIT2;IFIT3;IL10;IRF1;IRF7;IRF8;ITGA2B;RSAD2;STAT1;STAT2;TLR1;TLR5;TLR7;TNFSF10;TNFSF13B;TRIM21	group	5.63e-14	CXCL10;CXCL16;IFI16;IFIT2;IFIT3;IL10;IRF1;IRF7;ITGA2B;RSAD2;STAT1;STAT2;TLR1;TLR5;TLR7;TNFSF10;TNFSF13B;TRIM21	NA	NA	NA	NO	2
TAB1	enzyme	9.32e-11	CXCL10;GBP1;GBP2;GCH1;IFIH1;IFIT1;IL1B;IRF7;PTGS2;RGS2;TNFSF10;TNFSF13B;XAF1	enzyme	4.88e-15	CXCL10;GBP1;GBP2;GCH1;IFIH1;IFIT1;IL1B;IRF7;PTGS2;RGS2;TNFSF10;TNFSF13B;XAF1	NA	NA	NA	NO	2
ESR1	ligand-dependentNAnuclearNAreceptor	9.92e-11	ABLIM1;ADD3;AES;AFMID;ANP32A;ANXA3;APEX1;AQP9;ARID4A;ATF3;ATP6V1A;BCAT1;BCL6;BIN1;CALD1;CCNG2;CCPG1;CD55;CEACAM6;CEBPB;CSAD;CYFIP1;CYP1B1;DMTN;DR1;EGF;FAM102A;FAS;FLT3LG;FOXO1;G6PD;GLRX;GUCY1A3;GYG1;HEBP1;HLA-G;HPS1;ICA1;IFI44;IFI44L;IFI6;IFITM1;IFITM3;IFRD1;IL1B;IMPDH2;IQGAP1;IRF1;ITGA2B;JAK2;KCTD6;KIF1B;KLHL24;KPNA3;KPNB1;LTBP4;MADD;MAP3K1;MAP3K8;MARCKS;METTL7A;MMP9;NCF2;OLR1;PADI4;PCNA;PHLDB1;…	ligand-dependentNAnuclearNAreceptor	6.59e-08	ABLIM1;AES;ANXA3;AQP9;ATF3;ATP6V1A;BCL6;BIN1;CALD1;CCPG1;CSAD;CYP1B1;FAM102A;FAS;GLRX;GUCY1A3;GYG1;HEBP1;HLA-G;ICA1;IFI44;IFI44L;IFI6;IFITM1;IFITM3;IFRD1;IL1B;IRF1;ITGA2B;JAK2;KIF1B;KPNB1;MARCKS;MMP9;NCF2;PADI4;PRKCH;PTGS2;PTMA;PYGL;RAB31;RSAD2;RTP4;SAMD9;SCARB2;SESN1;SLC16A3;SLC38A2;SP110;SPTBN1;STAT1;STK3;TNFAIP6;TNFSF10;TSPAN9;WARS;WTAP;XRN1	ligand-dependentNAnuclearNAreceptor	0.000186	ADD3;AFMID;ANP32A;APEX1;ARID4A;BCAT1;CCNG2;CD55;CEACAM6;CEBPB;CYFIP1;DMTN;DR1;EGF;FLT3LG;FOXO1;G6PD;HPS1;IMPDH2;IQGAP1;KCTD6;KLHL24;KPNA3;LTBP4;MADD;MAP3K1;MAP3K8;METTL7A;OLR1;PCNA;PHLDB1;PLOD2;PPP1R12A;PSIP1;RGS19;RHOQ;RUNX2;S100A9;SIRT1;SLC44A1;SLC6A8;SOS1;STAG2;TAOK1;TBCD;TCF7L2;TNS3;TOB1;TOM1;UHMK1;VAV3;VPS35;YPEL1;ZAK	NO	3
GATA1	transcriptionNAregulator	1.07e-10	ABCB10;ABCC4;ALOX5AP;CCR1;CCR3;CD164;CD36;CIR1;CPD;CYBB;CYFIP1;DMTN;EXOC1;FCER1A;FLI1;FYB;GP9;HHEX;HPSE;IL7R;ITGA2B;LMO2;MPL;NFIL3;PBXIP1;PIM1;PLEK;PSTPIP2;RNASE2;SELP;SLC4A1;SPOCK2;TUBB1;VWF	transcriptionNAregulator	4.68e-07	CCR1;CD36;CPD;CYBB;FYB;GP9;HHEX;HPSE;IL7R;ITGA2B;LMO2;NFIL3;PBXIP1;PLEK;PSTPIP2;RNASE2;SELP;SPOCK2	transcriptionNAregulator	6.99e-05	ABCB10;ABCC4;ALOX5AP;CCR3;CD164;CIR1;CYFIP1;DMTN;EXOC1;FCER1A;FLI1;MPL;PIM1;SLC4A1;TUBB1;VWF	NO	3
SB203580	chemicalNA-NAkinaseNAinhibitor	1.19e-10	ACTA2;AIM2;ALPL;ANXA3;AQP9;ARG1;ATF3;C3AR1;CAMP;CD55;CD86;CEACAM1;CXCL10;CYP1B1;DUSP1;EGF;EIF2AK2;FAS;FCER2;FYB;GBP2;GK;GLRX;IFI35;IFIT1;IFIT2;IFIT3;IL10;IL1B;IRF7;ISG15;ITGAM;KRT23;LMO2;MMP9;P4HA1;PTGDS;PTGS2;RNF149;RUNX2;SERPING1;SOD2;STAT1;TCL1A;TNFAIP6;TNFSF10;TYMP	chemicalNA-NAkinaseNAinhibitor	2.02e-15	ACTA2;AIM2;ANXA3;AQP9;ATF3;CAMP;CEACAM1;CXCL10;CYP1B1;DUSP1;EIF2AK2;FAS;FCER2;FYB;GBP2;GK;GLRX;IFI35;IFIT1;IFIT2;IFIT3;IL10;IL1B;IRF7;ISG15;ITGAM;LMO2;MMP9;PTGDS;PTGS2;RNF149;SERPING1;STAT1;TCL1A;TNFAIP6;TNFSF10;TYMP	NA	NA	NA	NO	2
PARP9	enzyme	1.2e-10	BCL6;HLA-DOB;IFI44;IFIT1;IFIT2;IFIT3;IRF1;IRF7;ISG15;SP110;STAT1	enzyme	2.57e-14	BCL6;HLA-DOB;IFI44;IFIT1;IFIT2;IFIT3;IRF1;IRF7;ISG15;SP110;STAT1	NA	NA	NA	NO	2
bromodeoxyuridine	chemicalNAdrug	1.43e-10	CXCL10;IFI16;IFI44;IFI6;IFIH1;IFIT1;IFIT2;IFIT3;IFITM1;IL1B;IL7R;IRF1;IRF7;ISG15;SP110;STAT1;TNFSF10	chemicalNAdrug	5.23e-16	CXCL10;IFI16;IFI44;IFI6;IFIH1;IFIT1;IFIT2;IFIT3;IFITM1;IL1B;IL7R;IRF1;IRF7;ISG15;SP110;STAT1;TNFSF10	NA	NA	NA	NO	2
IFNAR1	transmembraneNAreceptor	2.11e-10	ARG1;ATF3;CLEC4D;CXCL10;DUSP6;EIF2AK2;IDI1;IFI16;IFI44;IFIH1;IFIT2;IFIT3;IL1B;IRF7;ISG15;OAS3;OASL;PTGS2;RNASE2;RSAD2;RTP4;SOD2;STAT1;TNFSF13B	transmembraneNAreceptor	1.94e-14	ATF3;CLEC4D;CXCL10;DUSP6;EIF2AK2;IFI16;IFI44;IFIH1;IFIT2;IFIT3;IL1B;IRF7;ISG15;OAS3;OASL;PTGS2;RNASE2;RSAD2;RTP4;STAT1;TNFSF13B	NA	NA	NA	NO	2
ID3	transcriptionNAregulator	2.29e-10	BCL3;BCL6;BLK;CCNG2;CD44;CD72;CD79A;CDC25B;CEBPB;CXCR3;CXCR5;DUSP1;E2F2;FCER1G;FLT3LG;FOXO1;ID3;IFI16;IKZF3;IL10;IL7R;IRF8;JAK2;LMO2;LMO4;MMP9;PIK3IP1;RORA;SLAMF1;TNFRSF25;TNFSF10	transcriptionNAregulator	5.92e-12	BCL3;BCL6;BLK;CD72;CD79A;CDC25B;CXCR3;CXCR5;DUSP1;E2F2;FCER1G;ID3;IFI16;IL10;IL7R;JAK2;LMO2;LMO4;MMP9;PIK3IP1;SLAMF1;TNFRSF25;TNFSF10	transcriptionNAregulator	0.0845	CCNG2;CD44;CEBPB;FLT3LG;FOXO1;IKZF3;IRF8;RORA	NO	2
IRF5	transcriptionNAregulator	2.31e-10	CXCL10;IFI44;IFIH1;IFIT1;IFIT2;IFIT3;IFITM3;IRF7;ISG15;NT5C3A;OASL;PLSCR1;PRDM1;RSAD2;SP110;STAT1;STAT2;TNFSF10;UBE2L6	transcriptionNAregulator	4.29e-15	CXCL10;IFI44;IFIH1;IFIT1;IFIT2;IFIT3;IFITM3;IRF7;ISG15;NT5C3A;OASL;PLSCR1;RSAD2;SP110;STAT1;STAT2;TNFSF10;UBE2L6	NA	NA	NA	NO	2
IRF2	transcriptionNAregulator	2.63e-10	CASP1;CEACAM1;CXCL10;E2F3;EIF2AK2;GBP1;IFI35;IL1B;IRF1;IRF7;IRF8;ISG15;PTGS2;TAP1;TAP2;TLR5;TNFSF10;TRIM21	transcriptionNAregulator	1e-14	CASP1;CEACAM1;CXCL10;E2F3;EIF2AK2;GBP1;IFI35;IL1B;IRF1;IRF7;ISG15;PTGS2;TAP1;TAP2;TLR5;TNFSF10;TRIM21	NA	NA	NA	NO	2
oblimersen	biologicNAdrug	2.76e-10	ADM;ATF3;DUSP1;IFI16;IFI35;IFI44;IFI6;IFIT1;IFIT3;IFITM1;IFRD1;IRF7;ISG15;OASL;RSAD2;RSRC2;STAT1	biologicNAdrug	2.19e-14	ADM;ATF3;DUSP1;IFI16;IFI35;IFI44;IFI6;IFIT1;IFIT3;IFITM1;IFRD1;IRF7;ISG15;OASL;RSAD2;STAT1	NA	NA	NA	NO	2
KRAS	enzyme	3.5e-10	ABCA1;ABCC4;ACTR3;CASP1;CD44;CEBPB;CXCL10;DUSP6;EIF2AK2;ERO1A;FAS;FTH1;G6PD;GZMK;IFI6;IFIT1;IFITM1;IFITM3;IL1B;IRF1;ISG15;LBH;LTBP4;MTRR;NAB1;NFE2L2;PIM1;PTGS1;PTGS2;RAB20;RBM7;RHOB;SERPINE2;SNX16;SORT1;STAT1;STAT2;TAP1;TCEA1;TCP1;TESC;TMEM109;UPP1;VCAN;VPS35;ZFP36L1	enzyme	3.41e-09	ABCA1;ACTR3;CASP1;CXCL10;DUSP6;EIF2AK2;FAS;FTH1;GZMK;IFI6;IFIT1;IFITM1;IFITM3;IL1B;IRF1;ISG15;LBH;NFE2L2;PTGS1;PTGS2;RAB20;SORT1;STAT1;STAT2;TAP1;UPP1;VCAN;ZFP36L1	enzyme	0.00421	ABCC4;CD44;CEBPB;ERO1A;G6PD;LTBP4;MTRR;NAB1;PIM1;RBM7;RHOB;SERPINE2;SNX16;TCEA1;TCP1;TESC;TMEM109;VPS35	NO	3
ID2	transcriptionNAregulator	3.71e-10	ACTA2;BCL3;BCL6;CCNG2;CD19;CD44;CD79A;CDC25B;CEBPB;CXCR3;CXCR5;DUSP1;E2F2;EEF1D;FCER1G;FLT3LG;FOXO1;IFI16;IKZF3;IL10;IL7R;IRF8;JAK2;LMO2;LMO4;PIK3IP1;RORA;SLAMF1;TNFRSF25;TNFSF10	transcriptionNAregulator	1.31e-10	ACTA2;BCL3;BCL6;CD19;CD79A;CDC25B;CXCR3;CXCR5;DUSP1;E2F2;FCER1G;IFI16;IL10;IL7R;JAK2;LMO2;LMO4;PIK3IP1;SLAMF1;TNFRSF25;TNFSF10	transcriptionNAregulator	0.0308	CCNG2;CD44;CEBPB;EEF1D;FLT3LG;FOXO1;IKZF3;IRF8;RORA	NO	2
EIF2AK2	kinase	3.88e-10	ARG1;ATF3;ATF4;CEBPB;EIF2AK2;FAS;HIST1H2BD;IFI35;IFI6;IFIT1;IFITM1;IL1B;IRF1;ISG15;NMI;OAS3;PARP9;PLSCR1;SOD2;STAT1;UBE2L6	kinase	4.63e-11	ATF3;EIF2AK2;FAS;HIST1H2BD;IFI35;IFI6;IFIT1;IFITM1;IL1B;IRF1;ISG15;OAS3;PARP9;PLSCR1;STAT1;UBE2L6	NA	NA	NA	NO	2
ACKR2	g-proteinNAcoupledNAreceptor	4.93e-10	CXCL10;EIF2AK2;IFI16;IFI44;IFIT2;IFIT3;IL1B;IRF7;ISG15;OAS3;OASL;RSAD2;STAT1;STAT2	g-proteinNAcoupledNAreceptor	1.42e-14	CXCL10;EIF2AK2;IFI16;IFI44;IFIT2;IFIT3;IL1B;IRF7;ISG15;OAS3;OASL;RSAD2;STAT1;STAT2	NA	NA	NA	NO	2
IL1RN	cytokine	6.32e-10	ACTA2;ATF3;CD44;GBP1;IFI44;IFI44L;IFI6;IFIH1;IFIT3;IL10;IL1B;IRF1;IRF7;MMP9;OAS3;OASL;PTGS2;RSAD2;RTP4;S100A9;SAMD9;STAT2;TCF7L2;TNFSF10;TRIM22	cytokine	2.72e-14	ACTA2;ATF3;GBP1;IFI44;IFI44L;IFI6;IFIH1;IFIT3;IL10;IL1B;IRF1;IRF7;MMP9;OAS3;OASL;PTGS2;RSAD2;RTP4;SAMD9;STAT2;TNFSF10;TRIM22	NA	NA	NA	NO	2
CpG oligonucleotide	chemicalNAdrug	7.54e-10	ABCA1;C2;CASP4;CCR1;CD14;CD36;CD58;CD86;CEBPB;CLEC4D;FAS;GPR84;IFI6;IL10;IL1B;NFKBIZ;OLR1;PCNA;PTGS2;SAMSN1;SLC40A1;SOD2;TNFRSF13B;TNFSF10;TNFSF13B	chemicalNAdrug	2.7e-11	ABCA1;C2;CASP4;CCR1;CD14;CD36;CD58;CLEC4D;FAS;GPR84;IFI6;IL10;IL1B;NFKBIZ;PTGS2;SLC40A1;TNFRSF13B;TNFSF10;TNFSF13B	NA	NA	NA	NO	2
BTK	kinase	8.32e-10	CD2;CD38;CD86;CEBPB;CISH;CXCL10;ELANE;IFI35;IFI44L;IFIT1;IFIT3;IFITM1;IL10;IL1B;IRF1;ISG15;MPO;OAS3;PIM1;SELP;SLC2A3;SPN;STAT1	kinase	1.32e-09	CD2;CXCL10;ELANE;IFI35;IFI44L;IFIT1;IFIT3;IFITM1;IL10;IL1B;IRF1;ISG15;OAS3;SELP;SLC2A3;STAT1	kinase	0.0202	CD38;CD86;CEBPB;CISH;MPO;PIM1;SPN	NO	2
CEBPA	transcriptionNAregulator	1.13e-09	ACSL1;ALOX5AP;ARG1;ARL6IP5;ATF4;BIN1;C3AR1;CAMP;CCR1;CD14;CD19;CD3G;CEBPB;CETP;ELANE;FCGR1A;FOXO1;GBP1;GCH1;GLRX;GP9;GPR84;H1FX;HP;IFI6;IL10;ISG15;ITGAM;ITGB5;MMRN1;MPO;MT2A;NFIL3;OLR1;PCNA;PLOD2;PRDM1;PTGS1;PTGS2;RAB31;RGS2;RORA;RUNX2;S100A9;SMPDL3A;SOD2;TNFAIP6;TNFSF10;VCAN;VCL	transcriptionNAregulator	2.33e-09	ACSL1;BIN1;CAMP;CCR1;CD14;CD19;CETP;ELANE;FCGR1A;GBP1;GCH1;GLRX;GP9;GPR84;HP;IFI6;IL10;ISG15;ITGAM;ITGB5;MMRN1;MT2A;NFIL3;PTGS1;PTGS2;RAB31;RGS2;SMPDL3A;TNFAIP6;TNFSF10;VCAN	transcriptionNAregulator	0.0107	ALOX5AP;ARG1;ARL6IP5;ATF4;C3AR1;CD3G;CEBPB;FOXO1;H1FX;MPO;OLR1;PCNA;PLOD2;PRDM1;RORA;RUNX2;S100A9;SOD2;VCL	NO	2
IRF9	transcriptionNAregulator	1.15e-09	CXCL10;GBP1;IFIT2;IFIT3;IFITM1;IRF1;IRF7;IRF8;ISG15;SIRT1;STAT1;STAT2;TNFSF10	transcriptionNAregulator	5.02e-11	CXCL10;GBP1;IFIT2;IFIT3;IFITM1;IRF1;IRF7;ISG15;STAT1;STAT2;TNFSF10	NA	NA	NA	NO	2
IRF8	transcriptionNAregulator	1.26e-09	ATF3;BCL6;CCR2;CD14;CD86;CXCL16;CYBB;FAS;GBP1;ID3;IFI44L;IFI6;IFIT2;IL1B;IRF8;ISG15;ITGAM;KLF4;LSP1;MAFB;MMP9;PRDM1;STAT1;STAT2;TRIM21	transcriptionNAregulator	4.13e-11	ATF3;BCL6;CD14;CXCL16;CYBB;FAS;GBP1;ID3;IFI44L;IFI6;IFIT2;IL1B;ISG15;ITGAM;MAFB;MMP9;STAT1;STAT2;TRIM21	NA	NA	NA	NO	2
5-O-mycolyl-beta-araf-(1->2)-5-O-mycolyl-alpha-araf-(1->1')-glycerol	chemicalNA-NAendogenousNAnon-mammalian	1.64e-09	ACSL1;AQP9;ATF3;BCL3;CD44;CXCL10;DUSP1;GPAT3;IFIT1;IFIT2;IFIT3;IL18RAP;IL1B;KYNU;MMP9;NFKBIZ;NLRC3;PTGS2;SERPINE2;SOD2	chemicalNA-NAendogenousNAnon-mammalian	2.75e-12	ACSL1;AQP9;ATF3;BCL3;CXCL10;DUSP1;GPAT3;IFIT1;IFIT2;IFIT3;IL18RAP;IL1B;KYNU;MMP9;NFKBIZ;NLRC3;PTGS2	NA	NA	NA	NO	2
STAT6	transcriptionNAregulator	1.69e-09	ABLIM1;ACSL1;ARG1;BCL3;BCL6;CD2;CD38;CISH;CPOX;CRIP1;CXCL10;DGKA;FCER1G;FCER2;FCGR1A;FCGR3A/FCGR3B;GBP2;HLX;IFI16;IFIT3;IL10;IL18R1;IRF1;IRF7;ISG15;ITGB7;JAK2;MMP9;NFIL3;PLSCR1;POU2AF1;PPP3CC;PROS1;PTGS2;SAMSN1;SELP;STAT2;TCF7	transcriptionNAregulator	2.4e-13	ABLIM1;ACSL1;BCL3;BCL6;CD2;CRIP1;CXCL10;DGKA;FCER1G;FCER2;FCGR1A;GBP2;HLX;IFI16;IFIT3;IL10;IL18R1;IRF1;IRF7;ISG15;JAK2;MMP9;NFIL3;PLSCR1;POU2AF1;PROS1;PTGS2;SELP;STAT2;TCF7	NA	NA	NA	NO	2
STAT2	transcriptionNAregulator	1.88e-09	CXCL10;GBP1;IFI35;IFI6;IFIT1;IFIT2;IFIT3;IFITM1;IL10;IRF1;IRF7;ISG15;RSAD2;TNFSF10;WARS	transcriptionNAregulator	3.05e-14	CXCL10;GBP1;IFI35;IFI6;IFIT1;IFIT2;IFIT3;IFITM1;IL10;IRF1;IRF7;ISG15;RSAD2;TNFSF10;WARS	NA	NA	NA	NO	2
MYD88	other	2.94e-09	ACSL1;ARG1;BAMBI;BCL3;CASP4;CD14;CD38;CD44;CD86;CISH;CLIC4;CXCL10;DUSP1;HP;HSP90AB1;IFIT2;IL10;IL1B;IRF1;IRF7;ISG15;ITGB7;MEFV;MMP9;NFKBIZ;NOD2;OASL;OLR1;PLCG1;PSTPIP2;PTGS2;RSAD2;SLC16A3;TNFRSF13B;TNFSF13B	other	2.93e-12	ACSL1;BCL3;CASP4;CD14;CLIC4;CXCL10;DUSP1;HP;HSP90AB1;IFIT2;IL10;IL1B;IRF1;IRF7;ISG15;MEFV;MMP9;NFKBIZ;NOD2;OASL;PLCG1;PSTPIP2;PTGS2;RSAD2;SLC16A3;TNFRSF13B;TNFSF13B	NA	NA	NA	NO	2
IL13	cytokine	3.26e-09	ABCA1;ACSL1;ALOX5AP;ARG1;ATF3;BCL3;BIRC2;BLVRA;C3AR1;CASP1;CD14;CD36;CD44;CD48;CD52;CD72;CD86;CEBPB;CISH;CLEC4A;CYBB;FAS;FCER2;FCGR1A;FGD2;FKBP1A;G6PD;GAS6;HPSE;IARS;IL10;IL1B;IRAK3;KCNJ15;MMP9;PTGS2;RIN2;SAMSN1;SELP;SLC16A6;SORT1;ST8SIA4;TLR1;TNFSF13B;TNS1;VNN1	cytokine	9.18e-10	ABCA1;ACSL1;ATF3;BCL3;BLVRA;CASP1;CD14;CD36;CD72;CLEC4A;CYBB;FAS;FCER2;FCGR1A;FGD2;GAS6;HPSE;IL10;IL1B;IRAK3;KCNJ15;MMP9;PTGS2;RIN2;SELP;SORT1;ST8SIA4;TLR1;TNFSF13B;VNN1	cytokine	0.0328	ALOX5AP;ARG1;BIRC2;C3AR1;CD44;CD48;CD52;CD86;CEBPB;CISH;FKBP1A;G6PD;IARS;SAMSN1;SLC16A6;TNS1	NO	2
MGEA5	enzyme	3.81e-09	ABLIM1;ABLIM3;ACADM;ACSL4;ACSS2;ALOX5AP;BNIP2;C1QB;C3AR1;CASP1;CCNG2;CCR1;CD14;CD151;CD36;CD44;CD48;CD55;CD68;CD86;CEACAM1;CEBPB;CREB5;CXCL16;CXCR3;FAS;FLNB;G6PD;GAS6;HK3;HSP90AB1;IGF2BP3;ITGB5;ITGB7;PLCG1;PRF1;PYGL;RHOB;SDPR;SERPINE2;STAT1;STAT2;TSPAN5;TUBA4A;USF2	enzyme	3.18e-08	ABLIM1;ABLIM3;ACSL4;ACSS2;C1QB;CASP1;CCR1;CD14;CD151;CD36;CD68;CEACAM1;CREB5;CXCL16;CXCR3;FAS;FLNB;GAS6;HK3;HSP90AB1;IGF2BP3;ITGB5;PLCG1;PYGL;SDPR;STAT1;STAT2	enzyme	0.00625	ACADM;ALOX5AP;BNIP2;C3AR1;CCNG2;CD44;CD48;CD55;CD86;CEBPB;G6PD;ITGB7;PRF1;RHOB;SERPINE2;TSPAN5;TUBA4A;USF2	NO	3
genistein	chemicalNAdrug	3.87e-09	ADM;AP1S2;ARG1;ATP6V0A1;ATP6V1A;BCL3;CCR2;CD164;CD44;CD68;CD86;CKLF;CTSL;CTSO;CXCL10;CXCR3;DUSP1;EVI2A;FCMR;GALC;GNS;GRK6;HSPA1A/HSPA1B;IFIT2;IL10;IL1B;IRF7;KCNJ2;MAP3K1;MAP4K1;MMP9;MMRN1;NCOR1;NFE2L2;NPC2;PCNA;PFKFB4;PIM1;PPT1;PTGS2;RPN2;RUNX2;SCARB2;SOD2;SORT1;TICAM2;ZEB2	chemicalNAdrug	3.49e-08	ADM;ATP6V1A;BCL3;CD68;CKLF;CTSL;CXCL10;CXCR3;DUSP1;EVI2A;FCMR;GNS;HSPA1A/HSPA1B;IFIT2;IL10;IL1B;IRF7;KCNJ2;MAP4K1;MMP9;MMRN1;NFE2L2;NPC2;PFKFB4;PTGS2;SCARB2;SORT1;TICAM2	chemicalNAdrug	0.0027	AP1S2;ARG1;ATP6V0A1;CCR2;CD164;CD44;CD86;CTSO;GALC;GRK6;HSPA1A/HSPA1B;MAP3K1;NCOR1;PCNA;PIM1;PPT1;RPN2;RUNX2;SOD2;ZEB2	NO	3
forskolin	chemicalNAtoxicant	4.02e-09	ABCA1;ACTA2;ALPL;ARL6IP5;ATF3;ATP6AP2;ATP6V1A;BCL3;CABIN1;CACNA1I;CALM1NA(includesNAothers);CAMP;CASP4;CD14;CD44;CD55;CD68;CD86;CD8A;CEBPB;CRISPLD2;CYP1B1;DUSP1;FAS;FBLN5;FCER1A;FOXO1;GAB2;GBP1;GK;GNLY;HP;HSPA1A/HSPA1B;ID3;IL10;IL1B;ITGB5;KLF4;MMP9;NFIL3;NPC2;OCIAD2;ORM1;PCNA;PDE4C;PROS1;PTGS1;PTGS2;RAB20;RAB31;RAB33B;RAB5A;RGS2;RHOB;RUNX2;SAT1;SLC24A4;SOD2;STAT1;TLK1;TNFAIP6;TUBA4A;UPP1;VCAN;VCL…	chemicalNAtoxicant	1.07e-09	ABCA1;ACTA2;ATF3;ATP6V1A;BCL3;CACNA1I;CAMP;CASP4;CD14;CD68;CD8A;CRISPLD2;CYP1B1;DUSP1;FAS;FBLN5;GAB2;GBP1;GK;HP;HSPA1A/HSPA1B;ID3;IL10;IL1B;ITGB5;MMP9;NFIL3;NPC2;OCIAD2;PROS1;PTGS1;PTGS2;RAB20;RAB31;RAB33B;RGS2;SAT1;STAT1;TNFAIP6;UPP1;VCAN	chemicalNAtoxicant	0.0171	ALPL;ARL6IP5;ATP6AP2;CABIN1;CALM1NA(includesNAothers);CD44;CD55;CD86;CEBPB;FCER1A;FOXO1;GNLY;HSPA1A/HSPA1B;KLF4;ORM1;PCNA;PDE4C;RAB5A;RHOB;RUNX2;SLC24A4;SOD2;TLK1;TUBA4A;VCL;VNN2	NO	2
TICAM1	other	4.65e-09	ACSL1;BCL3;CASP4;CD38;CD86;CXCL10;DUSP1;FAS;IFI16;IFIT1;IFIT2;IFIT3;IL10;IL1B;IRF1;IRF7;ISG15;MEFV;NFKBIZ;OASL;PSTPIP2;PTGS2;RHOB;RSAD2;TNFSF10	other	1.93e-13	ACSL1;BCL3;CASP4;CXCL10;DUSP1;FAS;IFI16;IFIT1;IFIT2;IFIT3;IL10;IL1B;IRF1;IRF7;ISG15;MEFV;NFKBIZ;OASL;PSTPIP2;PTGS2;RSAD2;TNFSF10	NA	NA	NA	NO	2
IL12 (complex)	complex	4.93e-09	BCL3;CASP1;CCR2;CD44;CD86;CEACAM1;CISH;CXCL10;CXCR3;CYTIP;FAS;HLX;IFIH1;IFIT2;IL10;IL18R1;IL18RAP;IL1B;IL7R;IRF1;IRF8;ISG15;MAP3K8;MMP9;PIM1;PLAC8;PRDM1;PRF1;PTGS2;SELP;TNFRSF25	complex	2.63e-09	BCL3;CASP1;CEACAM1;CXCL10;CXCR3;FAS;HLX;IFIH1;IFIT2;IL10;IL18R1;IL18RAP;IL1B;IL7R;IRF1;ISG15;MMP9;PLAC8;PTGS2;SELP;TNFRSF25	complex	0.033	CCR2;CD44;CD86;CISH;CYTIP;IRF8;MAP3K8;PIM1;PRDM1;PRF1	NO	2
TLR7	transmembraneNAreceptor	5.43e-09	ATF3;CD38;CD44;CD86;CEBPB;CREB5;CXCL10;FCMR;GPR84;IFI35;IFI44L;IFIT1;IFIT3;IFITM1;IL10;IL1B;IRF1;IRF7;ISG15;OAS3;RSAD2;SOD2;STAT1;STAT2;TLR7	transmembraneNAreceptor	1.71e-11	ATF3;CREB5;CXCL10;FCMR;GPR84;IFI35;IFI44L;IFIT1;IFIT3;IFITM1;IL10;IL1B;IRF1;IRF7;ISG15;OAS3;RSAD2;STAT1;STAT2;TLR7	NA	NA	NA	NO	2
phorbol myristate acetate	chemicalNAdrug	5.47e-09	ABCA1;ACSL4;ADM;AHSA1;APOBEC3A;ARG1;CCR2;CCR3;CD14;CD36;CD44;CD52;CD55;CD68;CMPK1;CSTA;CXCL10;CYBB;DEK;DUSP1;E2F3;EEF1D;EGF;EIF2AK2;ELANE;FAS;FCER1G;FCGR1A;FTH1;H1FX;HNRNPC;HPSE;HSH2D;HSP90AB1;HSPA4;ID3;IFI35;IKZF3;IL10;IL1B;IL7R;IRAK3;IRF1;IRF7;ISG15;ITGA2B;ITGAM;KLF4;LARP4;LBH;LYST;MEFV;METTL7A;MMP9;MPO;MT2A;MTRR;NCF1;NFIL3;OLR1;OSM;PCNA;PDLIM7;PDPK1;PIM1;POU2AF1;PPBP;PPP1R12A;PRKCH;PRKCQ;PTGDS…	chemicalNAdrug	1.44e-10	ABCA1;ACSL4;ADM;APOBEC3A;CD14;CD36;CD68;CSTA;CXCL10;CYBB;DUSP1;E2F3;EIF2AK2;ELANE;FAS;FCER1G;FCGR1A;FTH1;HPSE;HSP90AB1;ID3;IFI35;IL10;IL1B;IL7R;IRAK3;IRF1;IRF7;ISG15;ITGA2B;ITGAM;LBH;MEFV;MMP9;MT2A;NCF1;NFIL3;OSM;PDLIM7;POU2AF1;PPBP;PRKCH;PTGDS;PTGS1;PTGS2;RGS2;SELP;STAT1;TLR1;TLR5;TLR7;TLR8;TNFAIP6;TNFRSF13B;TNFSF10;TYMP;VCAN	chemicalNAdrug	0.0636	AHSA1;ARG1;CCR2;CCR3;CD44;CD52;CD55;CMPK1;DEK;EEF1D;EGF;H1FX;HNRNPC;HSH2D;HSPA4;IKZF3;KLF4;LARP4;LYST;METTL7A;MPO;MTRR;OLR1;PCNA;PDPK1;PIM1;PPP1R12A;PRKCQ;PTGER4;S100A9;SLC29A1;SOD2;SPN;USF2;VCL	NO	2
MAP3K7	kinase	6.25e-09	CD14;CXCL10;GBP1;GBP2;GCH1;IFIH1;IFIT1;IL1B;IRF1;IRF7;ITGB5;PTGS2;RGS2;SPTBN1;TNFSF10;TNFSF13B;XAF1	kinase	3.15e-14	CD14;CXCL10;GBP1;GBP2;GCH1;IFIH1;IFIT1;IL1B;IRF1;IRF7;ITGB5;PTGS2;RGS2;SPTBN1;TNFSF10;TNFSF13B;XAF1	NA	NA	NA	NO	2
butyric acid	chemicalNA-NAendogenousNAmammalian	6.4e-09	ARID4A;CALM1NA(includesNAothers);CAMP;CCR1;CCR3;CD300C;CD44;CD79B;CD86;DEK;DUSP1;EIF4G2;ELANE;FTH1;GBP2;HBZ;HIST1H1C;HMGB1;IFI16;IFI30;IFIT1;IFIT3;IFITM1;IL10;IL18R1;IL1B;IQGAP1;IRF1;ITGAM;ITGB5;ITGB7;JCHAIN;KLF4;MMP9;MT2A;PCMT1;PCNA;PLCG1;PLSCR1;PRDM1;PTGDS;PTGS1;PTGS2;PYGL;SAT1;SEPT7;STAT2;TUBA4A;ZFP36L1;ZNF148	chemicalNA-NAendogenousNAmammalian	2.88e-08	CAMP;CCR1;CD300C;CD79B;DUSP1;ELANE;FTH1;GBP2;IFI16;IFI30;IFIT1;IFIT3;IFITM1;IL10;IL18R1;IL1B;IRF1;ITGAM;ITGB5;MMP9;MT2A;PLCG1;PLSCR1;PTGDS;PTGS1;PTGS2;PYGL;SAT1;STAT2;ZFP36L1	chemicalNA-NAendogenousNAmammalian	0.00897	ARID4A;CALM1NA(includesNAothers);CCR3;CD44;CD86;DEK;EIF4G2;HBZ;HIST1H1C;HMGB1;IQGAP1;ITGB7;JCHAIN;KLF4;PCMT1;PCNA;PRDM1;SEPT7;TUBA4A;ZNF148	NO	3
IFNLR1	transmembraneNAreceptor	6.83e-09	ATF3;CLEC4D;CXCL10;IFI44;IFIH1;IFIT2;IFIT3;IL1B;IRF7;ISG15;OASL;PTGS2;RSAD2;SOD2	transmembraneNAreceptor	4.94e-12	ATF3;CLEC4D;CXCL10;IFI44;IFIH1;IFIT2;IFIT3;IL1B;IRF7;ISG15;OASL;PTGS2;RSAD2	NA	NA	NA	NO	2
LY294002	chemicalNA-NAkinaseNAinhibitor	7.79e-09	ABCA1;ACSS2;ACTA2;AGL;ATF3;ATF4;BCL6;CASP4;CCR1;CCR2;CD14;CD36;CD38;CD44;CD86;CEBPB;CXCL10;CXCL16;DUSP1;DUSP6;FAS;FEZ2;G3BP1;GBP1;GK;GPR183;HDAC2;HSP90AB1;IDI1;IL10;IL1B;IRF1;ITGA2B;ITGAM;MAP3K8;MMP9;MT2A;NFE2L2;PCNA;PIM1;PPBP;PTGS2;RGS2;RUNX2;S1PR1;SELP;SIRT1;SOS1;SPN;TRIB2;TYMP;VCAN;WTAP;ZFP36L2	chemicalNA-NAkinaseNAinhibitor	8.48e-10	ABCA1;ACSS2;ACTA2;ATF3;BCL6;CASP4;CCR1;CD14;CD36;CXCL10;CXCL16;DUSP1;DUSP6;FAS;GBP1;GK;GPR183;HSP90AB1;IL10;IL1B;IRF1;ITGA2B;ITGAM;MMP9;MT2A;NFE2L2;PPBP;PTGS2;RGS2;S1PR1;SELP;TRIB2;TYMP;VCAN;WTAP	NA	NA	NA	NO	2
SMARCA4	transcriptionNAregulator	7.88e-09	ABCA1;ABLIM3;ABRACL;ACTA2;AIM2;AP1S2;BAMBI;BIN1;CARD16;CARD17;CASP1;CCR1;CCR2;CD19;CD44;CD52;CEBPB;CXCR3;CXCR5;DHRS9;DUSP6;DYSF;FAS;FLNB;GBP1;GIMAP2;GMFG;GNAI3;GPR183;GPR68;HDAC4;HLA-F;ID3;IFI16;IFI30;IFIT1;IFITM1;IFITM3;IL1B;IL7R;IRF1;KCNJ2;LGALS3;NFKBIZ;NPC2;OCIAD2;PASK;PHLDB1;POLB;RASSF1;RGS2;SEL1L3;SERPINE2;SLC40A1;SMARCA2;SS18;TAP1;TMEM204;TNFSF10;WIPF1	transcriptionNAregulator	2.71e-11	ABCA1;ABLIM3;ACTA2;AIM2;BIN1;CARD16;CARD17;CASP1;CCR1;CD19;CXCR3;CXCR5;DHRS9;DUSP6;DYSF;FAS;FLNB;GBP1;GIMAP2;GPR183;ID3;IFI16;IFI30;IFIT1;IFITM1;IFITM3;IL1B;IL7R;IRF1;KCNJ2;NFKBIZ;NPC2;OCIAD2;PASK;POLB;RGS2;SEL1L3;SLC40A1;TAP1;TMEM204;TNFSF10	NA	NA	NA	NO	2
SOCS1	other	8.49e-09	CD44;CD86;CISH;CXCL10;CXCR3;DUSP1;FAS;FCER1G;GBP5;IFI16;IFI44;IFIH1;IFIT1;IFIT2;IFIT3;IFNAR1;IL1B;IRF1;IRF7;ISG15;JAK2;PTGS2;STAT1	other	1.3e-11	CXCL10;CXCR3;DUSP1;FAS;FCER1G;GBP5;IFI16;IFI44;IFIH1;IFIT1;IFIT2;IFIT3;IL1B;IRF1;IRF7;ISG15;JAK2;PTGS2;STAT1	NA	NA	NA	NO	2
ethanol	chemicalNA-NAendogenousNAmammalian	1.56e-08	ABCA1;ACADM;ACTA2;ADM;ATF3;C3AR1;CD14;CEBPB;CETP;CLIC4;DUSP1;DUSP6;FAS;HDAC2;HSP90AB1;IL10;IL1B;IRF7;ITGAM;JAK2;KLHL24;MMP9;MPO;NCF1;NCF2;NMI;ORM1;PCNA;PRF1;PTGS2;RGCC;RHOB;RORA;SIRT1;SLC40A1;SOD2;SPTBN1;STAT1;STIM1;TLR1;TLR7;TLR8;TNFAIP6	chemicalNA-NAendogenousNAmammalian	4.65e-09	ABCA1;ACTA2;ADM;ATF3;CD14;CETP;CLIC4;DUSP1;DUSP6;FAS;HSP90AB1;IL10;IL1B;IRF7;ITGAM;JAK2;MMP9;NCF1;NCF2;PTGS2;RGCC;SLC40A1;SPTBN1;STAT1;TLR1;TLR7;TLR8;TNFAIP6	chemicalNA-NAendogenousNAmammalian	0.0409	ACADM;C3AR1;CEBPB;HDAC2;KLHL24;MPO;NMI;ORM1;PCNA;PRF1;RHOB;RORA;SIRT1;SOD2;STIM1	NO	2
PAF1	other	1.78e-08	ARL4A;BAMBI;CCL4L1/CCL4L2;HERC5;IFI44;IFI44L;IFIT3;IFITM3;ISG15;KLF4;NFKBIZ;OAS3;OASL;SOD2	other	5.91e-07	HERC5;IFI44;IFI44L;IFIT3;IFITM3;ISG15;NFKBIZ;OAS3;OASL	other	0.00659	ARL4A;BAMBI;CCL4L1/CCL4L2;KLF4;SOD2	NO	3
mifepristone	chemicalNAdrug	1.86e-08	ADM;ALPL;ARG1;ATF3;BCAT1;C1QB;CASP1;CCR2;CD14;CEACAM1;CEBPB;CISH;CYBB;DUSP1;FAS;FTH1;GAS6;HSPA4;IL10;IL1B;ITGAM;KLF4;MAP4K1;MMP9;NFE2L2;PCNA;PFKFB3;PGLYRP1;PTGS1;PTGS2;RFX2;RGS2;RHOB;RUNX2;SERPING1;TNFAIP6;VCAN	chemicalNAdrug	2.93e-09	ADM;ATF3;C1QB;CASP1;CD14;CEACAM1;CYBB;DUSP1;FAS;FTH1;GAS6;IL10;IL1B;ITGAM;MAP4K1;MMP9;NFE2L2;PFKFB3;PGLYRP1;PTGS1;PTGS2;RGS2;SERPING1;TNFAIP6;VCAN	NA	NA	NA	NO	2
NFATC2	transcriptionNAregulator	2.05e-08	ABCA1;CD3G;CISH;CXCL10;DGKA;FAS;FCER2;GBP4;IFIT2;IFIT3;IL10;IRF1;IRF7;ISG15;LMO4;NFKBIZ;NMI;OASL;PTGS2;RAB10;RGS2;RSAD2;STAT1;STAT2;TLE4	transcriptionNAregulator	5.56e-11	ABCA1;CXCL10;DGKA;FAS;FCER2;GBP4;IFIT2;IFIT3;IL10;IRF1;IRF7;ISG15;LMO4;NFKBIZ;OASL;PTGS2;RGS2;RSAD2;STAT1;STAT2	NA	NA	NA	NO	2
SASH1	other	2.06e-08	CXCL10;HHEX;IFIT2;IFIT3;IRF1;IRF7;ISG15;LMO4;NFKBIZ;NMI;OASL;PTGS2;RSAD2;SAP30;STAT1;STAT2;TRIM21	other	2.31e-11	CXCL10;HHEX;IFIT2;IFIT3;IRF1;IRF7;ISG15;LMO4;NFKBIZ;OASL;PTGS2;RSAD2;STAT1;STAT2;TRIM21	NA	NA	NA	NO	2
IFN type 1	group	2.4e-08	BCL6;CXCL10;EIF2AK2;IFI16;IFIH1;IFIT1;IFIT2;IRF1;ISG15;MMP9;OASL;STAT1;STAT2;TNFSF10	group	9.03e-13	BCL6;CXCL10;EIF2AK2;IFI16;IFIH1;IFIT1;IFIT2;IRF1;ISG15;MMP9;OASL;STAT1;STAT2;TNFSF10	NA	NA	NA	NO	2
paclitaxel	chemicalNAdrug	2.46e-08	ABCB10;ACTA2;APOBEC3A;ATF3;ATF4;CCNG2;CD44;CD86;CXCL10;CYP1B1;CYP4F3;DUSP6;FAS;FLT3LG;HPSE;HSP90AB1;IL10;IL1B;IL1RAP;ITGB5;MAP3K1;MMP9;PCNA;PTGS2;PTPN12;S100A9;SAT1;SLC2A3;SOD2;SVIL;TAP2;TBCD;TMEM158;TOM1;TUBA4A;TUBB1;TYMP	chemicalNAdrug	1.18e-06	ACTA2;APOBEC3A;ATF3;CXCL10;CYP1B1;CYP4F3;DUSP6;FAS;HPSE;HSP90AB1;IL10;IL1B;ITGB5;MMP9;PTGS2;PTPN12;SAT1;SLC2A3;TAP2;TMEM158;TYMP	chemicalNAdrug	0.00288	ABCB10;ATF4;CCNG2;CD44;CD86;FLT3LG;IL1RAP;MAP3K1;PCNA;S100A9;SOD2;SVIL;TBCD;TOM1;TUBA4A;TUBB1	NO	3
MAVS	other	2.73e-08	CXCL10;IFIT1;IFIT2;IFIT3;IFITM3;IL1B;IRF7;ISG15;NT5C3A;OASL;RSAD2;STAT1;STAT2;TLR7;UBE2L6	other	5.52e-13	CXCL10;IFIT1;IFIT2;IFIT3;IFITM3;IL1B;IRF7;ISG15;NT5C3A;OASL;RSAD2;STAT1;STAT2;TLR7;UBE2L6	NA	NA	NA	NO	2
JUN	transcriptionNAregulator	2.92e-08	APEX1;ATF3;BCL3;BIRC2;C3AR1;CAMP;CD14;CD164;CD44;CD68;CSTA;CTSL;CXCL10;CXCL16;CYP1B1;DUSP1;EPHX2;FAS;FBLN5;FTH1;GAS6;HLA-G;IFI16;IL10;IL1B;IL7R;ITGAM;LGALS3;MMP9;MT2A;MXI1;NBPF15NA(includesNAothers);NCF2;NFKBIZ;OSM;PADI4;PTGDS;PTGS2;RHOB;RUNX2;SLC38A2;SOD2;STAT1;STIM1;SVIL;VAV3;YWHAG	transcriptionNAregulator	6.56e-10	ATF3;BCL3;CAMP;CD14;CD68;CSTA;CTSL;CXCL10;CXCL16;CYP1B1;DUSP1;EPHX2;FAS;FBLN5;FTH1;GAS6;HLA-G;IFI16;IL10;IL1B;IL7R;ITGAM;MMP9;MT2A;NCF2;NFKBIZ;OSM;PADI4;PTGDS;PTGS2;SLC38A2;STAT1	NA	NA	NA	NO	2
E. coli B4 lipopolysaccharide	chemicalNAtoxicant	3.08e-08	BAZ1A;C1QB;CD38;CD86;CLEC5A;CXCL10;DDIAS;FAS;FCER1G;FCGR1A;GBP2;GBP4;IFI16;IFI35;IFIT3;IFITM3;IL10;IL1B;IRAK3;NCF1;PARP9;PIM1;PLEK;PROS1;PTGS2;RAB10;RAB20;RHBDF2;RPL7;RSAD2;RTP4;SAMSN1;SLC6A12;SOD2;TAP1;TNFSF10	chemicalNAtoxicant	1.27e-11	BAZ1A;C1QB;CXCL10;DDIAS;FAS;FCER1G;FCGR1A;GBP2;GBP4;IFI16;IFI35;IFIT3;IFITM3;IL10;IL1B;IRAK3;NCF1;PARP9;PLEK;PROS1;PTGS2;RAB20;RHBDF2;RSAD2;RTP4;SLC6A12;TAP1;TNFSF10	NA	NA	NA	NO	2
GAPDH	enzyme	3.18e-08	C2;DUSP1;FCER1G;IFI6;IFIT2;IFITM1;IL10;OAS3;SLC38A2;STAT1;UBE2L6;WARS	enzyme	4.44e-12	C2;DUSP1;FCER1G;IFI6;IFIT2;IFITM1;IL10;OAS3;SLC38A2;STAT1;UBE2L6;WARS	NA	NA	NA	NO	2
N-cor	group	3.42e-08	ABCA1;ACSL1;BIN1;CCR1;CD36;CXCL10;ELOVL5;G6PD;HEBP1;MBNL1;MMP9;OLR1;PTGS2;RAB20;RHOB;SLC44A1;TBC1D2;WIPF1	group	1.41e-06	ABCA1;ACSL1;BIN1;CCR1;CD36;CXCL10;ELOVL5;HEBP1;MMP9;PTGS2;RAB20	group	0.00481	G6PD;MBNL1;OLR1;RHOB;SLC44A1;TBC1D2;WIPF1	NO	3
MSC	transcriptionNAregulator	3.55e-08	CD19;CD79A;CSGALNACT2;EPSTI1;FCRL2;FLI1;GPAT3;IFI44;IFI44L;IFIT1;IRF7;JCHAIN;TLR7;XAF1;ZAP70	transcriptionNAregulator	3.01e-08	CD19;CD79A;EPSTI1;GPAT3;IFI44;IFI44L;IFIT1;IRF7;TLR7;XAF1;ZAP70	transcriptionNAregulator	0.0565	CSGALNACT2;FCRL2;FLI1;JCHAIN	NO	2
PRDM1	transcriptionNAregulator	3.87e-08	AIM2;ALPL;BCL6;CD19;CD22;CD79A;CD86;CRISPLD2;FCER2;FTH1;GNLY;GPAT3;GPR84;HIST2H2AA3/HIST2H2AA4;ID3;IL10;IL18RAP;IL1B;JCHAIN;METTL7A;MT2A;PIK3AP1;PLAC8;PRDM1;RSAD2;S100A9;SLC6A12;TNFAIP6;TNFRSF13B;TNFSF10;TNFSF13B	transcriptionNAregulator	7.03e-11	AIM2;BCL6;CD19;CD22;CD79A;CRISPLD2;FCER2;FTH1;GPAT3;GPR84;HIST2H2AA3/HIST2H2AA4;ID3;IL10;IL18RAP;IL1B;MT2A;PIK3AP1;PLAC8;RSAD2;SLC6A12;TNFAIP6;TNFRSF13B;TNFSF10;TNFSF13B	NA	NA	NA	NO	2
AGN194204	chemicalNAdrug	4.18e-08	ATF3;CCNG2;CD3E;CD5;CD6;CLIC4;DGKA;DUSP1;ELOVL5;EPB41;GBP2;GPR65;HIST1H1C;IDI1;IFITM3;IL7R;IRF1;ITGB7;MMP9;NPC2;NSMAF;PIM1;PLAC8;PROS1;STIM1;TAP1	chemicalNAdrug	2.43e-09	ATF3;CD3E;CD5;CD6;CLIC4;DGKA;DUSP1;ELOVL5;EPB41;GBP2;GPR65;IFITM3;IL7R;IRF1;MMP9;NPC2;PLAC8;PROS1;TAP1	NA	NA	NA	NO	2
CREBBP	transcriptionNAregulator	4.34e-08	BCL6;CARD6;CD44;CRISPLD2;CXCL10;CXCR3;CYBB;DUSP1;ELANE;EPSTI1;EVI2A;FNDC3B;GPR18;HLA-G;IL10;IL18R1;IL18RAP;IL7R;IRF1;ISG15;ITGB7;KIF1B;MAP3K8;MMP9;MPO;NFE2L2;OAS3;PCNA;PRF1;PTGS2;RGS2;RNASEL;RSAD2;RTP4;RUNX2;SELP;SERPINE2;SLAMF1;TAP2;TESC;TIPARP;TNFSF10;TRAT1;ZFP36L2	transcriptionNAregulator	3.15e-10	BCL6;CRISPLD2;CXCL10;CXCR3;CYBB;DUSP1;ELANE;EPSTI1;EVI2A;FNDC3B;GPR18;HLA-G;IL10;IL18R1;IL18RAP;IL7R;IRF1;ISG15;KIF1B;MMP9;NFE2L2;OAS3;PTGS2;RGS2;RSAD2;RTP4;SELP;SLAMF1;TAP2;TNFSF10;TRAT1	NA	NA	NA	NO	2
PTEN	phosphatase	4.64e-08	ABCC4;ACSL1;ADM;ARG1;BCL3;CDK9;CEBPB;CSTF3;CXCL10;CXCR3;DEGS1;DLD;DUSP1;EGF;FAS;FOXO1;G3BP1;GTF2A1;HSPA1A/HSPA1B;IDI1;IFI30;IFRD1;IL10;IL1B;ISG15;KLHL24;LEPROT;LGALS3;MMP9;MT2A;NFIL3;NUDT1;PAPOLA;PDPK1;PFKFB3;PIM1;PLOD1;POLD2;PTGS1;PTGS2;PYGL;SAT1;SDHD;SMOX;TNFSF10;TOM1;VAV3;VNN1	phosphatase	3.11e-05	ACSL1;ADM;BCL3;CXCL10;CXCR3;DUSP1;FAS;HSPA1A/HSPA1B;IFI30;IFRD1;IL10;IL1B;ISG15;MMP9;MT2A;NFIL3;PFKFB3;PLOD1;PTGS1;PTGS2;PYGL;SAT1;TNFSF10;VNN1	phosphatase	0.000162	ABCC4;ARG1;CDK9;CEBPB;CSTF3;DEGS1;DLD;EGF;FOXO1;G3BP1;GTF2A1;HSPA1A/HSPA1B;IDI1;KLHL24;LEPROT;LGALS3;NUDT1;PAPOLA;PDPK1;PIM1;POLD2;SDHD;SMOX;TOM1;VAV3	NO	3
Ifn gamma	complex	4.94e-08	CASP1;CD86;CXCL10;CXCL16;CXCR3;CYBB;EIF2AK2;FAS;GBP1;IFI44L;IL10;IL1B;IRF8;JAK2;LY96;MMP9;STAT1;TNFSF10;XAF1	complex	1.27e-11	CASP1;CXCL10;CXCL16;CXCR3;CYBB;EIF2AK2;FAS;GBP1;IFI44L;IL10;IL1B;JAK2;LY96;MMP9;STAT1;TNFSF10;XAF1	NA	NA	NA	NO	2
IL10RA	transmembraneNAreceptor	5.23e-08	ACSL1;ACSS2;ADD3;ARL5A;BATF2;CD36;CLEC12A;CLEC5A;DRAM1;EGF;ERO1A;FAM26F;FAS;GAS6;GBP2;GBP5;GPR18;HK3;HPSE;IFI16;IL1B;IRF1;IRF7;ITGB7;LMO4;LRG1;OLR1;PYGL;REPS2;RNF213;RSAD2;S1PR1;SLAMF8;SLC16A3;STAT1;TAP1;TAP2;UPP1	transmembraneNAreceptor	3.1e-11	ACSL1;ACSS2;BATF2;CD36;CLEC12A;DRAM1;FAM26F;FAS;GAS6;GBP2;GBP5;GPR18;HK3;HPSE;IFI16;IL1B;IRF1;IRF7;LMO4;LRG1;PYGL;RNF213;RSAD2;S1PR1;SLC16A3;STAT1;TAP1;TAP2;UPP1	NA	NA	NA	NO	2
resiquimod	chemicalNAdrug	5.39e-08	ATF3;ATP5C1;CASP4;CD44;CD86;CREB5;CXCL10;DLD;FAS;FCER2;FH;GPR84;HHEX;IL10;IL1B;IRAK3;IRF7;LAP3;NFKBIZ;PTGS2;SOD2;TLR8;TNFSF10;TNFSF13B;WARS;YWHAB	chemicalNAdrug	2.98e-09	ATF3;CASP4;CREB5;CXCL10;FAS;FCER2;GPR84;HHEX;IL10;IL1B;IRAK3;IRF7;LAP3;NFKBIZ;PTGS2;TLR8;TNFSF10;TNFSF13B;WARS	NA	NA	NA	NO	2
TNFSF10	cytokine	5.92e-08	BIRC2;CD14;DPYD;EIF2AK2;FTH1;HLA-F;IFI16;IFI6;IFIT1;IFITM1;IL1B;ISG15;ITGAM;MMP9;PCNA;PTGS2;STAT1;TAF6;TNFSF10	cytokine	1.5e-09	CD14;DPYD;EIF2AK2;FTH1;IFI16;IFI6;IFIT1;IFITM1;IL1B;ISG15;ITGAM;MMP9;PTGS2;STAT1;TNFSF10	NA	NA	NA	NO	2
ribavirin	chemicalNAdrug	6.47e-08	CD38;CD86;EIF2AK2;HERC5;IFI44L;IFIT3;IFITM1;IL10;IRF7;ISG15;ITGAM;OASL	chemicalNAdrug	3.91e-09	EIF2AK2;HERC5;IFI44L;IFIT3;IFITM1;IL10;IRF7;ISG15;ITGAM;OASL	NA	NA	NA	NO	2
mir-223	microrna	6.54e-08	ABCA1;ACTA2;BST1;CA4;CCR3;CD36;ELANE;FAM198B;FCER1A;GALC;GPR65;HLA-DOB;IFI16;LY96;MYOF;PADI4;S100A9;SLC29A1;SLC40A1;SP3;TLR7;TOB1	microrna	7.13e-08	ABCA1;ACTA2;BST1;CA4;CD36;ELANE;FAM198B;GPR65;HLA-DOB;IFI16;LY96;MYOF;PADI4;SLC40A1;TLR7	microrna	0.0389	CCR3;FCER1A;GALC;S100A9;SLC29A1;SP3;TOB1	NO	2
ZBTB16	transcriptionNAregulator	9.17e-08	CD14;CD2;CD3E;CD3G;CXCL10;EIF2AK2;GP9;IL18R1;IL7R;LMO4;MMP9;MPL;NFKBIZ;PTGS2;RUNX2;TMEM176B;TNFRSF25	transcriptionNAregulator	1.08e-08	CD14;CD2;CD3E;CXCL10;EIF2AK2;GP9;IL18R1;IL7R;LMO4;MMP9;NFKBIZ;PTGS2;TNFRSF25	NA	NA	NA	NO	2
prostaglandin E2	chemicalNA-NAendogenousNAmammalian	1.09e-07	ACTA2;ARG1;ATF3;CAMP;CASP1;CCR1;CD14;CD44;CD55;CD86;CEBPB;CXCL10;CXCR3;CYTIP;DUSP1;FAS;FBXO31;FOXO1;IL10;IL1B;IL7R;ITGAM;MAFB;MMP9;MXI1;NFIL3;OSM;PPBP;PRDM1;PTGER4;PTGS1;PTGS2;RAB5A;RGS2;RUNX2;TNFAIP6	chemicalNA-NAendogenousNAmammalian	9.27e-08	ACTA2;ATF3;CAMP;CASP1;CCR1;CD14;CXCL10;CXCR3;DUSP1;FAS;IL10;IL1B;IL7R;ITGAM;MAFB;MMP9;NFIL3;OSM;PPBP;PTGS1;PTGS2;RGS2;TNFAIP6	NA	NA	NA	NO	2
EGFR	kinase	1.11e-07	ACTA2;AMD1;BCL6;CASP4;CCNG2;CEBPB;CXCL10;DSC2;DUSP1;E2F2;E2F3;EGF;GBP1;HNRNPA1;HP;IGF2BP3;IL1B;IRF1;ITGB5;MARCKS;MMP9;MXI1;PCNA;PLCG1;PRF1;PTGER4;PTGS1;PTGS2;RHOB;RUNX2;SERPINE2;SLC2A3;TNFAIP6;TPST1;VCAN;VCL;ZEB2	kinase	7.95e-07	ACTA2;BCL6;CASP4;CXCL10;DSC2;DUSP1;E2F2;E2F3;GBP1;HP;IGF2BP3;IL1B;IRF1;ITGB5;MARCKS;MMP9;PLCG1;PTGS1;PTGS2;SLC2A3;TNFAIP6;VCAN	kinase	0.024	AMD1;CCNG2;CEBPB;EGF;HNRNPA1;PCNA;PRF1;PTGER4;RHOB;RUNX2;SERPINE2;TPST1;VCL;ZEB2	NO	2
STAT5A	transcriptionNAregulator	1.16e-07	ANKRD22;BCL6;CASP4;CD68;CEACAM1;CEBPB;CISH;CXCR3;CYP1B1;FAM198B;FAS;FCER1G;GALC;GZMK;HIST1H1C;HIST2H2AA3/HIST2H2AA4;IL7R;IRF1;OLR1;OSM;PIM1;PRDM1;PRF1;QPCT;RIN2;RORA;RUNX2;SLC2A3;SNTB1;SRP9;TICAM2;TLE4;TNFRSF25;WARS;YWHAG	transcriptionNAregulator	7.49e-07	ANKRD22;BCL6;CASP4;CD68;CEACAM1;CXCR3;CYP1B1;FAM198B;FAS;FCER1G;GZMK;HIST2H2AA3/HIST2H2AA4;IL7R;IRF1;OSM;QPCT;RIN2;SLC2A3;TICAM2;TNFRSF25;WARS	transcriptionNAregulator	0.0123	CEBPB;CISH;GALC;HIST1H1C;OLR1;PIM1;PRDM1;PRF1;RORA;RUNX2;SNTB1;SRP9;TLE4;YWHAG	NO	2
NR3C1	ligand-dependentNAnuclearNAreceptor	1.54e-07	ABCA1;ADCK3;ADM;ALOX5AP;BCL6;BIN1;BIRC2;CARD6;CASP4;CD38;CDK11B;CEBPB;CPEB4;CSRNP1;CXCL10;DEGS1;DUSP1;FCER1G;FOXO1;GBP2;GPR65;HDAC2;HSD17B12;HSP90AB1;HSPA6;IFI6;IFIH1;IFIT2;IL10;IL1B;IL1RAP;IL7R;IRF1;IRF8;ISG15;LMO4;LYST;MMP9;NFIL3;NLRC4;NOD2;NSMAF;OASL;OLR1;PPP3CC;PTGS2;RGS2;RHOB;RNF10;RUNX2;SDPR;TIPARP;TLR1;TLR5;TNFAIP6;TNFRSF25;TUBA4A;UBE2K;WDR37;YWHAG;YWHAH;ZAK	ligand-dependentNAnuclearNAreceptor	7e-06	ABCA1;ADM;BCL6;BIN1;CASP4;CXCL10;DUSP1;FCER1G;GBP2;GPR65;HSP90AB1;HSPA6;IFI6;IFIH1;IFIT2;IL10;IL1B;IL7R;IRF1;ISG15;LMO4;MMP9;NFIL3;NLRC4;NOD2;OASL;PTGS2;RGS2;SDPR;TLR1;TLR5;TNFAIP6;TNFRSF25	ligand-dependentNAnuclearNAreceptor	0.00317	ADCK3;ALOX5AP;BIRC2;CARD6;CD38;CDK11B;CEBPB;CPEB4;CSRNP1;DEGS1;FOXO1;HDAC2;HSD17B12;IL1RAP;IRF8;LYST;NSMAF;OLR1;PPP3CC;RHOB;RNF10;RUNX2;TIPARP;TUBA4A;UBE2K;WDR37;YWHAG;YWHAH;ZAK	NO	3
17-alpha-ethinylestradiol	chemicalNAdrug	1.64e-07	AQP9;ATF4;BCAT1;BCL3;C1QB;CCR1;CCR2;CCR3;CD68;CXCL10;CXCR3;DSC2;IFI16;IFI30;MMP9;PCNA;PTGDS;SCARB2;SESN1;SLC40A1;SPOCK2;TRA2B;UHMK1	chemicalNAdrug	6.51e-08	AQP9;BCL3;C1QB;CCR1;CD68;CXCL10;CXCR3;DSC2;IFI16;IFI30;MMP9;PTGDS;SCARB2;SESN1;SLC40A1;SPOCK2	NA	NA	NA	NO	2
SAMSN1	other	1.86e-07	CXCL10;FCER2;IFIT2;IFIT3;IRF1;IRF7;ISG15;LMO4;NFKBIZ;NMI;OASL;PTGS2;RGCC;RSAD2;SAP30;STAT1;STAT2;TRIM21	other	9.41e-11	CXCL10;FCER2;IFIT2;IFIT3;IRF1;IRF7;ISG15;LMO4;NFKBIZ;OASL;PTGS2;RGCC;RSAD2;STAT1;STAT2;TRIM21	NA	NA	NA	NO	2
SP1	transcriptionNAregulator	2.53e-07	ABCA1;ACSL1;ACTA2;ADD3;ALPL;ATF3;B4GALT5;CAMP;CCNG2;CD55;CD79B;CDC25B;CEACAM1;CEBPB;CETP;CXCL10;CYP1B1;EIF2AK2;ELANE;FAS;HBZ;HDAC2;HDAC4;HPSE;IFITM3;IL10;IL1B;IRF1;ITGAM;ITGB5;KLF4;LTBP3;MAT2B;MAZ;MMP9;MPL;MYBL1;NCF2;PADI4;PIM1;POLB;PSIP1;PTGER4;PTGS1;PTGS2;RUNX2;SERPINE2;SLC2A3;SOD2;SPN;STAT1;TNFSF10;ZEB2	transcriptionNAregulator	7.05e-08	ABCA1;ACSL1;ACTA2;ATF3;B4GALT5;CAMP;CD79B;CDC25B;CEACAM1;CETP;CXCL10;CYP1B1;EIF2AK2;ELANE;FAS;HPSE;IFITM3;IL10;IL1B;IRF1;ITGAM;ITGB5;LTBP3;MAZ;MMP9;NCF2;PADI4;POLB;PTGS1;PTGS2;SLC2A3;STAT1;TNFSF10	NA	NA	NA	NO	2
IKBKE	kinase	2.61e-07	BIRC2;CXCL10;CXCR3;IFI16;IFIH1;IFIT1;IFIT2;IFIT3;IRF7;MMP9;PTGS2;RSAD2;STAT1	kinase	3.74e-10	CXCL10;CXCR3;IFI16;IFIH1;IFIT1;IFIT2;IFIT3;IRF7;MMP9;PTGS2;RSAD2;STAT1	NA	NA	NA	NO	2
TSC2	other	2.67e-07	ACSS2;ATF3;ATF4;ATP6AP2;ATP6V1A;CASP1;CD68;CRIP1;CXCL10;ERO1A;FAM129A;GALC;IFITM3;LGALS3;S100A11;SMPDL3A;SOD2;STAT1;TMEM176A;TMEM176B	other	3.22e-05	ACSS2;ATF3;ATP6V1A;CASP1;CD68;CRIP1;CXCL10;IFITM3;SMPDL3A;STAT1;TMEM176A	other	0.00236	ATF4;ATP6AP2;ERO1A;FAM129A;GALC;LGALS3;S100A11;SOD2;TMEM176B	NO	3
ISGF3	complex	2.67e-07	IFIH1;IFIT2;IRF7;ISG15;RSAD2;TNFSF10	complex	2.55e-09	IFIH1;IFIT2;IRF7;ISG15;RSAD2;TNFSF10	NA	NA	NA	NO	2
KITLG	growthNAfactor	2.96e-07	ALOX5AP;BLVRB;CASP1;CD14;CD3G;CD68;CISH;ELANE;FTH1;GAS6;IL10;IL1B;KLHL24;KPNB1;MPL;MPO;ORAI1;OSM;PIK3IP1;PIM1;PLSCR1;PRKCQ;PTGES3;PTGS2;RPL7;SAMSN1;SLC4A1;STIM1;TXNL1;USF2	growthNAfactor	0.00131	CASP1;CD14;CD68;ELANE;FTH1;GAS6;IL10;IL1B;KPNB1;OSM;PIK3IP1;PLSCR1;PTGS2	growthNAfactor	7.45e-05	ALOX5AP;BLVRB;CD3G;CISH;KLHL24;MPL;MPO;ORAI1;PIM1;PRKCQ;PTGES3;RPL7;SAMSN1;SLC4A1;STIM1;TXNL1;USF2	NO	3
PPARG	ligand-dependentNAnuclearNAreceptor	3.24e-07	ABCA1;ACADM;ACSL1;ACSL4;ACTA2;BCL6;BIN1;CCPG1;CD36;CEBPB;CTSL;DGKA;DR1;ERO1A;F11R;HEBP1;HP;IL10;IL1B;IVD;KLF4;MBNL1;MGST1;MMP9;MPO;NCF1;NFE2L2;OLR1;OXR1;PCNA;PFKFB3;PRDM1;PTGS2;PYGL;RAB20;RHOB;RUNX2;SAT1;SDPR;SLC44A1;STIM1;TBC1D2;TNFSF10;VAMP5;VNN1;WIPF1;YWHAG	ligand-dependentNAnuclearNAreceptor	2.14e-06	ABCA1;ACSL1;ACSL4;ACTA2;BCL6;BIN1;CCPG1;CD36;CTSL;DGKA;F11R;HEBP1;HP;IL10;IL1B;MMP9;NCF1;NFE2L2;PFKFB3;PTGS2;PYGL;RAB20;SAT1;SDPR;TNFSF10;VAMP5;VNN1	ligand-dependentNAnuclearNAreceptor	0.0126	ACADM;CEBPB;DR1;ERO1A;IVD;KLF4;MBNL1;MGST1;MPO;OLR1;OXR1;PCNA;PRDM1;RHOB;RUNX2;SLC44A1;STIM1;TBC1D2;WIPF1;YWHAG	NO	2
CSF3	cytokine	3.36e-07	ARG1;C3AR1;CD14;CD44;CEACAM8;CEBPB;CISH;CYBB;DUSP6;ELANE;FCGR1A;FGFBP2;GNLY;GPR183;IL10;ITGAM;LY96;MMP9;MPO;NFIL3;PIM1;PLSCR1;TLR5;TLR8;TNFSF10	cytokine	3.91e-06	CD14;CYBB;DUSP6;ELANE;FCGR1A;GPR183;IL10;ITGAM;LY96;MMP9;NFIL3;PLSCR1;TLR5;TLR8;TNFSF10	cytokine	0.0113	ARG1;C3AR1;CD44;CEACAM8;CEBPB;CISH;FGFBP2;GNLY;MPO;PIM1	NO	2
BCR (complex)	complex	3.37e-07	BCL6;CCNG2;CD27;CD44;CD5;CD86;CXCR5;FAS;FCER2;FCMR;GBP2;HSH2D;IL10;JAK2;KLF4;PIM1;POU2AF1;PRDM1;PTGS2;S1PR1;TCL1A	complex	5.08e-07	BCL6;CD27;CD5;CXCR5;FAS;FCER2;FCMR;GBP2;IL10;JAK2;POU2AF1;PTGS2;S1PR1;TCL1A	complex	0.0403	CCNG2;CD44;CD86;HSH2D;KLF4;PIM1;PRDM1	NO	2
PDGF BB	complex	3.47e-07	ACTA2;ADD3;ADM;ATF3;BCL3;CALD1;CALM1NA(includesNAothers);CASP4;CD44;CEBPB;DUSP1;DUSP6;FBLN5;GBP2;GPR183;HDAC4;ID3;IL1B;LGALS3;MGST1;MMP9;NFIL3;OLR1;PCNA;PIM1;PTGS2;RGS2;RHOB;RPN2;SAT1;SLC29A1;SLC2A3;SOD2;TOB1;TRA2B;VCAN;ZFP36L1	complex	5.96e-06	ACTA2;ADM;ATF3;BCL3;CALD1;CASP4;DUSP1;DUSP6;FBLN5;GBP2;GPR183;ID3;IL1B;MMP9;NFIL3;PTGS2;RGS2;SAT1;SLC2A3;VCAN;ZFP36L1	complex	0.00762	ADD3;CALM1NA(includesNAothers);CD44;CEBPB;HDAC4;LGALS3;MGST1;OLR1;PCNA;PIM1;RHOB;RPN2;SLC29A1;SOD2;TOB1;TRA2B	NO	3
KLF2	transcriptionNAregulator	3.56e-07	ADM;BCL3;CCR3;CD36;CD55;CXCR3;CXCR5;CYP1B1;HPSE;ID3;IL1B;ITGB5;ITGB7;MT2A;PLOD2;PROS1;PTGDS;PTGS2;RNASE2;RUNX2;S1PR1;STAT1;VWF	transcriptionNAregulator	1.9e-08	ADM;BCL3;CD36;CXCR3;CXCR5;CYP1B1;HPSE;ID3;IL1B;ITGB5;MT2A;PROS1;PTGDS;PTGS2;RNASE2;S1PR1;STAT1	NA	NA	NA	NO	2
ATP-gamma-S	chemicalNAreagent	3.59e-07	CCR1;CD55;CD72;CD86;CD8A;IL10;IL7R;MMP9;NCF2;PPBP;PTGS2;SLC29A1;SOD2;TLR1;WARS	chemicalNAreagent	1.73e-07	CCR1;CD72;CD8A;IL10;IL7R;MMP9;NCF2;PPBP;PTGS2;TLR1;WARS	NA	NA	NA	NO	2
etoposide	chemicalNAdrug	3.94e-07	ATF3;BIN1;BIRC2;CD86;CDC25B;DHX9;DUSP1;E2F3;FAS;FTH1;IFIT2;IL10;IL1B;IRF1;IRF7;JAK2;PCNA;PRF1;SIRT1;SLC2A3;SOD2;SVIL;TAF6;TNFSF10	chemicalNAdrug	1.83e-06	ATF3;BIN1;CDC25B;DUSP1;E2F3;FAS;FTH1;IFIT2;IL10;IL1B;IRF1;IRF7;JAK2;SLC2A3;TNFSF10	chemicalNAdrug	0.0205	BIRC2;CD86;DHX9;PCNA;PRF1;SIRT1;SOD2;SVIL;TAF6	NO	2
PI3K (complex)	complex	4.13e-07	ABCA1;ABCC4;ATF3;ATF4;CCNG2;CCR1;CD2;CD55;CD79B;CD86;CEBPB;CXCL10;CYBB;DUSP1;FLI1;FOXO1;G6PD;IFIT1;IL10;IL1B;IL7R;ITGAM;LSP1;MMP9;MT2A;NFE2L2;PIM1;PRDM1;PTGS2;PTPN12;RGS2;RHOB;TNFSF10;TYMP	complex	8.41e-07	ABCA1;ATF3;CCR1;CD2;CD79B;CXCL10;CYBB;DUSP1;IFIT1;IL10;IL1B;IL7R;ITGAM;MMP9;MT2A;NFE2L2;PTGS2;PTPN12;RGS2;TNFSF10;TYMP	complex	0.028	ABCC4;ATF4;CCNG2;CD55;CD86;CEBPB;FLI1;FOXO1;G6PD;LSP1;PIM1;PRDM1;RHOB	NO	2
ERK	group	4.33e-07	ABCA1;CCR1;CXCL10;DPYSL2;DUSP1;EIF2AK2;FAS;FOXO1;GK;IFNAR1;IL10;IL1B;ITGA2B;ITGAM;KYNU;MAFB;MMP9;NFE2L2;NFKBIZ;OSBPL10;PRDM1;PTGS2;RUNX2;S100A12;SORT1;SPTBN1;STAT1;TYMP;VCAN;ZFP36L1	group	3.7e-11	ABCA1;CCR1;CXCL10;DUSP1;EIF2AK2;FAS;GK;IL10;IL1B;ITGA2B;ITGAM;KYNU;MAFB;MMP9;NFE2L2;NFKBIZ;OSBPL10;PTGS2;S100A12;SORT1;SPTBN1;STAT1;TYMP;VCAN;ZFP36L1	NA	NA	NA	NO	2
hydrogen peroxide	chemicalNA-NAendogenousNAmammalian	4.51e-07	ACTA2;APEX1;ATF3;ATP6V1A;C4BPA;CCR2;CD55;CD68;CD86;CUX1;DDIAS;DUSP1;ELANE;FAS;FTH1;GLRX;HDAC2;HMGB1;HNRNPA1;ID3;IFI6;IFIT2;IL10;IL10RB;IL1B;KLF4;MMP9;NAT10;NFE2L2;NFIL3;PDCD10;PIM1;PPM1D;PSTPIP2;PTGER4;PTGS2;PTMA;RIOK3;RPL21;RUNX2;SESN1;SIRT1;SOD2;TAP1;TUBA4A;XAF1	chemicalNA-NAendogenousNAmammalian	4.54e-06	ACTA2;ATF3;ATP6V1A;CD68;CUX1;DDIAS;DUSP1;ELANE;FAS;FTH1;GLRX;ID3;IFI6;IFIT2;IL10;IL10RB;IL1B;MMP9;NFE2L2;NFIL3;PSTPIP2;PTGS2;PTMA;SESN1;TAP1;XAF1	chemicalNA-NAendogenousNAmammalian	0.0103	APEX1;C4BPA;CCR2;CD55;CD86;HDAC2;HMGB1;HNRNPA1;KLF4;NAT10;PDCD10;PIM1;PPM1D;PTGER4;RIOK3;RPL21;RUNX2;SIRT1;SOD2;TUBA4A	NO	2
IL12 (family)	group	4.86e-07	BCL3;BCL6;CD44;CD86;CXCR5;FCGR3A/FCGR3B;IL10;IL18R1;IL18RAP;IRF1;IRF8;NCR3;NFKBIZ;PIM1;PRF1;STAT1;TNFSF10	group	2.56e-06	BCL3;BCL6;CXCR5;IL10;IL18R1;IL18RAP;IRF1;NCR3;NFKBIZ;STAT1;TNFSF10	group	0.0233	CD44;CD86;FCGR3A/FCGR3B;IRF8;PIM1;PRF1	NO	2
DOCK8	other	5.39e-07	CXCL10;IFIT2;IFIT3;IRF1;IRF7;ISG15;LMO4;NFKBIZ;NMI;PTGS2;RSAD2;SAP30;STAT1;STAT2;TRIM21	other	2.26e-09	CXCL10;IFIT2;IFIT3;IRF1;IRF7;ISG15;LMO4;NFKBIZ;PTGS2;RSAD2;STAT1;STAT2;TRIM21	NA	NA	NA	NO	2
CSF2	cytokine	5.45e-07	ABCA1;ALOX5AP;ARG1;BCL3;CARD16;CARD6;CASP1;CCR1;CD14;CD38;CD86;CD8A;CEACAM1;CISH;CXCL10;CXCR3;CYBB;DUSP6;FAS;FCGR1A;GCH1;GK;HMGB1;ID3;IFITM3;IL10;IL1B;IRAK3;ITGAM;ITGB5;JAK2;LY96;MMP9;MPO;OSM;PIM1;PTGER4;PTGS2;SNTB1;SOD2;TARP;TIFA;TLR1;TLR5;UPP1;ZAK	cytokine	3.4e-09	ABCA1;BCL3;CARD16;CASP1;CCR1;CD14;CD8A;CEACAM1;CXCL10;CXCR3;CYBB;DUSP6;FAS;FCGR1A;GCH1;GK;ID3;IFITM3;IL10;IL1B;IRAK3;ITGAM;ITGB5;JAK2;LY96;MMP9;OSM;PTGS2;TARP;TLR1;TLR5;UPP1	NA	NA	NA	NO	2
IL18	cytokine	5.88e-07	CAMP;CD44;CD86;CXCL10;CXCL16;DEFA3NA(includesNAothers);FAS;FCGR3A/FCGR3B;HLX;IL10;IL18R1;IL18RAP;IL1B;IRF1;ITGAM;MMP9;MPO;NCR3;NFKBIZ;PRF1;PTGS2;TNFRSF25	cytokine	5.89e-08	CAMP;CXCL10;CXCL16;FAS;HLX;IL10;IL18R1;IL18RAP;IL1B;IRF1;ITGAM;MMP9;NCR3;NFKBIZ;PTGS2;TNFRSF25	NA	NA	NA	NO	2
P38 MAPK	group	5.97e-07	ABCA1;ATF3;BATF2;CCNG2;CD36;CD44;CD55;CD86;CEBPB;CXCL10;CYBB;CYP4F3;DGKA;DUSP1;FAS;FCER2;GBP1;HP;ID3;IL10;IL1B;IRF7;ITGAM;KLF4;MMP9;NFE2L2;PCNA;PPM1D;PTGS2;PTPN12;RAB5A;RHOB;RUNX2;S100A12;SEPT4;SLC6A12;STAT1;STIM1;TNFSF10	group	1.33e-08	ABCA1;ATF3;BATF2;CD36;CXCL10;CYBB;CYP4F3;DGKA;DUSP1;FAS;FCER2;GBP1;HP;ID3;IL10;IL1B;IRF7;ITGAM;MMP9;NFE2L2;PTGS2;PTPN12;S100A12;SEPT4;SLC6A12;STAT1;TNFSF10	NA	NA	NA	NO	2
decitabine	chemicalNAdrug	6.71e-07	AIM2;CCNG2;CCR2;CCR3;CD44;CD79B;CD8A;CEACAM6;CXCL10;CXCR3;CYP1B1;DUSP1;EIF2AK2;FAS;FBN2;GLRX;HPRT1;HPSE;HSPA1A/HSPA1B;IFI16;IFI35;IFIT2;IFITM1;IL1B;IL7R;IRF7;ISG15;KLF4;LGALS3;LY96;MAFB;MMP9;PCNA;PTGS2;RASSF1;RPL26;RPL4;RTP4;SAT1;SLC2A3;SMARCA2;SP3;STAT1;STK3;TNFRSF25;TUBA4A;VAMP7;VCAN	chemicalNAdrug	6.11e-08	AIM2;CD79B;CD8A;CXCL10;CXCR3;CYP1B1;DUSP1;EIF2AK2;FAS;GLRX;HPSE;HSPA1A/HSPA1B;IFI16;IFI35;IFIT2;IFITM1;IL1B;IL7R;IRF7;ISG15;LY96;MAFB;MMP9;PTGS2;RTP4;SAT1;SLC2A3;STAT1;STK3;TNFRSF25;VCAN	NA	NA	NA	NO	2
NFkB (complex)	complex	6.82e-07	ATF3;ATP6AP2;BAMBI;BCL3;BIRC2;CAMP;CASP4;CCR2;CD36;CD44;CD86;CDC25B;CEBPB;CETP;CXCL10;CXCR3;CYBB;DTX3;FAS;FCER2;FCGR1A;FTH1;GAS6;GBP2;GCH1;GZMK;HERC5;HLA-F;IL10;IL1B;IL7R;IRF1;IRF7;ISG15;ITGAM;KYNU;LSP1;MAP3K8;MMP9;MYBL1;NCF2;NFKBIZ;OLR1;PASK;PPM1D;PTGS2;RSAD2;SAR1A;SLC16A3;SOD2;STIM1;TAP1;TAP2;TNFAIP6;TNFSF10;WTAP	complex	8.71e-10	ATF3;BCL3;CAMP;CASP4;CD36;CDC25B;CETP;CXCL10;CXCR3;CYBB;FAS;FCER2;FCGR1A;FTH1;GAS6;GBP2;GCH1;GZMK;HERC5;IL10;IL1B;IL7R;IRF1;IRF7;ISG15;ITGAM;KYNU;MMP9;NCF2;NFKBIZ;PASK;PTGS2;RSAD2;SLC16A3;TAP1;TAP2;TNFAIP6;TNFSF10;WTAP	NA	NA	NA	NO	2
sirolimus	chemicalNAdrug	7e-07	ACADM;ACTA2;ADM;ARG1;ATF4;ATP5C1;ATP6AP2;ATP6V1A;BCL3;CD151;CD68;CD86;CEBPB;EIF2AK2;FAS;FTH1;G6PD;GALC;HLA-DOA;HMGB1;HSP90AB1;HSPA4;IDI1;IL10;IL1B;IRF7;ISG15;LGALS3;MMP9;NUDT1;PCNA;PDPK1;PIM1;PTMA;RHOQ;RPL13A;RPL21;RPL23;RPN2;RPS2;RPS5;RUNX2;SIRT1;SLC25A38;SLC2A3;STAT1	chemicalNAdrug	0.00084	ACTA2;ADM;ATP6V1A;BCL3;CD151;CD68;EIF2AK2;FAS;FTH1;HLA-DOA;HSP90AB1;IL10;IL1B;IRF7;ISG15;MMP9;PTMA;RPL13A;SLC25A38;SLC2A3;STAT1	chemicalNAdrug	0.000253	ACADM;ARG1;ATF4;ATP5C1;ATP6AP2;CD86;CEBPB;G6PD;GALC;HMGB1;HSPA4;IDI1;LGALS3;NUDT1;PCNA;PDPK1;PIM1;RHOQ;RPL21;RPL23;RPN2;RPS2;RPS5;RUNX2;SIRT1	NO	3
ETS1	transcriptionNAregulator	8.13e-07	B4GALT5;CASP1;CD14;CD27;CD44;CD79A;CD79B;CDK11A;EEF1D;FLI1;GP9;GZMK;HPSE;HSPA1A/HSPA1B;HSPA6;IGF2BP3;IL10;IL7R;ITGA2B;MMP9;NCF1;NFIL3;PRDM1;PRF1;RUNX2;TDP2;ZAP70;ZEB2	transcriptionNAregulator	3.87e-08	B4GALT5;CASP1;CD14;CD27;CD79A;CD79B;GP9;GZMK;HPSE;HSPA1A/HSPA1B;HSPA6;IGF2BP3;IL10;IL7R;ITGA2B;MMP9;NCF1;NFIL3;TDP2;ZAP70	NA	NA	NA	NO	2
salmonella minnesota R595 lipopolysaccharides	chemicalNA-NAendogenousNAnon-mammalian	8.34e-07	ACSL1;BCL3;CASP4;CD38;CD86;CXCL10;IFIT2;IL10;IL1B;IRF1;IRF8;ISG15;MEFV;MT1A;NFKBIZ;OASL;PSTPIP2;PTGS2;RSAD2;SLFN5	chemicalNA-NAendogenousNAnon-mammalian	9.34e-10	ACSL1;BCL3;CASP4;CXCL10;IFIT2;IL10;IL1B;IRF1;ISG15;MEFV;MT1A;NFKBIZ;OASL;PSTPIP2;PTGS2;RSAD2;SLFN5	NA	NA	NA	NO	2
NFKB1	transcriptionNAregulator	9.84e-07	ATP6AP2;BAMBI;BCL3;BLK;CD3G;CD86;CXCL10;CXCR5;CYBB;DUSP1;FAS;GBP1;GNAI3;IL10;IL1B;IRF1;ISG15;MAP3K8;MMP9;NMI;NOD2;ORAI1;POLB;PTGS2;SAR1A;SELP;SOD2;STAT1;STIM1;TNFSF10	transcriptionNAregulator	1.19e-06	BCL3;BLK;CXCL10;CXCR5;CYBB;DUSP1;FAS;GBP1;IL10;IL1B;IRF1;ISG15;MMP9;NOD2;POLB;PTGS2;SELP;STAT1;TNFSF10	transcriptionNAregulator	0.0434	ATP6AP2;BAMBI;CD3G;CD86;GNAI3;MAP3K8;NMI;ORAI1;SAR1A;SOD2;STIM1	NO	2
cycloheximide	chemicalNAreagent	1.05e-06	ADM;AGFG1;BEX3;CASP5;CCR1;CD38;CD44;CD55;CD8A;CEBPB;CXCL10;DUSP1;EEF1D;FAS;GBP1;GNAI3;IFIT1;IL1B;IL7R;IRF7;ITGAM;ITGB5;NFE2L2;OLR1;OSM;PFKFB3;PRDM1;PTGDS;PTGS1;PTGS2;RGS2;RHOB;RSAD2;RUNX2;SELP;SIRT1;TNFAIP6;TNFSF10;TOB1	chemicalNAreagent	8.27e-08	ADM;BEX3;CASP5;CCR1;CD8A;CXCL10;DUSP1;FAS;GBP1;IFIT1;IL1B;IL7R;IRF7;ITGAM;ITGB5;NFE2L2;OSM;PFKFB3;PTGDS;PTGS1;PTGS2;RGS2;RSAD2;SELP;TNFAIP6;TNFSF10	NA	NA	NA	NO	2
CpG ODN 1668	chemicalNAreagent	1.11e-06	CD86;CXCL10;IL10;IL1B;IRAK3;IRF7;ISG15;PRDM1;PTGS2;STAT1;STAT2;TLR5;TLR7	chemicalNAreagent	2.03e-08	CXCL10;IL10;IL1B;IRAK3;IRF7;ISG15;PTGS2;STAT1;STAT2;TLR5;TLR7	NA	NA	NA	NO	2
CHUK	kinase	1.22e-06	ARL6IP5;ATF3;CASP4;CCR1;CEBPB;CXCL10;CXCR3;DUSP6;EGF;FAS;GBP2;GBP4;GCH1;IFI16;IFI35;IFIT2;IL10;ISG15;MMP9;NUMB;PCNA;PLSCR1;PTGS2;SERPINE2;SNX10;TMEM176B;TNFSF13B	kinase	2.03e-08	ATF3;CASP4;CCR1;CXCL10;CXCR3;DUSP6;FAS;GBP2;GBP4;GCH1;IFI16;IFI35;IFIT2;IL10;ISG15;MMP9;PLSCR1;PTGS2;SNX10;TNFSF13B	NA	NA	NA	NO	2
SYVN1	transporter	1.25e-06	ABCC4;AES;BCAT1;CALM1NA(includesNAothers);CD151;CD44;CDK11B;CYP1B1;DPYD;DUSP1;HERC5;IFI44;IL7R;MYOF;NFE2L2;OLR1;RAB10;RPN2;SLC2A3;VAMP7;ZNF281	transporter	3.54e-05	AES;CD151;CYP1B1;DPYD;DUSP1;HERC5;IFI44;IL7R;MYOF;NFE2L2;SLC2A3;ZNF281	transporter	0.00761	ABCC4;BCAT1;CALM1NA(includesNAothers);CD44;CDK11B;OLR1;RAB10;RPN2;VAMP7	NO	3
NFKBIA	transcriptionNAregulator	1.27e-06	BCL3;BIRC2;CAMP;CASP4;CCR1;CCR3;CD86;CDC25B;CEBPB;CXCL10;CYP1B1;DDX3X;DUSP6;EIF4G2;ERO1A;FAS;GBP2;GCH1;GZMK;HPSE;IFI16;IFI6;IL10;IL1B;IL7R;IRF1;ISG15;MMP9;NOD2;PCNA;PICALM;PIM1;PMEPA1;POLB;PTGS2;RPS2;S100A9;SAT1;SERINC1;SERPINE2;SOD2;SPTBN1;TMEM176B;TNFSF10	transcriptionNAregulator	8.68e-07	BCL3;CAMP;CASP4;CCR1;CDC25B;CXCL10;CYP1B1;DUSP6;FAS;GBP2;GCH1;GZMK;HPSE;IFI16;IFI6;IL10;IL1B;IL7R;IRF1;ISG15;MMP9;NOD2;POLB;PTGS2;SAT1;SPTBN1;TNFSF10	NA	NA	NA	NO	2
tacrolimus	chemicalNAdrug	1.38e-06	ABLIM1;ARHGEF1;CCR3;CD36;CD48;CD6;CXCL10;CXCR3;CYBB;DACH1;DOCK9;ID3;IL10;IL1B;ITGB7;LBH;NCR3;ORM1;PASK;PRF1;PTGS2;RUNX2;SDCBP;SLAMF1;SOD2;TNFSF10	chemicalNAdrug	4.86e-06	ABLIM1;CD36;CD6;CXCL10;CXCR3;CYBB;DOCK9;ID3;IL10;IL1B;LBH;NCR3;PASK;PTGS2;SLAMF1;TNFSF10	chemicalNAdrug	0.0268	ARHGEF1;CCR3;CD48;DACH1;ITGB7;ORM1;PRF1;RUNX2;SDCBP;SOD2	NO	2
lipoteichoic acid	chemicalNA-NAendogenousNAnon-mammalian	1.44e-06	CAMP;CCR1;CD14;CD86;CXCL10;CYBB;IL10;IL1B;MMP9;NOD2;PTGS2;SELP;SLC16A3;TLR7	chemicalNA-NAendogenousNAnon-mammalian	1.04e-09	CAMP;CCR1;CD14;CXCL10;CYBB;IL10;IL1B;MMP9;NOD2;PTGS2;SELP;SLC16A3;TLR7	NA	NA	NA	NO	2
mycophenolic acid	chemicalNAdrug	1.77e-06	ACTA2;ADM;ATF3;CD55;CSGALNACT2;CYBB;DUSP1;GBP1;ID3;IL1B;MYBL1;OLR1;PCNA;PTGS2;RUNX2;SOD2	chemicalNAdrug	8.7e-05	ACTA2;ADM;ATF3;CYBB;DUSP1;GBP1;ID3;IL1B;PTGS2	chemicalNAdrug	0.00586	CD55;CSGALNACT2;MYBL1;OLR1;PCNA;RUNX2;SOD2	NO	3
progesterone	chemicalNA-NAendogenousNAmammalian	2.05e-06	ACSL1;ACTA2;ADM;ALPL;AMD1;AMY2A;ARL4A;ASGR2;ATF3;BCAT1;BCL6;C9orf72;CCR2;CCR3;CD86;CEBPB;CXCL10;CYP1B1;E2F3;EGF;FOXO1;FTH1;G6PD;GAS6;GCH1;HLA-G;ID3;IL10;LEPROT;LGALS3;MMP9;MPO;MT2A;NFIL3;NSUN5;NT5C2;PCNA;PDZK1IP1;PFKFB3;PHF21A;PROS1;PTGDS;PTGER4;PTGS1;PTGS2;RAP1B;RAP2C;SLC2A3;SMPDL3A;SOD2;TIPARP;TNFSF10;TYMP;YWHAG	chemicalNA-NAendogenousNAmammalian	3.33e-05	ACSL1;ACTA2;ADM;ASGR2;ATF3;BCL6;C9orf72;CXCL10;CYP1B1;E2F3;FTH1;GAS6;GCH1;HLA-G;ID3;IL10;MMP9;MT2A;NFIL3;PDZK1IP1;PFKFB3;PROS1;PTGDS;PTGS1;PTGS2;SLC2A3;SMPDL3A;TNFSF10;TYMP	chemicalNA-NAendogenousNAmammalian	0.00896	ALPL;AMD1;AMY2A;ARL4A;BCAT1;CCR2;CCR3;CD86;CEBPB;EGF;FOXO1;G6PD;LEPROT;LGALS3;MPO;NSUN5;NT5C2;PCNA;PHF21A;PTGER4;RAP1B;RAP2C;SOD2;TIPARP;YWHAG	NO	3
IL27	cytokine	2.07e-06	CD14;CD86;CKLF;CXCL10;GBP2;HLA-DOA;HLA-DOB;IL10;IL1B;IRF1;ITGAM;PIM1;PRDM1;PTGS2;SPTBN1;STAT1;STAT2;TAP1;TNFSF10;TNFSF13B	cytokine	2.26e-09	CD14;CKLF;CXCL10;GBP2;HLA-DOA;HLA-DOB;IL10;IL1B;IRF1;ITGAM;PTGS2;SPTBN1;STAT1;STAT2;TAP1;TNFSF10;TNFSF13B	NA	NA	NA	NO	2
bee venom	chemicalNA-NAendogenousNAnon-mammalian	2.39e-06	CYBB;CYTIP;FYB;GPR84;IFRD1;IL10;IL1B;IRF1;KLF4;MAP3K8;MARCH7;MEFV;NFIL3;OASL;OSM;PTGS2;RGS2	chemicalNA-NAendogenousNAnon-mammalian	1.58e-07	CYBB;FYB;GPR84;IFRD1;IL10;IL1B;IRF1;MEFV;NFIL3;OASL;OSM;PTGS2;RGS2	NA	NA	NA	NO	2
wortmannin	chemicalNA-NAkinaseNAinhibitor	2.52e-06	ACTA2;CCR3;CD14;CD44;CXCL10;CXCL16;E2F2;E2F3;G3BP1;IL10;IL1B;IRF1;IRF8;ITGAM;MMP9;MT2A;NFE2L2;P4HA1;PCNA;PDPK1;PTGS2;SAMSN1;SLC6A12;TNFSF10;TYMP	chemicalNA-NAkinaseNAinhibitor	6.9e-07	ACTA2;CD14;CXCL10;CXCL16;E2F2;E2F3;IL10;IL1B;IRF1;ITGAM;MMP9;MT2A;NFE2L2;PTGS2;SLC6A12;TNFSF10;TYMP	chemicalNA-NAkinaseNAinhibitor	0.107	CCR3;CD44;G3BP1;IRF8;P4HA1;PCNA;PDPK1;SAMSN1	NO	2
ERBB2	kinase	2.52e-06	ABRACL;ACSL4;ACTA2;ATF4;ATP6AP2;ATP6V1A;BCL3;BNIP2;CD36;CEBPB;CHMP2B;CRIP1;CXCL10;DUSP6;EPHX2;EPSTI1;FEZ2;FOXO1;G3BP1;GAS6;GOLPH3;GYG1;HP;HSPA1A/HSPA1B;IL1B;JCHAIN;KLF4;LGALS3;LTBP3;MMP9;MXI1;MYBL1;MYL9;NDUFAB1;NPC2;PCNA;PDPK1;PFKFB3;PHLDB1;PLAC8;PMEPA1;PTGS1;PTGS2;RAB18;RAB31;RHOB;RNF149;SDPR;STMN3;TAP1;TAP2;USF2;VCAN;VCL;VWF;WSB2;ZFP36L2	kinase	2.38e-05	ACSL4;ACTA2;ATP6V1A;BCL3;CD36;CRIP1;CXCL10;DUSP6;EPHX2;EPSTI1;GAS6;GYG1;HP;HSPA1A/HSPA1B;IL1B;LTBP3;MMP9;MYL9;NPC2;PFKFB3;PLAC8;PTGS1;PTGS2;RAB31;RNF149;SDPR;STMN3;TAP1;TAP2;VCAN;WSB2	kinase	0.0129	ABRACL;ATF4;ATP6AP2;BNIP2;CEBPB;CHMP2B;FEZ2;FOXO1;G3BP1;GOLPH3;HSPA1A/HSPA1B;JCHAIN;KLF4;LGALS3;MYBL1;NDUFAB1;PCNA;PDPK1;PHLDB1;PMEPA1;RAB18;RHOB;USF2;VCL;VWF;ZFP36L2	NO	2
ITGB3	transmembraneNAreceptor	2.56e-06	BIRC2;CD36;CEACAM1;IL10;IL1B;ITGA2B;ITGB5;KMT2A;MMP9;OSM;PCNA;PTGS2;RUNX2;SELP	transmembraneNAreceptor	1.8e-06	CD36;CEACAM1;IL10;IL1B;ITGA2B;ITGB5;MMP9;OSM;PTGS2;SELP	NA	NA	NA	NO	2
Pam3-Cys-Ser-Lys4	chemicalNAreagent	2.66e-06	CASP4;CCR1;CCR2;CD55;CD58;CD86;IL10;IL1B;IRF1;ITGB7;MMP9;NFKBIZ;PTGS2;RGS2;SELP;SLC16A3;SLC40A1;STAT1;TLR1	chemicalNAreagent	4.08e-08	CASP4;CCR1;CD58;IL10;IL1B;IRF1;MMP9;NFKBIZ;PTGS2;RGS2;SELP;SLC16A3;SLC40A1;STAT1;TLR1	NA	NA	NA	NO	2
methylselenic acid	chemicalNAreagent	2.73e-06	ABCC4;ADD3;ARID4A;ATF3;BIRC2;BLVRB;CD44;CDC25B;DPYSL2;GUCY1A3;HNRNPH3;ID3;IRF1;ITGB5;KLF4;KLHL2;MAZ;NFIL3;NMI;PCNA;PPM1D;RAB31;RHOB;RHOQ;SAT1;SEC24D;TAF6;TNFRSF25;TUBA4A;WDR82	chemicalNAreagent	0.00858	ATF3;CDC25B;GUCY1A3;ID3;IRF1;ITGB5;KLHL2;MAZ;NFIL3;RAB31;SAT1;TNFRSF25	chemicalNAreagent	8.51e-05	ABCC4;ADD3;ARID4A;BIRC2;BLVRB;CD44;DPYSL2;HNRNPH3;KLF4;NMI;PCNA;PPM1D;RHOB;RHOQ;SEC24D;TAF6;TUBA4A;WDR82	NO	3
rosiglitazone	chemicalNAdrug	2.93e-06	ACADM;ACSL1;ACSS2;ARG1;C1QB;CCR2;CD164;CD36;CD68;CD86;CXCL10;DLD;EPHX2;GBP1;GBP2;GK;GPR65;GYG1;HP;IFIT2;IL10;IL1B;IL7R;IRF1;ITGAM;KLF4;LRG1;MAN1C1;MMP9;MPO;NCK2;OAS3;OLR1;PCNA;PTGS2;RGS2;RORA;RUNX2;S100A9;SOD2;SPN;TRIM22	chemicalNAdrug	4.61e-06	ACSL1;ACSS2;C1QB;CD36;CD68;CXCL10;EPHX2;GBP1;GBP2;GK;GPR65;GYG1;HP;IFIT2;IL10;IL1B;IL7R;IRF1;ITGAM;LRG1;MMP9;OAS3;PTGS2;RGS2;TRIM22	chemicalNAdrug	0.0392	ACADM;ARG1;CCR2;CD164;CD86;DLD;KLF4;MAN1C1;MPO;NCK2;OLR1;PCNA;RORA;RUNX2;S100A9;SOD2;SPN	NO	2
KLF3	transcriptionNAregulator	3.26e-06	ATF4;BCL3;CCT3;CD55;DEGS1;E2F2;E2F3;EIF4E3;FCER2;GLIPR2;GRK6;HPS1;IGF2BP3;ITGB7;JAK2;KDM3A;KLF12;LMO2;LRRK2;LY96;NSMAF;PIK3IP1;RAB33B;RAP2C;RASSF1;SCOC;SEC24D;SIRT1;SMPDL3A;SNRK;SS18;TDRD7;TOPORS;VPREB3;ZEB2;ZFYVE21	transcriptionNAregulator	0.00256	BCL3;E2F2;E2F3;EIF4E3;FCER2;IGF2BP3;JAK2;KLF12;LMO2;LRRK2;LY96;PIK3IP1;RAB33B;SMPDL3A;TDRD7;VPREB3	transcriptionNAregulator	0.000392	ATF4;CCT3;CD55;DEGS1;GLIPR2;GRK6;HPS1;ITGB7;KDM3A;NSMAF;RAP2C;RASSF1;SCOC;SEC24D;SIRT1;SNRK;SS18;TOPORS;ZEB2;ZFYVE21	NO	3
imiquimod	chemicalNAdrug	3.31e-06	CSTA;IFI35;IFITM1;IL10;IL1B;IRF7;ISG15;OASL;PTGS2;RNF213;RSAD2;SOD2;STAT1;TLR7;TNFSF10	chemicalNAdrug	1.27e-09	CSTA;IFI35;IFITM1;IL10;IL1B;IRF7;ISG15;OASL;PTGS2;RNF213;RSAD2;STAT1;TLR7;TNFSF10	NA	NA	NA	NO	2
DYSF	other	3.31e-06	ABCA1;ABRACL;ACTR3;C1QB;CD48;CD55;CD68;CXCL10;EVI2A;GNAI3;GPR65;HSPA1A/HSPA1B;IFI16;LGALS3;PROS1	other	7.23e-06	ABCA1;ACTR3;C1QB;CD68;CXCL10;EVI2A;GPR65;HSPA1A/HSPA1B;IFI16;PROS1	other	0.0152	ABRACL;CD48;CD55;GNAI3;HSPA1A/HSPA1B;LGALS3	NO	2
CEBPE	transcriptionNAregulator	3.76e-06	ALOX5AP;CAMP;CD14;CEACAM8;CEBPB;ELANE;IL10;ITGAM;MMP9;NCF1;PTGS2;RNASE2	transcriptionNAregulator	1.45e-06	CAMP;CD14;ELANE;IL10;ITGAM;MMP9;NCF1;PTGS2;RNASE2	NA	NA	NA	NO	2
BMP6	growthNAfactor	3.87e-06	ACADM;ACTA2;ADD3;CD44;CYP1B1;E2F2;E2F3;GNB4;ID3;IL10;KLF4;PMEPA1;PTGS2;SAP30;SDPR;VCL	growthNAfactor	0.000706	ACTA2;CYP1B1;E2F2;E2F3;ID3;IL10;PTGS2;SDPR	growthNAfactor	0.00205	ACADM;ADD3;CD44;GNB4;KLF4;PMEPA1;SAP30;VCL	NO	3
E. coli B5 lipopolysaccharide	chemicalNA-NAendogenousNAnon-mammalian	4.41e-06	BCL3;BCL6;BIRC2;CCR1;CD44;CD86;CXCL10;CXCR3;CYBB;DUSP1;GBP2;IFIT1;IL10;IL18RAP;IL1B;IL1RAP;IL7R;IRAK3;IRF1;MAP3K8;MPO;NCF1;NCF2;NOD2;OASL;PRDM1;PTGS2;RHOB;SOD2;TLR7	chemicalNA-NAendogenousNAnon-mammalian	2.06e-07	BCL3;BCL6;CCR1;CXCL10;CXCR3;CYBB;DUSP1;GBP2;IFIT1;IL10;IL18RAP;IL1B;IL7R;IRAK3;IRF1;NCF1;NCF2;NOD2;OASL;PTGS2;TLR7	chemicalNA-NAendogenousNAnon-mammalian	0.211	BIRC2;CD44;CD86;IL1RAP;MAP3K8;MPO;PRDM1;RHOB;SOD2	NO	2
SP600125	chemicalNA-NAkinaseNAinhibitor	4.66e-06	ABCA1;ADM;ATF3;ATP6AP2;CD44;CD86;CEBPB;CXCL10;CXCL16;FAS;GNS;HIST1H2BE;HIST2H2AA3/HIST2H2AA4;HIST2H2BE;IL10;IL1B;ISG15;ITGB5;MMP9;PLSCR1;PPM1D;PTGDS;PTGS2;SELP;SMPDL3A;SOD2	chemicalNA-NAkinaseNAinhibitor	1.21e-07	ABCA1;ADM;ATF3;CXCL10;CXCL16;FAS;GNS;HIST2H2AA3/HIST2H2AA4;HIST2H2BE;IL10;IL1B;ISG15;ITGB5;MMP9;PLSCR1;PTGDS;PTGS2;SELP;SMPDL3A	NA	NA	NA	NO	2
repertaxin	chemicalNAdrug	4.77e-06	CEACAM8;IL1B;ITGAM;MMP9	chemicalNAdrug	3.86e-05	IL1B;ITGAM;MMP9	NA	NA	NA	NO	2
nitric oxide	chemicalNA-NAendogenousNAmammalian	5.17e-06	ATF3;BIRC2;CD44;CXCL10;DUSP1;DUSP6;FAS;FTH1;HPRT1;HSP90AB1;IL10;IL1B;IL7R;MGST1;MMP9;NFE2L2;PPM1D;PTGS1;PTGS2;RHBDF2;TNFSF13B;VCL	chemicalNA-NAendogenousNAmammalian	3.47e-07	ATF3;CXCL10;DUSP1;DUSP6;FAS;FTH1;HSP90AB1;IL10;IL1B;IL7R;MMP9;NFE2L2;PTGS1;PTGS2;RHBDF2;TNFSF13B	NA	NA	NA	NO	2
mir-21	microrna	5.24e-06	ACTA2;CARD6;CASP4;CD19;CLEC5A;CXCL10;EIF4E3;FAM3C;FCGR1A;FLT3LG;GBP2;GBP5;IFI16;IL1B;IRF1;MMP9;OAS3;PIP4K2A;RHOB;SESN1;SLAMF1;SOD2;STAT1;STAT2;TAP1;TLR1;TYMP;UBE2L6;YWHAB	microrna	9.85e-08	ACTA2;CASP4;CD19;CXCL10;EIF4E3;FCGR1A;GBP2;GBP5;IFI16;IL1B;IRF1;MMP9;OAS3;SESN1;SLAMF1;STAT1;STAT2;TAP1;TLR1;TYMP;UBE2L6	NA	NA	NA	NO	2
IL7	cytokine	5.39e-06	CD19;CD2;CD3G;CD86;CD8A;CEACAM1;CISH;FAS;FLT3LG;FOXO1;IL18R1;IL18RAP;IL7R;ITGB7;MMP9;PIM1;RUNX2;S1PR1;TNFSF10;UPP1	cytokine	3.81e-05	CD19;CD2;CD8A;CEACAM1;FAS;IL18R1;IL18RAP;IL7R;MMP9;S1PR1;TNFSF10;UPP1	cytokine	0.0229	CD3G;CD86;CISH;FLT3LG;FOXO1;ITGB7;PIM1;RUNX2	NO	2
BRCA1	transcriptionNAregulator	5.71e-06	ATP11C;CYP1B1;DGKA;DUSP3;E2F3;FAS;FOXO1;IFI6;IFIT1;IFIT2;IFIT3;IFITM1;IFNAR1;IRF7;NFE2L2;PCNA;PLSCR1;POLR3E;SAT1;SERPINE2;SIRT1;STAT1;TAP1	transcriptionNAregulator	1e-06	CYP1B1;DGKA;DUSP3;E2F3;FAS;IFI6;IFIT1;IFIT2;IFIT3;IFITM1;IRF7;NFE2L2;PLSCR1;SAT1;STAT1;TAP1	NA	NA	NA	NO	2
CpG ODN 2006	chemicalNAreagent	5.74e-06	CD86;CXCL10;FCER2;IFIT1;IL10;IL1B;IRF7;NFKBIZ;STAT1;TLR5;TLR7;TNFRSF13B	chemicalNAreagent	1.65e-08	CXCL10;FCER2;IFIT1;IL10;IL1B;IRF7;NFKBIZ;STAT1;TLR5;TLR7;TNFRSF13B	NA	NA	NA	NO	2
methylprednisolone	chemicalNAdrug	5.9e-06	ACSL1;ANXA3;APEX1;ARG1;ARL4A;ATP5C1;C1QB;CD38;CD44;CYBB;CYP4F3;DHRS9;DSC2;DUSP1;DUSP6;ELOVL5;EPHX2;FBLN5;GBP2;GCH1;HSD17B12;HSPA1A/HSPA1B;ID3;IL10;IL1B;IRF1;IRF7;ITGB5;IVD;JAK2;MAFB;MAP3K1;MMP9;MTDH;NCR3;NFE2L2;OPLAH;PCNA;PJA2;RGCC;RGS2;SLC16A6;SLC29A1;SLC2A3;SLC40A1;STAT1;TOB1;TUBA4A;ZFP36L1	chemicalNAdrug	6.46e-08	ACSL1;ANXA3;C1QB;CYBB;CYP4F3;DHRS9;DSC2;DUSP1;DUSP6;ELOVL5;EPHX2;FBLN5;GBP2;GCH1;HSPA1A/HSPA1B;ID3;IL10;IL1B;IRF1;IRF7;ITGB5;JAK2;MAFB;MMP9;NCR3;NFE2L2;OPLAH;RGCC;RGS2;SLC2A3;SLC40A1;STAT1;ZFP36L1	NA	NA	NA	NO	2
TNK1	kinase	6.19e-06	IFI16;IFIH1;IFIT2;IL10;IRF7;TLR8;TNFSF10	kinase	3.24e-08	IFI16;IFIH1;IFIT2;IL10;IRF7;TLR8;TNFSF10	NA	NA	NA	NO	2
HOXA9	transcriptionNAregulator	6.3e-06	ADD3;ARPC5;CD36;CISH;CYBB;GLRX;GPR183;HBZ;IL7R;MAFB;MBNL1;PCMT1;PIM1;PRRC2C;PTPRCAP;RAB31;RAP1B;RCBTB2;SDCBP;SRP72;TCN1;USP1;YWHAG	transcriptionNAregulator	0.00429	CD36;CYBB;GLRX;GPR183;IL7R;MAFB;PTPRCAP;RAB31;RCBTB2;TCN1	transcriptionNAregulator	0.000493	ADD3;ARPC5;CISH;HBZ;MBNL1;PCMT1;PIM1;PRRC2C;RAP1B;SDCBP;SRP72;USP1;YWHAG	NO	3
TNFSF11	cytokine	7.18e-06	AQP9;BST1;C3AR1;CCR1;CD14;CD44;CREBRF;DUSP1;FAS;FOXO1;GCH1;GLRX;GPR68;IL10;IL1B;IRF8;ITGAM;MAFB;MMP9;NFIL3;NFKBIZ;PIM1;PRDM1;PTGER4;PTGS2;RHOB;SOD2;STAT1;TSPAN5	cytokine	8.99e-06	AQP9;BST1;CCR1;CD14;CREBRF;DUSP1;FAS;GCH1;GLRX;IL10;IL1B;ITGAM;MAFB;MMP9;NFIL3;NFKBIZ;PTGS2;STAT1	NA	NA	NA	NO	2
IRAK4	kinase	7.3e-06	ATF3;CD86;CSRNP1;CXCL10;CXCL16;IFRD1;IL10;IL1B;IRF1;IRF7;MAP3K8;NFKBIZ;OLR1;PLSCR1	kinase	3.97e-06	ATF3;CXCL10;CXCL16;IFRD1;IL10;IL1B;IRF1;IRF7;NFKBIZ;PLSCR1	NA	NA	NA	NO	2
IKZF1	transcriptionNAregulator	8e-06	BCL6;CD79B;CD8A;DOCK9;EIF4E3;FLI1;FOXO1;GP9;HBZ;HNRNPLL;IFI16;IL18R1;IL7R;ITGA2B;KMT2A;LHFPL2;LMO2;PRKCQ;VWF	transcriptionNAregulator	2.08e-05	BCL6;CD79B;CD8A;DOCK9;EIF4E3;GP9;IFI16;IL18R1;IL7R;ITGA2B;LHFPL2;LMO2	transcriptionNAregulator	0.0449	FLI1;FOXO1;HBZ;HNRNPLL;KMT2A;PRKCQ;VWF	NO	2
tributyrin	chemicalNAdrug	8.15e-06	ADM;ATF3;CD55;CSGALNACT2;DUSP1;GBP1;HDAC4;ID3;IL1B;MYBL1;OLR1;PTGS2;SOD2	chemicalNAdrug	0.000477	ADM;ATF3;DUSP1;GBP1;ID3;IL1B;PTGS2	chemicalNAdrug	0.00606	CD55;CSGALNACT2;HDAC4;MYBL1;OLR1;SOD2	NO	3
aldesleukin	biologicNAdrug	8.24e-06	CD86;FCGR3A/FCGR3B;HLA-F;HLA-G;IFI30;IFI35;IFITM1;IRF1;JAK2;STAT1;TAP1	biologicNAdrug	6.4e-06	HLA-G;IFI30;IFI35;IFITM1;IRF1;JAK2;STAT1;TAP1	NA	NA	NA	NO	2
cyclosporin A	biologicNAdrug	8.39e-06	ABLIM1;ACTA2;ARHGEF1;ATF3;BCAT1;CAMP;CASP1;CD14;CD44;CD55;CD6;CD68;CD86;CXCR3;DGKA;EGF;FAS;FCER2;FLT3LG;ID3;IL10;IL1B;ITGB7;LGALS3;MMP9;NCR3;PASK;PCNA;PRF1;PRKCH;PTGS2;S100A11;S100A9;SDCBP;SLAMF1;TAF15;TNFSF10;TSPAN9;UPP1;VPS4B;XAF1;YWHAH	biologicNAdrug	9.55e-06	ABLIM1;ACTA2;ATF3;CAMP;CASP1;CD14;CD6;CD68;CXCR3;DGKA;FAS;FCER2;ID3;IL10;IL1B;MMP9;NCR3;PASK;PRKCH;PTGS2;SLAMF1;TNFSF10;TSPAN9;UPP1;XAF1	NA	NA	NA	NO	2
FADD	other	8.48e-06	CXCL10;EIF2AK2;FAS;IFIH1;IFIT2;IRF7;MAP3K1;MMP9;NFIL3;PIM1;RNPC3;ST8SIA4;STAT1;STAT2;TIPARP	other	2.02e-06	CXCL10;EIF2AK2;FAS;IFIH1;IFIT2;IRF7;MMP9;NFIL3;ST8SIA4;STAT1;STAT2	NA	NA	NA	NO	2
Creb	group	9.29e-06	ADM;ARG1;ARPC5;ATF3;C3AR1;CAMP;CASP1;CD14;CXCL10;DUSP1;FAS;FCER1G;FGFR1OP2;FLNB;GNB4;HLA-G;IFI16;IL10;IL1B;ITGAM;LMO4;LTBP3;NDUFB5;ORM1;PCNA;PHTF1;POU2AF1;PTGS2;RGS2;SEP15;SLC25A44;USF1	group	4.78e-07	ADM;ATF3;CAMP;CASP1;CD14;CXCL10;DUSP1;FAS;FCER1G;FLNB;HLA-G;IFI16;IL10;IL1B;ITGAM;LMO4;LTBP3;PHTF1;POU2AF1;PTGS2;RGS2;SLC25A44	NA	NA	NA	NO	2
doxorubicin	chemicalNAdrug	9.57e-06	ADM;APEX1;ATF3;BIRC2;CASP1;CD14;CD44;CDC25B;CYBB;DDIAS;DRAM1;DUSP1;E2F2;E2F3;FAS;FTH1;HMGB1;IL1B;IRF1;IRF7;JAK2;LGALS3;NFE2L2;NLRC4;PCNA;PMEPA1;PPM1D;PTGDS;PTGS2;S100A11;SESN1;SOD2;STAT1;SVIL;TAP1;TAP2;TNFSF10;UPP1	chemicalNAdrug	6.5e-08	ADM;ATF3;CASP1;CD14;CDC25B;CYBB;DDIAS;DRAM1;DUSP1;E2F2;E2F3;FAS;FTH1;IL1B;IRF1;IRF7;JAK2;NFE2L2;NLRC4;PTGDS;PTGS2;SESN1;STAT1;TAP1;TAP2;TNFSF10;UPP1	NA	NA	NA	NO	2
USP18	peptidase	9.72e-06	CXCL10;IFI6;IFITM3;IRF1;IRF7;ISG15;TNFSF10	peptidase	5.2e-08	CXCL10;IFI6;IFITM3;IRF1;IRF7;ISG15;TNFSF10	NA	NA	NA	NO	2
NPC2	other	9.72e-06	CREB5;PTGDS;PTGER4;PTGS1;PTGS2;STAT1;STAT2	other	1.41e-06	CREB5;PTGDS;PTGS1;PTGS2;STAT1;STAT2	NA	NA	NA	NO	2
IKBKB	kinase	1.05e-05	ABCA1;ATF3;BIRC2;CCR1;CCR3;CD44;CDC25B;CEBPB;CXCL10;CYP1B1;DGKA;DUSP6;FAS;FOXO1;GBP2;GCH1;IFI16;IL10;IL1B;IRF1;ISG15;ITGB5;LMNB1;MMP9;PTGS2;SERPINE2;SOD2;TMEM176B;VCAN	kinase	1.8e-07	ABCA1;ATF3;CCR1;CDC25B;CXCL10;CYP1B1;DGKA;DUSP6;FAS;GBP2;GCH1;IFI16;IL10;IL1B;IRF1;ISG15;ITGB5;LMNB1;MMP9;PTGS2;VCAN	NA	NA	NA	NO	2
Map3k7	kinase	1.26e-05	CXCL10;IFIT2;IL10;IL1B;ISG15;MMP9;NFKBIZ;NOD2;PTGS2;RSAD2;S100A9;SESN1	kinase	3.64e-08	CXCL10;IFIT2;IL10;IL1B;ISG15;MMP9;NFKBIZ;NOD2;PTGS2;RSAD2;SESN1	NA	NA	NA	NO	2
RGS10	other	1.27e-05	BCL6;CASP1;CCR1;CCR3;CXCL10;CXCR3;FAS;IL10;IL10RB;IL1B;ITGAM	other	7.33e-08	BCL6;CASP1;CCR1;CXCL10;CXCR3;FAS;IL10;IL10RB;IL1B;ITGAM	NA	NA	NA	NO	2
STAT5a/b	group	1.31e-05	BCL6;CD36;CISH;DUSP1;FCER1G;FCGR1A;FCMR;IDI1;IRF1;NETO2;OSM;PIM1;PRDM1;PTGS2;SLC2A3	group	1.91e-05	BCL6;CD36;DUSP1;FCER1G;FCGR1A;FCMR;IRF1;OSM;PTGS2;SLC2A3	NA	NA	NA	NO	2
Il3	cytokine	1.37e-05	CD14;CD68;CISH;ELANE;FAS;ITGAM;MPO;NFIL3;OSM;PIM1;SRP9;TCP1;YWHAG	cytokine	0.000628	CD14;CD68;ELANE;FAS;ITGAM;NFIL3;OSM	cytokine	0.00753	CISH;MPO;PIM1;SRP9;TCP1;YWHAG	NO	3
PAX5	transcriptionNAregulator	1.43e-05	BLK;CD19;CD22;CD72;CD79A;FCER2;GPRIN3;JCHAIN;POU2AF1;PRDM1	transcriptionNAregulator	2.4e-05	BLK;CD19;CD22;CD72;CD79A;FCER2;POU2AF1	NA	NA	NA	NO	2
FOS	transcriptionNAregulator	1.46e-05	ARPC5;ATF3;C3AR1;CAMP;CD14;CD164;CD44;CD68;CLIP1;CSTA;CXCL16;DDX3X;EIF4G2;EPHX2;FEZ2;FTH1;IL10;KIF1B;LGALS3;LTBP3;MGST1;MMP9;MMRN1;MPZL2;MT1A;MT2A;NBPF15NA(includesNAothers);NCF2;NFE2L2;NFIL3;OCIAD2;PMEPA1;PRDM1;PTGDS;PTGS2;PTPN12;S100A9;SERPINE2;SNX3;STIM1;STK3;STX11;TAOK1;TCEA1;TIPARP;VAMP7;VAV3;ZAK	transcriptionNAregulator	0.000271	ATF3;CAMP;CD14;CD68;CLIP1;CSTA;CXCL16;EPHX2;FTH1;IL10;KIF1B;LTBP3;MMP9;MMRN1;MT1A;MT2A;NCF2;NFE2L2;NFIL3;OCIAD2;PTGDS;PTGS2;PTPN12;STK3;STX11	transcriptionNAregulator	0.0107	ARPC5;C3AR1;CD164;CD44;DDX3X;EIF4G2;FEZ2;LGALS3;MGST1;MPZL2;NBPF15NA(includesNAothers);PMEPA1;PRDM1;S100A9;SERPINE2;SNX3;STIM1;TAOK1;TCEA1;TIPARP;VAMP7;VAV3;ZAK	NO	2
Lh	complex	1.47e-05	ACTA2;ALPL;ARL6IP5;CAPZA1;CASP4;CD55;DUSP1;DUSP3;GBP1;GK;GNLY;ITGB5;MMP9;NPC2;PSIP1;PTGS1;PTGS2;RAB31;RAB33B;RAB5A;RHOB;RUNX2;SOD2;STAT1;TLK1;TNFAIP6;UPP1;VCL	complex	2.69e-05	ACTA2;CAPZA1;CASP4;DUSP1;DUSP3;GBP1;GK;ITGB5;MMP9;NPC2;PTGS1;PTGS2;RAB31;RAB33B;STAT1;TNFAIP6;UPP1	NA	NA	NA	NO	2
TLR2	transmembraneNAreceptor	1.58e-05	ARG1;ATF3;CCR1;CCR2;CD86;CEBPB;CISH;CXCL10;CYBB;DUSP1;IL10;IL1B;IRAK3;IRF1;ITGA2B;ITGB7;MMP9;MPO;PTGS2;SELP;SLC40A1	transmembraneNAreceptor	8.34e-06	ATF3;CCR1;CXCL10;CYBB;DUSP1;IL10;IL1B;IRAK3;IRF1;ITGA2B;MMP9;PTGS2;SELP;SLC40A1	NA	NA	NA	NO	2
GATA2	transcriptionNAregulator	1.59e-05	AQP9;CAMP;CCR3;CSTA;CYBB;E2F2;ELANE;FCER1A;FCHO1;FCRLA;GP9;GPR65;HEMGN;HHEX;ITGA2B;ITGAM;LMO2;MCEMP1;MMRN1;MPL;MPO;NFIL3;OLFM4;RNASE2;S100A9;SELP;SLC4A1;SPN;TRIM58;TUBB1;UBASH3A	transcriptionNAregulator	4.94e-06	AQP9;CAMP;CSTA;CYBB;E2F2;ELANE;FCRLA;GP9;GPR65;HEMGN;HHEX;ITGA2B;ITGAM;LMO2;MCEMP1;MMRN1;NFIL3;RNASE2;SELP;UBASH3A	NA	NA	NA	NO	2
CpG ODN 2216	chemicalNAreagent	1.64e-05	CD38;CD86;FCER1A;IL1B;IRF7;NCR3;STAT1;TNFSF10	chemicalNAreagent	0.000202	IL1B;IRF7;NCR3;STAT1;TNFSF10	chemicalNAreagent	0.0274	CD38;CD86;FCER1A	NO	2
triamcinolone acetonide	chemicalNAdrug	1.8e-05	ACSL1;ATF3;CASP4;CD22;CD44;CD79B;CYTIP;DUSP1;E2F2;GPR18;IRF7;LSP1;MEGF9;MT2A;PRF1;RAPGEF2;RGCC;RGS2;SLAMF1;SOD2;ST8SIA4;TCF7L2;TRIB2;TRIM21;VWF	chemicalNAdrug	3.18e-06	ACSL1;ATF3;CASP4;CD22;CD79B;DUSP1;E2F2;GPR18;IRF7;MEGF9;MT2A;RGCC;RGS2;SLAMF1;ST8SIA4;TRIB2;TRIM21	NA	NA	NA	NO	2
cisplatin	chemicalNAdrug	1.8e-05	ABCB10;ABCC4;ACADM;ACTA2;ATF3;ATF4;BIRC2;CARD6;CASP1;CCNG2;CCR1;CD14;CD44;CDC25B;CXCL10;DGKA;DRAM1;DUSP1;DUSP6;EGF;FAS;FNDC3B;G6PD;HMGB1;IFI6;IFITM1;IL1B;KLF12;LGALS3;LMO4;MARCKS;MPO;NAT10;NCF1;NCF2;NMI;PDPK1;PIK3C3;PPM1D;RPL13A;RPS5;S100A11;SAT1;SESN1;SIRT1;SLC2A3;SMOX;TLE4;TNFSF10;TOB1;TOPORS;TRIM22;TYMP;UPP1	chemicalNAdrug	0.000125	ACTA2;ATF3;CASP1;CCR1;CD14;CDC25B;CXCL10;DGKA;DRAM1;DUSP1;DUSP6;FAS;FNDC3B;IFI6;IFITM1;IL1B;KLF12;LMO4;MARCKS;NCF1;NCF2;RPL13A;SAT1;SESN1;SLC2A3;TNFSF10;TRIM22;TYMP;UPP1	chemicalNAdrug	0.0209	ABCB10;ABCC4;ACADM;ATF4;BIRC2;CARD6;CCNG2;CD44;EGF;G6PD;HMGB1;LGALS3;MPO;NAT10;NMI;PDPK1;PIK3C3;PPM1D;RPS5;S100A11;SIRT1;SMOX;TLE4;TOB1;TOPORS	NO	2
ionomycin	chemicalNAreagent	1.85e-05	CCNG2;CXCL10;DGKA;DUSP1;EIF2AK2;FCGR1A;GBP4;GCH1;HPSE;HSPA4;IL10;KCNJ2;MMP9;NFIL3;PIM1;POU2AF1;PTGS2;RAB10;RGS2;SIRT1;TLE4;TNFSF10	chemicalNAreagent	1e-06	CXCL10;DGKA;DUSP1;EIF2AK2;FCGR1A;GBP4;GCH1;HPSE;IL10;KCNJ2;MMP9;NFIL3;POU2AF1;PTGS2;RGS2;TNFSF10	NA	NA	NA	NO	2
INSIG1	other	2.02e-05	ABCA1;ACSL4;ACSS2;ALOX5AP;CD68;CLEC4D;CXCL10;G6PD;IDI1;IRF8;NFKBIZ;OLR1;PRF1;PTGS1;S100A9;VNN1	other	0.000351	ABCA1;ACSL4;ACSS2;CD68;CLEC4D;CXCL10;NFKBIZ;PTGS1;VNN1	other	0.0152	ALOX5AP;G6PD;IDI1;IRF8;OLR1;PRF1;S100A9	NO	2
Irgm1	other	2.25e-05	CXCL10;FAS;ID3;IFI16;IFIT2;IFIT3;IRF7;OASL;RSAD2;SELP	other	1.92e-08	CXCL10;FAS;ID3;IFI16;IFIT2;IFIT3;IRF7;OASL;RSAD2;SELP	NA	NA	NA	NO	2
GPX1	enzyme	2.25e-05	ACTA2;CD14;CXCL10;CYBB;FAS;GLRX;GLRX2;MMP9;SOD2;TNFSF10	enzyme	3.18e-06	ACTA2;CD14;CXCL10;CYBB;FAS;GLRX;MMP9;TNFSF10	NA	NA	NA	NO	2
TAL1	transcriptionNAregulator	2.28e-05	BCL6;CCNG2;FCER1A;FRG1;GUCY1A3;HLA-F;IFNAR1;IKZF3;LYST;MAP3K1;MARCKS;MPO;NFKBIZ;OXR1;PTGER4;PTPRCAP;RBM7;SENP7;SLAMF1;SLC2A3;TCF7;TNFSF10;TOB1	transcriptionNAregulator	0.02	BCL6;GUCY1A3;MARCKS;NFKBIZ;PTPRCAP;SLAMF1;SLC2A3;TCF7;TNFSF10	transcriptionNAregulator	0.000315	CCNG2;FCER1A;FRG1;HLA-F;IFNAR1;IKZF3;LYST;MAP3K1;MPO;OXR1;PTGER4;RBM7;SENP7;TOB1	NO	2
Gm-csf	group	2.31e-05	BCL3;CD14;CD5;CD86;FAS;IL10;IL1B;MMP9;PIM1;PTGS2;TRIB2	group	1.45e-06	BCL3;CD14;CD5;FAS;IL10;IL1B;MMP9;PTGS2;TRIB2	NA	NA	NA	NO	2
NEK7	kinase	2.39e-05	CXCL10;ISG15;LMO4;PTGS2;RGCC	kinase	5.23e-07	CXCL10;ISG15;LMO4;PTGS2;RGCC	NA	NA	NA	NO	2
CCL5	cytokine	2.6e-05	ATF4;CCR1;CCR3;CD44;CYP1B1;DUSP1;DUSP6;EGF;IL1B;MMP9;OLR1;PTGDS;STAT1	cytokine	0.000152	CCR1;CYP1B1;DUSP1;DUSP6;IL1B;MMP9;PTGDS;STAT1	cytokine	0.0361	ATF4;CCR3;CD44;EGF;OLR1	NO	2
KIT	transmembraneNAreceptor	2.6e-05	C3AR1;CCR2;CD164;CD44;CISH;FCER1A;HMGB1;IL10;ITGA2B;LGALS3;OSM;PRKCQ;PSTPIP2;RAB32;STAT1	transmembraneNAreceptor	0.015	IL10;ITGA2B;OSM;PSTPIP2;RAB32;STAT1	transmembraneNAreceptor	0.000594	C3AR1;CCR2;CD164;CD44;CISH;FCER1A;HMGB1;LGALS3;PRKCQ	NO	2
EPO	cytokine	2.72e-05	BCL3;BCL6;BLVRB;CCNG2;CD36;CD52;CISH;FAS;HK3;HMGB1;KLHL24;KMT2A;KPNB1;MPO;MTF2;OSM;PBXIP1;PCNA;PIK3IP1;PIM1;PRKCQ;PTGS2;RPL7;SAMSN1;SELP;SIRT1;SLC4A1;TNFSF10;TUBB1;VWF	cytokine	0.0198	BCL3;BCL6;CD36;FAS;HK3;KPNB1;OSM;PBXIP1;PIK3IP1;PTGS2;SELP;TNFSF10	cytokine	0.000358	BLVRB;CCNG2;CD52;CISH;HMGB1;KLHL24;KMT2A;MPO;MTF2;PCNA;PIM1;PRKCQ;RPL7;SAMSN1;SIRT1;SLC4A1;TUBB1;VWF	NO	2
GPS2	transcriptionNAregulator	2.79e-05	ABCA1;BIN1;CXCL10;HEBP1;MBNL1;RAB20;RHOB;SLC44A1;TBC1D2;WIPF1	transcriptionNAregulator	0.00243	ABCA1;BIN1;CXCL10;HEBP1;RAB20	transcriptionNAregulator	0.00496	MBNL1;RHOB;SLC44A1;TBC1D2;WIPF1	NO	3
lipid A	chemicalNAtoxicant	2.79e-05	ABCA1;C2;CD14;CD36;CD86;CXCL10;FCGR1A;IL10;IL1B;OLR1	chemicalNAtoxicant	3.81e-06	ABCA1;C2;CD14;CD36;CXCL10;FCGR1A;IL10;IL1B	NA	NA	NA	NO	2
niacinamide	chemicalNA-NAendogenousNAmammalian	2.79e-05	ACTA2;CAMP;CD14;G6PD;IL10;IRF1;ITGAM;MMP9;PTGS2;SIRT1	chemicalNA-NAendogenousNAmammalian	3.81e-06	ACTA2;CAMP;CD14;IL10;IRF1;ITGAM;MMP9;PTGS2	NA	NA	NA	NO	2
AG490	chemicalNA-NAkinaseNAinhibitor	2.86e-05	ACTA2;CD68;HMGB1;IL1B;IRF1;JAK2;LY96;MMP9;PCNA;PIM1;PTGS2;SOD2;STAT1;TNFSF10	chemicalNA-NAkinaseNAinhibitor	1.13e-05	ACTA2;CD68;IL1B;IRF1;JAK2;LY96;MMP9;PTGS2;STAT1;TNFSF10	NA	NA	NA	NO	2
ADRB	group	2.94e-05	ARG1;ATF3;CASP4;CD68;CLEC4D;CXCL10;E2F3;FAS;IFIT3;KLF4;LBH;MMP9;NBN;OASL;PCNA;PPM1D;RSAD2;SDPR;SLC40A1	group	3.57e-07	ATF3;CASP4;CD68;CLEC4D;CXCL10;E2F3;FAS;IFIT3;LBH;MMP9;NBN;OASL;RSAD2;SDPR;SLC40A1	NA	NA	NA	NO	2
IGHM	transmembraneNAreceptor	3.11e-05	CCNG2;CD22;CD86;FAS;IL1B;LGALS3;PLCG1;SELP;SLAMF1	transmembraneNAreceptor	0.000107	CD22;FAS;IL1B;PLCG1;SELP;SLAMF1	NA	NA	NA	NO	2
NCSTN	peptidase	3.11e-05	CD14;CD68;CEBPB;ELANE;FCER1G;IRF8;ITGA2B;MPO;NCF1	peptidase	0.000107	CD14;CD68;ELANE;FCER1G;ITGA2B;NCF1	NA	NA	NA	NO	2
CBX5	transcriptionNAregulator	3.14e-05	ANKRD22;CD68;CEACAM1;CYP1B1;FAM198B;GALC;HIST1H1C;HIST2H2AA3/HIST2H2AA4;OLR1;QPCT;RIN2;RORA;RUNX2;SLC2A3;SNTB1;TICAM2;TLE4	transcriptionNAregulator	0.000217	ANKRD22;CD68;CEACAM1;CYP1B1;FAM198B;HIST2H2AA3/HIST2H2AA4;QPCT;RIN2;SLC2A3;TICAM2	transcriptionNAregulator	0.0297	GALC;HIST1H1C;OLR1;RORA;RUNX2;SNTB1;TLE4	NO	2
IgG	complex	3.35e-05	ADM;CD86;CEBPB;DEGS1;DUSP1;FCGR1A;IFITM1;IFITM3;IL10;IL1B;ISG15;LGALS3;MMP9;PIM1;PTGS2;S1PR1;SLC2A3;TLR7;TNFRSF13B;TOB1;ZMPSTE24	complex	1.47e-05	ADM;DUSP1;FCGR1A;IFITM1;IFITM3;IL10;IL1B;ISG15;MMP9;PTGS2;S1PR1;SLC2A3;TLR7;TNFRSF13B	NA	NA	NA	NO	2
Collagen(s)	complex	3.44e-05	ATF4;BCL3;C3AR1;CD55;CD68;IARS;ITGAM;NCOA5;PRF1;SELP	complex	0.0156	BCL3;CD68;ITGAM;SELP	complex	0.000914	ATF4;C3AR1;CD55;IARS;NCOA5;PRF1	NO	2
isotretinoin	biologicNAdrug	3.52e-05	ABCA1;CD19;CD38;CYP1B1;IFIT3;IRF1;MMP9;OLR1;PTGS2;S100A9;SPN;STAT2;TNFSF10	biologicNAdrug	2.87e-05	ABCA1;CD19;CYP1B1;IFIT3;IRF1;MMP9;PTGS2;STAT2;TNFSF10	NA	NA	NA	NO	2
Akt	group	3.84e-05	ADM;ATF4;B4GALT5;BIRC2;CD36;CD44;CEBPB;CXCL10;CXCR3;E2F2;FAS;FOXO1;IL10;IL1B;IL7R;MMP9;NFE2L2;PCNA;PTGER4;PTGS1;PTGS2;RHOB;RUNX2;SOD2;VCAN;WTAP	group	4.74e-05	ADM;B4GALT5;CD36;CXCL10;CXCR3;E2F2;FAS;IL10;IL1B;IL7R;MMP9;NFE2L2;PTGS1;PTGS2;VCAN;WTAP	NA	NA	NA	NO	2
CCL2	cytokine	4.07e-05	ABCA1;ACTA2;CCR2;CD86;CXCL10;IL10;IL1B;MMP9;NCF1;PCNA;PTGDS;PTGS2;SLC40A1	cytokine	4.49e-06	ABCA1;ACTA2;CXCL10;IL10;IL1B;MMP9;NCF1;PTGDS;PTGS2;SLC40A1	NA	NA	NA	NO	2
IL1	group	4.32e-05	C2;CASP1;CD55;CEACAM1;CEACAM6;CTSL;CXCL10;DUSP1;FAS;FTH1;HMGB1;HP;IL10;IL1B;IRF1;ITGAM;KRT72;KYNU;MMP9;ORM1;PTGS1;PTGS2;RORA;RUNX2;S100A9;SELP;SLC2A3;SOD2;TLR7;TNFAIP6;TNFSF10;TYMP;VCAN	group	2.71e-07	C2;CASP1;CEACAM1;CTSL;CXCL10;DUSP1;FAS;FTH1;HP;IL10;IL1B;IRF1;ITGAM;KYNU;MMP9;PTGS1;PTGS2;SELP;SLC2A3;TLR7;TNFAIP6;TNFSF10;TYMP;VCAN	NA	NA	NA	NO	2
cholesterol	chemicalNA-NAendogenousNAmammalian	4.39e-05	ABCA1;ACSL1;ACSS2;ACTA2;AQP9;ATF3;ATF4;CASP1;CCR2;CD14;CD68;CETP;CXCL10;IDI1;IL10;IL10RB;IL1B;ITGAM;LGALS3;NCF2;PTGS2;RGCC;RPS28;UQCRHL	chemicalNA-NAendogenousNAmammalian	1.31e-07	ABCA1;ACSL1;ACSS2;ACTA2;AQP9;ATF3;CASP1;CD14;CD68;CETP;CXCL10;IL10;IL10RB;IL1B;ITGAM;NCF2;PTGS2;RGCC;UQCRHL	NA	NA	NA	NO	2
PD98059	chemicalNA-NAkinaseNAinhibitor	4.4e-05	ABCA1;ACTA2;ACTR3;AMD1;ATF3;ATF4;BATF2;BCL6;CAMP;CCR1;CCR2;CD14;CD36;CD44;CD55;CD86;CEBPB;CTSL;CXCL10;CYP1B1;DUSP1;DUSP6;E2F2;E2F3;FTH1;ID3;IL10;IL1B;ITGA2B;ITGAM;ITGB5;MCM8;MMP9;NAB1;PCNA;PIM1;PTGS2;RAB20;RPS2;RUNX2;SLC38A2;TNFRSF13B;TUBA4A;TYMP;VCAN;ZFP36L1;ZFP36L2	chemicalNA-NAkinaseNAinhibitor	1.04e-07	ABCA1;ACTA2;ACTR3;ATF3;BATF2;BCL6;CAMP;CCR1;CD14;CD36;CTSL;CXCL10;CYP1B1;DUSP1;DUSP6;E2F2;E2F3;FTH1;ID3;IL10;IL1B;ITGA2B;ITGAM;ITGB5;MCM8;MMP9;PTGS2;RAB20;SLC38A2;TNFRSF13B;TYMP;VCAN;ZFP36L1	NA	NA	NA	NO	2
LDL	complex	4.44e-05	ABCA1;ATF3;CASP1;CCR2;CD36;CD68;CETP;CXCL10;CYBB;DUSP1;FCGR1A;GAS6;GPR183;IFIT2;IFITM1;IL1B;IRF7;MMP9;NCF1;NPC2;OLR1;PTGS2;SELP;SOD2;TNFAIP6;UBE2K	complex	8.53e-09	ABCA1;ATF3;CASP1;CD36;CD68;CETP;CXCL10;CYBB;DUSP1;FCGR1A;GAS6;GPR183;IFIT2;IFITM1;IL1B;IRF7;MMP9;NCF1;NPC2;PTGS2;SELP;TNFAIP6	NA	NA	NA	NO	2
dinoprost	chemicalNA-NAendogenousNAmammalian	4.71e-05	ADM;CD36;HSPA1A/HSPA1B;HSPA4;ID3;IL1B;MGST1;MMP9;NFIL3;PTGS1;PTGS2;RUNX2;YWHAG	chemicalNA-NAendogenousNAmammalian	3.57e-05	ADM;CD36;HSPA1A/HSPA1B;ID3;IL1B;MMP9;NFIL3;PTGS1;PTGS2	chemicalNA-NAendogenousNAmammalian	0.0439	HSPA1A/HSPA1B;HSPA4;MGST1;RUNX2;YWHAG	NO	2
SP3	transcriptionNAregulator	4.74e-05	ABCA1;ACSL1;ACTA2;ADD3;ATF3;CDC25B;CEACAM1;CETP;DUSP1;EIF2AK2;FAS;HDAC4;HPSE;IL10;ITGB5;KLF4;MAT2B;NCF2;PADI4;PTGS1;PTGS2;SLC2A3;SOD2;STAT1	transcriptionNAregulator	1.41e-07	ABCA1;ACSL1;ACTA2;ATF3;CDC25B;CEACAM1;CETP;DUSP1;EIF2AK2;FAS;HPSE;IL10;ITGB5;NCF2;PADI4;PTGS1;PTGS2;SLC2A3;STAT1	NA	NA	NA	NO	2
Salmonella enterica serotype abortus equi lipopolysaccharide	chemicalNAtoxicant	4.78e-05	CASP5;GBP1;IFIT2;IL10;IL1B;IL7R;IRF1;ISG15;KCNJ2;MAP3K8;MBNL1;NFKBIZ;OASL;PLAC8;PRRC2C;PTGS2;RAPGEF2;RIN2;SLAMF1;TARP;TIFA	chemicalNAtoxicant	8.58e-07	CASP5;GBP1;IFIT2;IL10;IL1B;IL7R;IRF1;ISG15;KCNJ2;NFKBIZ;OASL;PLAC8;PTGS2;RIN2;SLAMF1;TARP	NA	NA	NA	NO	2
EBI3	cytokine	5.13e-05	CD86;GBP2;HLA-DOB;IL10;IRF1;PIM1;STAT1;STAT2;TAP1;TNFSF10	cytokine	6.4e-06	GBP2;HLA-DOB;IL10;IRF1;STAT1;STAT2;TAP1;TNFSF10	NA	NA	NA	NO	2
SOX11	transcriptionNAregulator	5.42e-05	CD19;CD52;CD58;CD86;FAS;FCMR;IFIH1;IKZF3;PRDM1;RUNX2;STAT1;VPREB3;YPEL1	transcriptionNAregulator	0.00132	CD19;CD58;FAS;FCMR;IFIH1;STAT1;VPREB3	transcriptionNAregulator	0.0135	CD52;CD86;IKZF3;PRDM1;RUNX2;YPEL1	NO	2
DUSP1	phosphatase	5.51e-05	CAMP;CD86;CYBB;DUSP1;DUSP6;IL10;IL1B;MEFV;OLR1;OSM;PRDM1;PTGS2;S100A9;SOD2;VNN1	phosphatase	5.34e-05	CAMP;CYBB;DUSP1;DUSP6;IL10;IL1B;MEFV;OSM;PTGS2;VNN1	NA	NA	NA	NO	2
TREM1	transmembraneNAreceptor	5.66e-05	ATF3;CASP5;CD14;CD86;CEBPB;CXCL10;FNDC3A;IFIT2;IL10;IL1B;IRF1;ISG15;KCNJ2;MAP3K8;NOD2;OASL;PGLYRP1;PLAC8;PTGS2;RIN2;TARP;TIFA;TMEM158	transmembraneNAreceptor	3e-07	ATF3;CASP5;CD14;CXCL10;IFIT2;IL10;IL1B;IRF1;ISG15;KCNJ2;NOD2;OASL;PGLYRP1;PLAC8;PTGS2;RIN2;TARP;TMEM158	NA	NA	NA	NO	2
NOS2	enzyme	5.71e-05	CD14;CD3E;CD44;CD86;CLEC4D;DDX3X;FAS;FOXO1;G6PD;IFIT3;IL10;IL1B;ISG15;MMP9;PCNA;PLSCR1;PRF1;PTGS1;PTGS2;SLC40A1;TNFSF10;TNFSF13B	enzyme	1.18e-05	CD14;CD3E;CLEC4D;FAS;IFIT3;IL10;IL1B;ISG15;MMP9;PLSCR1;PTGS1;PTGS2;SLC40A1;TNFSF10;TNFSF13B	NA	NA	NA	NO	2
cigarette smoke	chemicalNAtoxicant	5.96e-05	ABCA1;ACTA2;ADM;ATF4;CDC25B;CLEC5A;CXCL10;CYP1B1;G6PD;HDAC2;IL10;IL1B;KLF4;MMP9;NFE2L2;OAS3;OASL;P2RY13;PTGS2;SIRT1;SOD2;STAT1;TCN2;TCP1	chemicalNAtoxicant	0.000209	ABCA1;ACTA2;ADM;CDC25B;CXCL10;CYP1B1;IL10;IL1B;MMP9;NFE2L2;OAS3;OASL;PTGS2;STAT1	chemicalNAtoxicant	0.0448	ATF4;CLEC5A;G6PD;HDAC2;KLF4;P2RY13;SIRT1;SOD2;TCN2;TCP1	NO	2
arsenic trioxide	chemicalNAdrug	5.98e-05	ALOX5AP;BLVRA;BLVRB;CD44;CDC25B;FAS;FTH1;GLRX;GLRX2;IDI1;IRF1;ITGAM;MMP9;MT2A;NCF1;NFE2L2;PTGS2;SHMT2	chemicalNAdrug	3.54e-05	BLVRA;CDC25B;FAS;FTH1;GLRX;IRF1;ITGAM;MMP9;MT2A;NCF1;NFE2L2;PTGS2	NA	NA	NA	NO	2
CASP8	peptidase	6.09e-05	CASP1;CD14;CD44;FAS;HDAC2;IL1B;MMP9	peptidase	0.000109	CASP1;CD14;FAS;IL1B;MMP9	NA	NA	NA	NO	2
tetrachlorodibenzodioxin	chemicalNAtoxicant	6.33e-05	ADM;ATF4;BCAT1;CD36;CD86;CEBPB;COL9A2;CYP1B1;DSC2;EGF;FAS;HDAC4;HDAC7;HSPA1A/HSPA1B;IL10;IL1B;ITGB7;JAK2;KIF1B;LYST;NFE2L2;PCNA;POMP;PPBP;PRDM1;PTGS2;RAB10;S100A9;S1PR1;SESN1;SLC2A3;SLC40A1;SPOCK2;TIPARP;ZNF148	chemicalNAtoxicant	0.000431	ADM;CD36;CYP1B1;DSC2;FAS;HSPA1A/HSPA1B;IL10;IL1B;JAK2;KIF1B;NFE2L2;POMP;PPBP;PTGS2;S1PR1;SESN1;SLC2A3;SLC40A1;SPOCK2	chemicalNAtoxicant	0.0138	ATF4;BCAT1;CD86;CEBPB;COL9A2;EGF;HDAC4;HDAC7;HSPA1A/HSPA1B;ITGB7;LYST;PCNA;PRDM1;RAB10;S100A9;TIPARP;ZNF148	NO	2
AHR	ligand-dependentNAnuclearNAreceptor	6.35e-05	ABCC4;ACTA2;ADM;AFMID;CCNG2;CD36;CD38;CDC25B;CXCL10;CYP1B1;DUSP6;EMILIN2;FAS;FBLN5;FBN2;GAS6;HP;IKZF3;IL10;IL1B;IRF1;ITGAM;LTBP3;LYST;MT2A;NFE2L2;POMP;PTGS2;SIRT1;SOD2;TIPARP;VCL	ligand-dependentNAnuclearNAreceptor	8.32e-06	ACTA2;ADM;CD36;CDC25B;CXCL10;CYP1B1;DUSP6;EMILIN2;FAS;FBLN5;GAS6;HP;IL10;IL1B;IRF1;ITGAM;LTBP3;MT2A;NFE2L2;POMP;PTGS2	NA	NA	NA	NO	2
IL4R	transmembraneNAreceptor	6.74e-05	ACSL1;ARG1;CD14;FAS;FCER1G;FCER2;IL1B;RUNX2	transmembraneNAreceptor	4.42e-05	ACSL1;CD14;FAS;FCER1G;FCER2;IL1B	NA	NA	NA	NO	2
EP300	transcriptionNAregulator	7.03e-05	ACADM;BCL6;CARD6;CCNG2;CD19;CD36;CRISPLD2;DUSP1;EPSTI1;EVI2A;FNDC3B;FOXO1;FTH1;GPR18;HLA-G;HSP90AB1;ID3;IL18R1;IL18RAP;IL7R;ITGB7;KDM3A;KIF1B;MAP3K8;OAS3;OLR1;PTGS2;RNASEL;RSAD2;RTP4;RUNX2;SIRT1;SLAMF1;SOD2;TESC;TIPARP;TRAT1;ZFP36L2	transcriptionNAregulator	3.81e-05	BCL6;CD19;CD36;CRISPLD2;DUSP1;EPSTI1;EVI2A;FNDC3B;FTH1;GPR18;HLA-G;HSP90AB1;ID3;IL18R1;IL18RAP;IL7R;KIF1B;OAS3;PTGS2;RSAD2;RTP4;SLAMF1;TRAT1	NA	NA	NA	NO	2
simvastatin	chemicalNAdrug	7.14e-05	ABCA1;ACTA2;ACVR1;ANXA3;CALD1;CD14;CD55;CYBB;HIST1H1C;IL10;IL1B;IRF1;MMP9;NCF1;NCF2;OLR1;PGLYRP1;PTGS2;RHOB;SELP;STAT1;TIMM10;VWF	chemicalNAdrug	1.75e-06	ABCA1;ACTA2;ANXA3;CALD1;CD14;CYBB;IL10;IL1B;IRF1;MMP9;NCF1;NCF2;PGLYRP1;PTGS2;SELP;STAT1;TIMM10	NA	NA	NA	NO	2
trinitrobenzenesulfonic acid	chemicalNAreagent	7.21e-05	BST1;CCR1;CD44;CD68;CLEC4D;CXCL10;IL10;IL1B;ITGAM;MMP9;PTGDS;PTGS1;PTGS2;S100A9	chemicalNAreagent	5.01e-07	BST1;CCR1;CD68;CLEC4D;CXCL10;IL10;IL1B;ITGAM;MMP9;PTGDS;PTGS1;PTGS2	NA	NA	NA	NO	2
Tlr	group	7.31e-05	ARG1;BCL6;CASP4;CD86;CISH;CXCL10;DUSP1;GNAI3;IL10;IL1B;IRAK3;IRF1;IRF7;PTGS2;STAT1;TNFSF13B	group	5.79e-06	BCL6;CASP4;CXCL10;DUSP1;IL10;IL1B;IRAK3;IRF1;IRF7;PTGS2;STAT1;TNFSF13B	NA	NA	NA	NO	2
ZFP36	transcriptionNAregulator	7.48e-05	CAMP;CD36;CYBB;IL10;IL1B;MEFV;OSM;PRDM1;PTGS2;S100A9	transcriptionNAregulator	8.83e-06	CAMP;CD36;CYBB;IL10;IL1B;MEFV;OSM;PTGS2	NA	NA	NA	NO	2
KCNE3	ionNAchannel	7.73e-05	BCAT1;CISH;CSRNP1;DUSP6;HSPA1A/HSPA1B;JCHAIN;KCNJ2;KLF4;NFIL3;PRDM1;PTGS2;TNFAIP6	ionNAchannel	0.00362	DUSP6;HSPA1A/HSPA1B;KCNJ2;NFIL3;PTGS2;TNFAIP6	ionNAchannel	0.00181	BCAT1;CISH;CSRNP1;HSPA1A/HSPA1B;JCHAIN;KLF4;PRDM1	NO	3
trichostatin A	chemicalNAdrug	7.82e-05	ABCA1;ALPL;ARG1;CAMP;CCR3;CD14;CD44;CD79B;CD86;CISH;CPD;CXCL10;CYBB;CYP1B1;DUSP1;FAS;G6PD;HBZ;HDAC2;HPSE;ID3;IFITM1;IL10;IL1B;IRF1;IRF8;ITGAM;JCHAIN;MBNL1;MMP9;MYOF;OSM;PCNA;PIM1;POLB;PPP1R12A;PRDM1;PTGS1;PTGS2;RASSF1;RUNX2;SAT1;SPN;TNFSF10;TRA2B;VWF;WTAP;YWHAH	chemicalNAdrug	0.000314	ABCA1;CAMP;CD14;CD79B;CPD;CXCL10;CYBB;CYP1B1;DUSP1;FAS;HPSE;ID3;IFITM1;IL10;IL1B;IRF1;ITGAM;MMP9;MYOF;OSM;POLB;PTGS1;PTGS2;SAT1;TNFSF10;WTAP	chemicalNAdrug	0.0372	ALPL;ARG1;CCR3;CD44;CD86;CISH;G6PD;HBZ;HDAC2;IRF8;JCHAIN;MBNL1;PCNA;PIM1;PPP1R12A;PRDM1;RASSF1;RUNX2;SPN;TRA2B;VWF;YWHAH	NO	2
CpG ODN 1826	chemicalNAreagent	7.92e-05	CD14;CD86;CXCL10;CYBB;IL10;IL1B;IRF7;LY96;NCF1;NCF2;RGS2	chemicalNAreagent	4.62e-07	CD14;CXCL10;CYBB;IL10;IL1B;IRF7;LY96;NCF1;NCF2;RGS2	NA	NA	NA	NO	2
Adaptor protein 1	complex	8.1e-05	CD44;IL10;MMP9;PTGS2;SOD2	complex	0.00142	IL10;MMP9;PTGS2	complex	0.0304	CD44;SOD2	NO	2
PLA2G2D	enzyme	8.1e-05	CCR2;CD68;IL1B;ITGAM;S100A9	enzyme	0.00142	CD68;IL1B;ITGAM	enzyme	0.0304	CCR2;S100A9	NO	2
tyrphostin AG 1296	chemicalNA-NAkinaseNAinhibitor	8.1e-05	CD14;CD38;CEACAM6;ITGAM;PTGS2	chemicalNA-NAkinaseNAinhibitor	0.00142	CD14;ITGAM;PTGS2	chemicalNA-NAkinaseNAinhibitor	0.0304	CD38;CEACAM6	NO	2
curcumin	chemicalNAdrug	8.15e-05	ABCA1;ACTA2;ATOX1;ATP6AP2;BIRC2;CAMP;CD36;CD44;CD86;CEBPB;COX7B;CXCR3;FAS;FTH1;GRK6;HDAC2;HMGB1;HSPA1A/HSPA1B;IL10;IL10RB;IL1B;ITGAM;LSP1;MMP9;NFE2L2;OLR1;PIM1;PTGS2;RGL2;RUNX2;SP3;TOB1;YPEL1	chemicalNAdrug	0.0078	ABCA1;ACTA2;CAMP;CD36;CXCR3;FAS;FTH1;HSPA1A/HSPA1B;IL10;IL10RB;IL1B;ITGAM;MMP9;NFE2L2;PTGS2	chemicalNAdrug	0.00136	ATOX1;ATP6AP2;BIRC2;CD44;CD86;CEBPB;COX7B;GRK6;HDAC2;HMGB1;HSPA1A/HSPA1B;LSP1;OLR1;PIM1;RGL2;RUNX2;SP3;TOB1;YPEL1	NO	3
FZD9	g-proteinNAcoupledNAreceptor	8.2e-05	CXCL10;IFI16;IFI44;IRF7;ISG15;STAT1	g-proteinNAcoupledNAreceptor	9.58e-07	CXCL10;IFI16;IFI44;IRF7;ISG15;STAT1	NA	NA	NA	NO	2
3M-002	chemicalNAreagent	8.2e-05	CD86;IL1B;IRF7;PTGS2;TLR8;TNFSF10	chemicalNAreagent	2.23e-05	IL1B;IRF7;PTGS2;TLR8;TNFSF10	NA	NA	NA	NO	2
miR-124-3p (and other miRNAs w/seed AAGGCAC)	matureNAmicrorna	8.24e-05	ARHGEF1;CD164;CHSY1;CYP1B1;DNAJC25-GNG10;DRAM1;ELOVL5;F11R;G3BP1;GNAI3;HEBP2;IQGAP1;KLHL24;LMNB1;MMP9;MTMR6;MTPN;NFIC;PDLIM7;PTPN12;RBM47;SMCO4;TMEM109;UHMK1;ZFP36L2	matureNAmicrorna	0.00148	CHSY1;CYP1B1;DRAM1;ELOVL5;F11R;HEBP2;LMNB1;MMP9;MTPN;PDLIM7;PTPN12;RBM47;SMCO4	matureNAmicrorna	0.0149	ARHGEF1;CD164;DNAJC25-GNG10;G3BP1;GNAI3;IQGAP1;KLHL24;MTMR6;NFIC;TMEM109;UHMK1;ZFP36L2	NO	2
IFNA4	cytokine	8.26e-05	CXCL10;IFIH1;IFIT1;IFIT2;ISG15;MAP3K8;OASL	cytokine	9.17e-06	CXCL10;IFIH1;IFIT1;IFIT2;ISG15;OASL	NA	NA	NA	NO	2
ITGA1	other	8.26e-05	CD36;COL9A2;IL10;IL1B;MMP9;PTGS1;PTGS2	other	9.17e-06	CD36;IL10;IL1B;MMP9;PTGS1;PTGS2	NA	NA	NA	NO	2
DNASE2	enzyme	8.61e-05	CXCL10;IFIT3;IRF7;ISG15;OAS3;RSAD2;RTP4;SLAMF8	enzyme	4.24e-06	CXCL10;IFIT3;IRF7;ISG15;OAS3;RSAD2;RTP4	NA	NA	NA	NO	2
RELA	transcriptionNAregulator	8.74e-05	ACTA2;ATP6AP2;BCL3;BIRC2;CAMP;CD14;CD44;CEBPB;CXCL10;CYBB;DUSP1;FAS;GBP1;GCH1;IL10;IL1B;IL7R;IRF1;IRF7;ISG15;MMP9;NFE2L2;NMI;NOD2;OLR1;ORAI1;PRDM1;PTGDS;PTGS2;SELP;SERPINE2;SOD2;STIM1;TAP1;TAP2	transcriptionNAregulator	2.25e-06	ACTA2;BCL3;CAMP;CD14;CXCL10;CYBB;DUSP1;FAS;GBP1;GCH1;IL10;IL1B;IL7R;IRF1;IRF7;ISG15;MMP9;NFE2L2;NOD2;PTGDS;PTGS2;SELP;TAP1;TAP2	NA	NA	NA	NO	2
BCL6	transcriptionNAregulator	8.79e-05	BCL3;BCL6;CD151;CD19;CD2;CD44;CD72;CD79B;CXCL10;CXCR5;DUSP6;FAS;FCER2;FTH1;IL10;IL7R;IRF8;PRDM1	transcriptionNAregulator	3.25e-07	BCL3;BCL6;CD151;CD19;CD2;CD72;CD79B;CXCL10;CXCR5;DUSP6;FAS;FCER2;FTH1;IL10;IL7R	NA	NA	NA	NO	2
RIPK2	kinase	8.93e-05	ABCA1;ACADM;ACSL1;CARD6;CD36;CD86;CLEC5A;CXCL10;GPR84;LMO4;MEFV;SOD2	kinase	0.000749	ABCA1;ACSL1;CD36;CXCL10;GPR84;LMO4;MEFV	kinase	0.0325	ACADM;CARD6;CD86;CLEC5A;SOD2	NO	2
PDLIM2	other	9.22e-05	BST1;CRISPLD2;HACD4;HLA-DOB;IFI44;IFIT3;KCTD12;KYNU;MPZL2;MYL9;OAS3;SLC40A1;STAT1;TNS1	other	4.46e-06	BST1;CRISPLD2;HACD4;HLA-DOB;IFI44;IFIT3;KYNU;MYL9;OAS3;SLC40A1;STAT1	NA	NA	NA	NO	2
HIF1A	transcriptionNAregulator	9.22e-05	ACTA2;ADM;AQP9;BIRC2;CABIN1;CCR2;CD164;CD44;CYP4F3;ERO1A;HIST1H1C;HIST1H2BK;HIST2H2AC;HP;HSPA4;IL10;IL1B;ITGA2B;KDM3A;MMP9;NBN;P4HA1;PDPK1;PFKFB3;PFKFB4;PLAC8;PLOD2;PTGS2;RAB20;RASSF1;SLC29A1;SLC2A3;SLC40A1;SOD2;TRIM21	transcriptionNAregulator	0.000201	ACTA2;ADM;AQP9;CYP4F3;HIST1H2BK;HIST2H2AC;HP;IL10;IL1B;ITGA2B;MMP9;NBN;PFKFB3;PFKFB4;PLAC8;PTGS2;RAB20;SLC2A3;SLC40A1;TRIM21	NA	NA	NA	NO	2
daidzein	chemicalNAdrug	0.000104	ABCA1;ARG1;CD86;CKLF;CXCR3;EVI2A;FCMR;GRK6;IRF7;MAP4K1;MMRN1;NCOR1;PTGS2;ZEB2	chemicalNAdrug	0.000175	ABCA1;CKLF;CXCR3;EVI2A;FCMR;IRF7;MAP4K1;MMRN1;PTGS2	NA	NA	NA	NO	2
TBK1	kinase	0.000106	CXCL10;CXCR3;IFIT1;IFIT2;IL10;IL1B;IRF7;ISG15;NFKBIZ;NMI;PTGS2;RGCC;RSAD2	kinase	1.77e-07	CXCL10;CXCR3;IFIT1;IFIT2;IL10;IL1B;IRF7;ISG15;NFKBIZ;PTGS2;RGCC;RSAD2	NA	NA	NA	NO	2
KLF1	transcriptionNAregulator	0.000109	CD44;CD55;DMTN;E2F2;EPB41;FLI1;GP9;ITGA2B	transcriptionNAregulator	0.00523	E2F2;EPB41;GP9;ITGA2B	transcriptionNAregulator	0.00937	CD44;CD55;DMTN;FLI1	NO	3
arsenite	chemicalNAtoxicant	0.00011	APEX1;ARL6IP5;ATF4;CYP1B1;DUSP1;HDAC2;HSPA1A/HSPA1B;IL10;IL1RAP;IRF1;MPO;NFE2L2;PTGS2;SLC38A2;TRA2B	chemicalNAtoxicant	0.00192	CYP1B1;DUSP1;HSPA1A/HSPA1B;IL10;IRF1;NFE2L2;PTGS2;SLC38A2	chemicalNAtoxicant	0.00531	APEX1;ARL6IP5;ATF4;HDAC2;HSPA1A/HSPA1B;IL1RAP;MPO;TRA2B	NO	3
2-amino-5-phosphonovaleric acid	chemicalNA-NAother	0.000116	ATF4;DUSP1;DUSP6;FBXO33;FOXO1;HDAC4;IFRD1;LBH;LHFPL2;NAB1;PTGS2;RGS2;RPS15A;SDPR;SENP7;SLC25A38;SPATA13;TSPAN18	chemicalNA-NAother	0.00362	DUSP1;DUSP6;IFRD1;LBH;LHFPL2;PTGS2;RGS2;SDPR;SLC25A38	chemicalNA-NAother	0.0104	ATF4;FBXO33;FOXO1;HDAC4;NAB1;RPS15A;SENP7;SPATA13;TSPAN18	NO	2
S-(2,3-bispalmitoyloxypropyl)-cysteine-GDPKHPKSF	chemicalNAreagent	0.000118	CAMP;CD86;CXCL10;MMP9;PTGS2;SLC40A1	chemicalNAreagent	3.03e-05	CAMP;CXCL10;MMP9;PTGS2;SLC40A1	NA	NA	NA	NO	2
15-deoxy-delta-12,14 -PGJ 2	chemicalNA-NAendogenousNAnon-mammalian	0.000119	ACTA2;BIRC2;CD36;CXCL10;CYBB;DGKA;E2F2;FTH1;IL10;IL1B;IRF1;ITGAM;KLF4;MMP9;MPO;NFE2L2;P4HA1;PTGS2;RORA;RUNX2;STAT1	chemicalNA-NAendogenousNAnon-mammalian	9.04e-06	ACTA2;CD36;CXCL10;CYBB;DGKA;E2F2;FTH1;IL10;IL1B;IRF1;ITGAM;MMP9;NFE2L2;PTGS2;STAT1	NA	NA	NA	NO	2
HRAS	enzyme	0.000119	ADM;ANXA3;CALD1;CD44;CEBPB;CISH;CSTA;CXCL10;CXCR3;DUSP1;DUSP6;FAM213A;FAS;FOXO1;GAS6;GIMAP1;HMGB1;IFI30;IL1B;ITGAM;ITGB5;LSP1;MAP3K8;MMP9;MYL9;NPTN;OSM;PCNA;PDPK1;PLOD1;PLOD2;PMEPA1;PTGS1;PTGS2;RHOB;RSU1;SERPINE2;SESN1;SMARCA2;SP3;TAP1;TAP2;TOM1;TYMP;VCAN;VCL;WSB2	enzyme	0.000111	ADM;ANXA3;CALD1;CSTA;CXCL10;CXCR3;DUSP1;DUSP6;FAS;GAS6;IFI30;IL1B;ITGAM;ITGB5;MMP9;MYL9;NPTN;OSM;PLOD1;PTGS1;PTGS2;SESN1;TAP1;TAP2;TYMP;VCAN;WSB2	NA	NA	NA	NO	2
Igm	complex	0.000127	CD22;CD44;CD5;FAS;ID3;IL10;JAK2;PIM1;SAMSN1;TNFRSF13B;ZFP36L1	complex	5.19e-05	CD22;CD5;FAS;ID3;IL10;JAK2;TNFRSF13B;ZFP36L1	NA	NA	NA	NO	2
L-histidine	chemicalNA-NAendogenousNAmammalian	0.000133	ATF3;ATF4;CEBPB;SLC38A2;SOD2	chemicalNA-NAendogenousNAmammalian	0.0263	ATF3;SLC38A2	chemicalNA-NAendogenousNAmammalian	0.00301	ATF4;CEBPB;SOD2	NO	2
oleic acid	chemicalNA-NAendogenousNAmammalian	0.000136	ABCA1;ACADM;ACSL1;AQP9;ARG1;ATF4;CD36;CETP;DEGS1;DUSP1;NCF1;OLR1;PIK3IP1;PTGS2;SIRT1	chemicalNA-NAendogenousNAmammalian	0.0005	ABCA1;ACSL1;AQP9;CD36;CETP;DUSP1;NCF1;PIK3IP1;PTGS2	NA	NA	NA	NO	2
IL27RA	transmembraneNAreceptor	0.000137	BCL6;CD44;CD86;FAS;IL10;IL1B;PRDM1;STAT1	transmembraneNAreceptor	0.000741	BCL6;FAS;IL10;IL1B;STAT1	NA	NA	NA	NO	2
CSF1	cytokine	0.000141	ARG1;CD68;DUSP1;FAS;FCER1G;FCGR3A/FCGR3B;GPR68;IL10;IL1B;IRF7;ITGAM;ITGB5;MAFB;MMP9;MPO;PCNA;SLC29A1;STAT1;TLR1;TLR5	cytokine	1.92e-05	CD68;DUSP1;FAS;FCER1G;IL10;IL1B;IRF7;ITGAM;ITGB5;MAFB;MMP9;STAT1;TLR1;TLR5	NA	NA	NA	NO	2
thapsigargin	chemicalNAtoxicant	0.000141	ATF3;ATF4;BCL6;BIRC2;CAMP;CCNG2;CD86;CEBPB;CXCL10;EVI2A;IL1B;KLF4;LBH;MMP9;NFE2L2;NFIL3;OLR1;PCNA;TNFSF10;VCL	chemicalNAtoxicant	0.00115	ATF3;BCL6;CAMP;CXCL10;EVI2A;IL1B;LBH;MMP9;NFE2L2;NFIL3;TNFSF10	chemicalNAtoxicant	0.0298	ATF4;BIRC2;CCNG2;CD86;CEBPB;KLF4;OLR1;PCNA;VCL	NO	2
F2	peptidase	0.000142	ACTA2;BCL3;BIRC2;CALD1;CASP1;CD44;CD55;CD68;CYBB;DHRS9;DUSP1;EPB41;IL1B;LBH;MMP9;NCF1;NCF2;PROS1;PTGS2;RHOB;SELP;SLC2A3;SOD2;TAP2;TNFSF10;VWF	peptidase	5.98e-07	ACTA2;BCL3;CALD1;CASP1;CD68;CYBB;DHRS9;DUSP1;EPB41;IL1B;LBH;MMP9;NCF1;NCF2;PROS1;PTGS2;SELP;SLC2A3;TAP2;TNFSF10	NA	NA	NA	NO	2
CD5	transmembraneNAreceptor	0.00015	BCL3;CD52;CD72;CD86;CEBPB;IL10;IL10RB;PIM1;STAT1;TLR8	transmembraneNAreceptor	0.000925	BCL3;CD72;IL10;IL10RB;STAT1;TLR8	transmembraneNAreceptor	0.0453	CD52;CD86;CEBPB;PIM1	NO	2
FLT3LG	cytokine	0.00015	CD19;CD3G;CD79A;CD86;CEBPB;IL10;IL7R;ITGAM;MPO;SPN	cytokine	0.00548	CD19;CD79A;IL10;IL7R;ITGAM	cytokine	0.0109	CD3G;CD86;CEBPB;MPO;SPN	NO	2
MSR1	transmembraneNAreceptor	0.000166	CXCL10;IFIT1;IL10;IL1B;ISG15;MMP9	transmembraneNAreceptor	2.02e-06	CXCL10;IFIT1;IL10;IL1B;ISG15;MMP9	NA	NA	NA	NO	2
U0126	chemicalNA-NAkinaseNAinhibitor	0.000169	ACTA2;APOBEC3A;ASGR2;ATF3;ATF4;ATP6AP2;CAMP;CCNG2;CCR2;CD36;CD44;CEBPB;CXCL10;CYBB;CYP1B1;CYP4F3;DUSP1;DUSP6;EGF;FLT3LG;HSP90AB1;IL10;IL1B;IL1RAP;IRF1;ITGA2B;ITGB5;MMP9;PTGS2;PTPN12;RUNX2;S100A9;SLC2A3;SVIL;TAP2;TBCD;TCF7L2;TMEM158;TOM1;TUBA4A;TYMP	chemicalNA-NAkinaseNAinhibitor	4.88e-05	ACTA2;APOBEC3A;ASGR2;ATF3;CAMP;CD36;CXCL10;CYBB;CYP1B1;CYP4F3;DUSP1;DUSP6;HSP90AB1;IL10;IL1B;IRF1;ITGA2B;ITGB5;MMP9;PTGS2;PTPN12;SLC2A3;TAP2;TMEM158;TYMP	NA	NA	NA	NO	2
PTGS1	enzyme	0.00017	ARG1;ATF3;CEBPB;JCHAIN;MMP9;PTGER4;PTGS1;PTGS2	enzyme	0.00647	ATF3;MMP9;PTGS1;PTGS2	enzyme	0.0115	ARG1;CEBPB;JCHAIN;PTGER4	NO	2
JAK2	kinase	0.000183	CASP1;CD36;CXCL10;CYBB;GBP2;IL1B;IRF1;JAK2;MPL;MPO;OSM;PTGS2;SELP;STAT1;TAP1;TRIB2	kinase	3.76e-07	CASP1;CD36;CXCL10;CYBB;GBP2;IL1B;IRF1;JAK2;OSM;PTGS2;SELP;STAT1;TAP1;TRIB2	NA	NA	NA	NO	2
GNA15	enzyme	0.000184	ACTA2;ADD3;CASP4;FBLN5;GBP2;IL10;LGALS3;MGST1;OLR1;RGS2;SLC29A1;SOD2;VCAN;ZFP36L1	enzyme	0.00124	ACTA2;CASP4;FBLN5;GBP2;IL10;RGS2;VCAN;ZFP36L1	enzyme	0.0387	ADD3;LGALS3;MGST1;OLR1;SLC29A1;SOD2	NO	2
prednisolone	chemicalNAdrug	0.000186	ARG1;BIRC2;BNIP2;CXCL10;DRAM1;DUSP1;FAS;GK;IGF2BP3;IL10;IL1B;ITGAM;KCTD12;NFIL3;PIK3C3;POLB;PTGS2;RAB24;RGS19;SOD2;STAT1;TNFSF10;TUBA4A;ZFP36L2	chemicalNAdrug	0.000131	CXCL10;DRAM1;DUSP1;FAS;GK;IGF2BP3;IL10;IL1B;ITGAM;NFIL3;POLB;PTGS2;RAB24;STAT1;TNFSF10	NA	NA	NA	NO	2
PTPRC	phosphatase	0.000187	CCR1;CCR3;CD5;CXCR3;IL10;MAP3K1;PTPRCAP	phosphatase	0.000243	CCR1;CD5;CXCR3;IL10;PTPRCAP	NA	NA	NA	NO	2
ECSIT	transcriptionNAregulator	0.000187	BCL3;CD44;IL1B;IRF7;PIM1;PTGS2;SOD2	transcriptionNAregulator	0.00248	BCL3;IL1B;IRF7;PTGS2	transcriptionNAregulator	0.0303	CD44;PIM1;SOD2	NO	2
RUNX1	transcriptionNAregulator	0.000197	BLK;CD72;CD79A;FAS;IL10;IL7R;ITGA2B;JAM3;KCTD6;MPL;MPO;MYL9;NFIL3;PRKCQ;RGCC;RUNX2;S100A9;SLAMF1;UPP1	transcriptionNAregulator	4.65e-05	BLK;CD72;CD79A;FAS;IL10;IL7R;ITGA2B;JAM3;MYL9;NFIL3;RGCC;SLAMF1;UPP1	NA	NA	NA	NO	2
REL	transcriptionNAregulator	0.000198	ACSL4;ACSS2;BCL3;CACNA1E;CD86;CMPK1;CXCL10;CXCR3;E2F3;FAS;FCER2;H2AFJ;KPNA3;MAP3K8;MMP9;NFE2L2;PARP14;PHF14;POLB;PTGDS;RSAD2;SOD2;TNFRSF13B;TNFSF13B	transcriptionNAregulator	2.5e-06	ACSL4;ACSS2;BCL3;CACNA1E;CXCL10;CXCR3;E2F3;FAS;FCER2;H2AFJ;MMP9;NFE2L2;PARP14;POLB;PTGDS;RSAD2;TNFRSF13B;TNFSF13B	NA	NA	NA	NO	2
PPARA	ligand-dependentNAnuclearNAreceptor	0.000199	ABCA1;ACADM;ACSL1;ACSS2;APEX1;AQP9;ARG1;C1QB;C2;CD36;CEBPB;CSAD;CTSL;CYBB;DR1;ELOVL5;F11R;G6PD;HIST1H1C;IDI1;IFITM3;IL10;KRT23;MGST1;MMP9;NCF1;NCF2;NFE2L2;PCNA;PPM1D;PTGS2;QPCT;SAR1A;SAT1;STIM1;TLR5;VNN1	ligand-dependentNAnuclearNAreceptor	4.75e-05	ABCA1;ACSL1;ACSS2;AQP9;C1QB;C2;CD36;CSAD;CTSL;CYBB;ELOVL5;F11R;IFITM3;IL10;MMP9;NCF1;NCF2;NFE2L2;PTGS2;QPCT;SAT1;TLR5;VNN1	NA	NA	NA	NO	2
IFNGR1	transmembraneNAreceptor	0.000201	BCL6;CD38;CXCL10;EGF;FAS;IL1B;IRF1;IRF7;MMP9	transmembraneNAreceptor	4.49e-05	BCL6;CXCL10;FAS;IL1B;IRF1;IRF7;MMP9	NA	NA	NA	NO	2
CLDN7	other	0.000202	ABLIM1;ANXA3;CD68;CEACAM6;FOLR3;HIST2H2AA3/HIST2H2AA4;HIST2H2AC;IFI44;IFI6;LGALS3;LYSMD2;MMP9;MT1A;MT2A;NETO2;UBE2L6	other	2.5e-06	ABLIM1;ANXA3;CD68;FOLR3;HIST2H2AA3/HIST2H2AA4;HIST2H2AC;IFI44;IFI6;LYSMD2;MMP9;MT1A;MT2A;UBE2L6	NA	NA	NA	NO	2
ERN1	kinase	0.000202	ATF3;ATF4;CEBPB;CYP1B1;ERO1A;FAS;IFITM1;IL1B;LPCAT2;MPZL2;NARS;PADI4;PROS1;SEC24D;TCN1;WARS	kinase	0.000326	ATF3;CYP1B1;FAS;IFITM1;IL1B;LPCAT2;PADI4;PROS1;TCN1;WARS	NA	NA	NA	NO	2
F2RL1	g-proteinNAcoupledNAreceptor	0.000207	ACTA2;DUSP6;FAS;GBP2;GBP4;IL10;IL1B;IRF8;MMP9;PTGS2	g-proteinNAcoupledNAreceptor	2.37e-06	ACTA2;DUSP6;FAS;GBP2;GBP4;IL10;IL1B;MMP9;PTGS2	NA	NA	NA	NO	2
alefacept	biologicNAdrug	0.000207	CD2;CD52;CD8A;FCGR3A/FCGR3B;GNLY;IL18RAP;IL7R;PRF1;STAT1;STAT2	biologicNAdrug	0.00113	CD2;CD8A;IL18RAP;IL7R;STAT1;STAT2	NA	NA	NA	NO	2
N-acetyl-L-cysteine	chemicalNAdrug	0.000209	ACTA2;ADM;ATF4;CASP4;CCR2;CD36;CD86;CXCL10;CYBB;FAS;IL10;IL1B;ITGAM;MMP9;NCF2;NFE2L2;PCNA;PTGS2;RHOB;SELP;SOD2;XAF1	chemicalNAdrug	8.15e-06	ACTA2;ADM;CASP4;CD36;CXCL10;CYBB;FAS;IL10;IL1B;ITGAM;MMP9;NCF2;NFE2L2;PTGS2;SELP;XAF1	chemicalNAdrug	0.406	ATF4;CCR2;CD86;PCNA;RHOB;SOD2	NO	2
mir-127	microrna	0.000209	ARG1;BCL6;DUSP1;IL10;IL1B	microrna	0.000128	BCL6;DUSP1;IL10;IL1B	NA	NA	NA	NO	2
NBEAL2	other	0.000209	CKLF;CXCL10;CXCL16;SELP;VWF	other	0.000128	CKLF;CXCL10;CXCL16;SELP	NA	NA	NA	NO	2
IFNE	cytokine	0.00021	CD86;CXCL10;IFIH1;IFIT2;IL10;PTGER4;PTGS2;STAT1	cytokine	0.000107	CXCL10;IFIH1;IFIT2;IL10;PTGS2;STAT1	NA	NA	NA	NO	2
vorinostat	chemicalNAdrug	0.000214	BIRC2;BNIP2;CARD6;CASP1;CISH;CYP1B1;DUSP1;FAS;HDAC2;HDAC7;IL10;IL1B;IRF1;MMP9;NFIC;OSM;PTGS2;RUNX2;TNFSF10	chemicalNAdrug	0.000775	CASP1;CYP1B1;DUSP1;FAS;IL10;IL1B;IRF1;MMP9;OSM;PTGS2;TNFSF10	NA	NA	NA	NO	2
CYP2E1	enzyme	0.000228	C3AR1;CD14;MGST1;NCF1;NCF2;PTGS2	enzyme	0.000772	CD14;NCF1;NCF2;PTGS2	NA	NA	NA	NO	2
ANGPT2	growthNAfactor	0.000235	CD68;CEBPB;EPHX2;FAS;HDAC2;HDAC4;HSPA1A/HSPA1B;HSPA4;IL1B;LARP4;MGST1;MMP9;NCF1;OLR1;PROS1;PTGS2;RHOB;SERPING1;SOD2;TCN2;VCPIP1	growthNAfactor	0.00277	CD68;EPHX2;FAS;HSPA1A/HSPA1B;IL1B;MMP9;NCF1;PROS1;PTGS2;SERPING1;VCPIP1	growthNAfactor	0.00946	CEBPB;HDAC2;HDAC4;HSPA1A/HSPA1B;HSPA4;LARP4;MGST1;OLR1;RHOB;SOD2;TCN2	NO	3
calcitriol	chemicalNAdrug	0.000236	ABLIM1;BCL3;BIRC2;BNIP2;CAMP;CD14;CEBPB;CISH;CPOX;CXCL10;DUSP1;FAS;FBN2;FCER2;G6PD;IFI44L;IFITM1;IL10;IL1B;IRF7;ISG15;ITGAM;ITGB7;KCTD12;KLF4;KRT23;LBH;PCNA;PLCG1;PMEPA1;PTGS2;RGCC;RSAD2;S100A9;TLK1;TLR7;TLR8;TNFSF10;VCL	chemicalNAdrug	0.000156	ABLIM1;BCL3;CAMP;CD14;CXCL10;DUSP1;FAS;FCER2;IFI44L;IFITM1;IL10;IL1B;IRF7;ISG15;ITGAM;LBH;PLCG1;PTGS2;RGCC;RSAD2;TLR7;TLR8;TNFSF10	NA	NA	NA	NO	2
NUPR1	transcriptionNAregulator	0.00024	ADM;ANP32A;ATF3;ATP6V0A1;C3orf58;CD68;CEBPB;CREB5;GAB2;GBP2;GCH1;GK;IFIT2;IGF2BP3;ISCA1;JADE2;KBTBD7;KDM3A;KLF4;LHFPL2;LMNB1;MEGF9;NFIL3;NRBF2;PARP9;PFKFB3;PFKFB4;PHTF1;PIM1;PPWD1;RAB20;RAB32;RMI1;SAT1;SIPA1L2;SLC16A6;ST6GALNAC6;TMEM158;TNS3;TOB1;UPP1;ZFP36L1	transcriptionNAregulator	1.49e-05	ADM;ATF3;CD68;CREB5;GAB2;GBP2;GCH1;GK;IFIT2;IGF2BP3;JADE2;LHFPL2;LMNB1;MEGF9;NFIL3;NRBF2;PARP9;PFKFB3;PFKFB4;PHTF1;RAB20;RAB32;SAT1;SIPA1L2;TMEM158;UPP1;ZFP36L1	NA	NA	NA	NO	2
IL32	cytokine	0.000241	CASP1;CD36;EIF2AK2;FAS;IL10;IL1B;ITGAM;MMP9;PCNA;PTGS2	cytokine	2.77e-06	CASP1;CD36;EIF2AK2;FAS;IL10;IL1B;ITGAM;MMP9;PTGS2	NA	NA	NA	NO	2
alitretinoin	chemicalNAdrug	0.000254	ABCA1;ACADM;CASP1;CASP4;CD14;CD36;CD38;CD86;CXCL10;CYP4F3;DHRS9;DUSP1;GK;IRF1;ISG15;ITGAM;MMP9;PGLYRP1	chemicalNAdrug	9.49e-07	ABCA1;CASP1;CASP4;CD14;CD36;CXCL10;CYP4F3;DHRS9;DUSP1;GK;IRF1;ISG15;ITGAM;MMP9;PGLYRP1	NA	NA	NA	NO	2
PTPN6	phosphatase	0.000257	CD44;CD5;CD86;CYBB;IL10;IL1B;IRF1;NCF2	phosphatase	0.000125	CD5;CYBB;IL10;IL1B;IRF1;NCF2	NA	NA	NA	NO	2
propofol	chemicalNAdrug	0.000257	CD14;CYBB;HMGB1;IL1B;MMP9;MPO;NCF1;SOD2	chemicalNAdrug	0.0011	CD14;CYBB;IL1B;MMP9;NCF1	NA	NA	NA	NO	2
ADORA2B	g-proteinNAcoupledNAreceptor	0.000257	ARG1;CD86;IL10;IL1B;KLF4;MMP9;PDE5A;RUNX2	g-proteinNAcoupledNAreceptor	0.0445	IL10;IL1B;MMP9	g-proteinNAcoupledNAreceptor	0.0023	ARG1;CD86;KLF4;PDE5A;RUNX2	NO	2
GNB2	enzyme	0.000257	CYTIP;DUSP1;FBXO31;IL1B;MAFB;MXI1;PRDM1;PTGER4	enzyme	0.0445	DUSP1;IL1B;MAFB	enzyme	0.014	CYTIP;FBXO31;PRDM1;PTGER4	NO	1
peptidoglycan	chemicalNA-NAendogenousNAnon-mammalian	0.000282	BPI;CD86;CXCL10;CXCL16;DUSP1;FAS;IL10;IL1B;IRF1;PTGS2;S100A9;SOD2;TLR5;TLR7	chemicalNA-NAendogenousNAnon-mammalian	6.89e-05	CXCL10;CXCL16;DUSP1;FAS;IL10;IL1B;IRF1;PTGS2;TLR5;TLR7	NA	NA	NA	NO	2
HOXA10	transcriptionNAregulator	0.000284	ADM;ALOX5AP;ALPL;ARL4A;CSTA;CYBB;DHRS9;EIF3A;FCER1G;GAS6;HNRNPL;NCF2;PROS1;PTGER4;S100A12;SAT1;SCOC;SOS1;TNFSF13B;YWHAG	transcriptionNAregulator	0.000509	ADM;CSTA;CYBB;DHRS9;FCER1G;GAS6;HNRNPL;NCF2;PROS1;S100A12;SAT1;TNFSF13B	NA	NA	NA	NO	2
THPO	cytokine	0.000284	CD44;CISH;GP9;ITGA2B;KMT2A;MPL;PIM1;SELP;TAP1	cytokine	0.018	GP9;ITGA2B;SELP;TAP1	cytokine	0.00659	CD44;CISH;KMT2A;MPL;PIM1	NO	2
ABCC1	transporter	0.000287	CYBB;NCF1;NCF2;NFE2L2	transporter	1.37e-05	CYBB;NCF1;NCF2;NFE2L2	NA	NA	NA	NO	2
MYCN	transcriptionNAregulator	0.000287	APEX1;CCNG2;CDK9;E2F2;EEF1D;EIF4G2;HDAC2;HSP90AB1;MTF2;MXI1;NBN;OLIG1;PTMA;RPL13A;RPL21;RPL23;RPL26;RPL4;RPL7;RPS2;RPS28;RPS5;SLC38A2;TMEM109;ZEB2	NA	NA	NA	transcriptionNAregulator	7.3e-05	APEX1;CCNG2;CDK9;EEF1D;EIF4G2;HDAC2;MTF2;OLIG1;RPL21;RPL23;RPL26;RPL4;RPL7;RPS2;RPS28;RPS5;TMEM109;ZEB2	NO	2
tosyllysine chloromethyl ketone	chemicalNA-NAproteaseNAinhibitor	0.000287	CCR2;IRF1;PTGS2;SPN	chemicalNA-NAproteaseNAinhibitor	0.0118	IRF1;PTGS2	chemicalNA-NAproteaseNAinhibitor	0.0163	CCR2;SPN	NO	1
PRKAG3	other	0.000293	ABCA1;ACVR1;AMD1;ATP6V1A;CD36;CD55;CSGALNACT2;FBXO6;FBXO9;GLRX;HIST2H2AA3/HIST2H2AA4;IFI30;KLF4;METTL7A;RGCC;RPL13A;SLC2A3;SLC40A1;ZEB2	other	0.000947	ABCA1;ATP6V1A;CD36;FBXO6;GLRX;HIST2H2AA3/HIST2H2AA4;IFI30;RGCC;RPL13A;SLC2A3;SLC40A1	NA	NA	NA	NO	2
Fibrinogen	complex	0.000306	BCL3;CEACAM8;FCGR3A/FCGR3B;IL1B;ITGAM;SELP	complex	0.000937	BCL3;IL1B;ITGAM;SELP	NA	NA	NA	NO	2
PPP2CA	phosphatase	0.000312	CASP1;CD36;CXCL10;IRF1;IRF7;PTGS2;SLAMF8;UPP1	phosphatase	1.42e-05	CASP1;CD36;CXCL10;IRF1;IRF7;PTGS2;UPP1	NA	NA	NA	NO	2
CSF3R	transmembraneNAreceptor	0.000312	CD14;CISH;FCGR1A;ITGAM;MPO	transmembraneNAreceptor	0.003	CD14;FCGR1A;ITGAM	transmembraneNAreceptor	0.0478	CISH;MPO	NO	2
zymosan A	chemicalNA-NAendogenousNAnon-mammalian	0.000312	BPI;CD86;FAS;IL10;IL1B	chemicalNA-NAendogenousNAnon-mammalian	0.003	FAS;IL10;IL1B	chemicalNA-NAendogenousNAnon-mammalian	0.0478	BPI;CD86	NO	2
miR-1-3p (and other miRNAs w/seed GGAAUGU)	matureNAmicrorna	0.000313	ATP6V0A1;BLCAP;CDK9;CHSY1;CPOX;G6PD;GCH1;HDAC4;KCNJ2;LARP4;NETO2;PDLIM7;PICALM;PIM1;PTMA;RABL2A;RBM47;RNF138;SLC44A1;UHMK1;WDFY1	NA	NA	NA	matureNAmicrorna	0.000457	ATP6V0A1;BLCAP;CDK9;CPOX;G6PD;HDAC4;LARP4;NETO2;PICALM;PIM1;RABL2A;RNF138;SLC44A1;UHMK1	NO	2
ursolic acid	chemicalNAdrug	0.000325	ATF3;HMGB1;IL1B;MMP9;MTDH;NARS;OLR1;PTGS2;SLC38A2;SOD2	chemicalNAdrug	0.00802	ATF3;IL1B;MMP9;PTGS2;SLC38A2	chemicalNAdrug	0.0157	HMGB1;MTDH;NARS;OLR1;SOD2	NO	2
SOX4	transcriptionNAregulator	0.000329	AES;BEX3;BLK;CASP1;CD2;EIF4E3;EVI2A;FAM213A;FCER1G;GPR183;H1FX;IFI30;KYNU;PYGL;SEL1L3;SERPINE2;SNX10;SORT1;TMEM176B;VOPP1	transcriptionNAregulator	9.04e-06	AES;BEX3;BLK;CASP1;CD2;EIF4E3;EVI2A;FCER1G;GPR183;IFI30;KYNU;PYGL;SEL1L3;SNX10;SORT1	NA	NA	NA	NO	2
PI3K (family)	group	0.000371	ABCA1;ADM;CCNG2;CXCL10;FOXO1;IL10;MMP9;NFE2L2;PTGS1;PTGS2;TNFSF10;WTAP	group	9.07e-06	ABCA1;ADM;CXCL10;IL10;MMP9;NFE2L2;PTGS1;PTGS2;TNFSF10;WTAP	NA	NA	NA	NO	2
carbon monoxide	chemicalNA-NAendogenousNAmammalian	0.000375	ATF4;CD14;HMGB1;IL10;IL1B;IRF8;NCF1;NCF2;PTGS2;SELP	chemicalNA-NAendogenousNAmammalian	0.000261	CD14;IL10;IL1B;NCF1;NCF2;PTGS2;SELP	NA	NA	NA	NO	2
Bay 11-7082	chemicalNA-NAkinaseNAinhibitor	0.000375	CCR2;CD44;HSH2D;IL10;MMP9;PIM1;PTGS2;SAMSN1;SOD2;TNFSF10	chemicalNA-NAkinaseNAinhibitor	0.0378	IL10;MMP9;PTGS2;TNFSF10	chemicalNA-NAkinaseNAinhibitor	0.00375	CCR2;CD44;HSH2D;PIM1;SAMSN1;SOD2	NO	2
bicuculline	chemicalNA-NAendogenousNAnon-mammalian	0.000377	ACTA2;ATF3;DUSP1;DUSP6;FBXO33;KLF4;PTGS2;TIPARP	chemicalNA-NAendogenousNAnon-mammalian	0.0014	ACTA2;ATF3;DUSP1;DUSP6;PTGS2	NA	NA	NA	NO	2
GNB1	enzyme	0.000377	CYTIP;DUSP1;FBXO31;IL1B;MAFB;MXI1;PRDM1;PTGER4	NA	NA	NA	enzyme	0.0167	CYTIP;FBXO31;PRDM1;PTGER4	NO	1
RPSA	translationNAregulator	0.00038	DUSP1;GBP4;IL1B;ISG15;PTGS2;STAT1;TAP1	translationNAregulator	2.66e-06	DUSP1;GBP4;IL1B;ISG15;PTGS2;STAT1;TAP1	NA	NA	NA	NO	2
WNT5A	cytokine	0.000382	CD14;CD38;ID3;IL10;IL1B;IRF1;IRF8;ITGB7;PTGS2;RUNX2;STAT1;TLR1;TLR5;TNFSF10	cytokine	8.81e-05	CD14;ID3;IL10;IL1B;IRF1;PTGS2;STAT1;TLR1;TLR5;TNFSF10	NA	NA	NA	NO	2
NOD2	other	0.000383	ACSL1;CLEC5A;CXCL10;GPR84;IL10;IL1B;ITGAM;LMO4;MAP3K8;MEFV;SOD2	other	0.000125	ACSL1;CXCL10;GPR84;IL10;IL1B;ITGAM;LMO4;MEFV	NA	NA	NA	NO	2
Nr1h	group	0.000384	ABCA1;BCL3;C2;CCR2;CETP;CXCL10;HLA-DOA;HLA-DOB;IFIH1;IL10;IL1B;NFKBIZ;PRKCQ;PTGS2;SELP;SP110;TAP1	group	4.71e-07	ABCA1;BCL3;C2;CETP;CXCL10;HLA-DOA;HLA-DOB;IFIH1;IL10;IL1B;NFKBIZ;PTGS2;SELP;SP110;TAP1	NA	NA	NA	NO	2
CSTB	peptidase	0.000394	CASP4;CEBPB;IL1B	peptidase	0.00268	CASP4;IL1B	NA	NA	NA	NO	2
pitavastatin	chemicalNAdrug	0.000404	ABCA1;ACADM;CD36;IDI1;PTGS2;SIRT1	chemicalNAdrug	0.0112	ABCA1;CD36;PTGS2	chemicalNAdrug	0.0175	ACADM;IDI1;SIRT1	NO	1
VCAN	other	0.000416	ADM;CASP1;CEBPB;CRISPLD2;FAS;FBLN5;LGALS3;RGS2;SERPING1;SOD2;SORT1;TCF7L2;TMEM204;TWSG1;VCAN;VCL	other	0.000538	ADM;CASP1;CRISPLD2;FAS;FBLN5;RGS2;SERPING1;SORT1;TMEM204;VCAN	NA	NA	NA	NO	2
actinomycin D	chemicalNAdrug	0.000439	ABCA1;ADM;AGFG1;BIRC2;CD38;CD55;CPD;DUSP1;FAS;FTH1;GCH1;GUCY1A3;IL7R;IRF1;LMNB1;MADD;OSM;PFKFB3;PTGS2;RGS2;SLC40A1;TAP1	chemicalNAdrug	3.86e-06	ABCA1;ADM;CPD;DUSP1;FAS;FTH1;GCH1;GUCY1A3;IL7R;IRF1;LMNB1;OSM;PFKFB3;PTGS2;RGS2;SLC40A1;TAP1	NA	NA	NA	NO	2
OLR1	transmembraneNAreceptor	0.000452	CD68;CYBB;IL10;ITGAM;NCF1;NCF2;OLR1;SELP	transmembraneNAreceptor	2.02e-05	CD68;CYBB;IL10;ITGAM;NCF1;NCF2;SELP	NA	NA	NA	NO	2
RNA polymerase II	complex	0.000462	ALPL;ARG1;ATP6V0A1;CBX5;CD14;CD3E;CXCR5;CYP1B1;DUSP1;GBP2;HPRT1;HSPA1A/HSPA1B;IL1B;KMT2A;MMP9;NBPF15NA(includesNAothers);OASL;PCNA;POLB;PTGS2;RPL13A;RUNX2;SOD2;TAP1;TAP2	complex	0.000474	CD14;CD3E;CXCR5;CYP1B1;DUSP1;GBP2;HSPA1A/HSPA1B;IL1B;MMP9;OASL;POLB;PTGS2;RPL13A;TAP1;TAP2	NA	NA	NA	NO	2
E. coli serotype 0127B8 lipopolysaccharide	chemicalNA-NAendogenousNAnon-mammalian	0.000469	AQP9;CD14;CXCL10;CXCL16;GNB4;GNG7;IL10;IL1B;IRF1;JAK2;LGALS3;MAP3K8;MEFV;P2RY14;PTGS2;RSAD2;SOD2;STAT1;STAT2;TNFSF13B	chemicalNA-NAendogenousNAnon-mammalian	2.82e-06	AQP9;CD14;CXCL10;CXCL16;GNG7;IL10;IL1B;IRF1;JAK2;MEFV;P2RY14;PTGS2;RSAD2;STAT1;STAT2;TNFSF13B	chemicalNA-NAendogenousNAnon-mammalian	1	GNB4;LGALS3;MAP3K8;SOD2	NO	2
HSF2	transcriptionNAregulator	0.000471	CCT3;HSPA1A/HSPA1B;HSPA4;HSPA7;IL1B;STAG2;TCP1	transcriptionNAregulator	0.0283	HSPA1A/HSPA1B;HSPA7;IL1B	transcriptionNAregulator	0.00102	CCT3;HSPA1A/HSPA1B;HSPA4;STAG2;TCP1	NO	2
aspirin	chemicalNAdrug	0.000474	ABCA1;CD86;CXCL10;IL1B;MMP9;MPO;NCF1;OLR1;PTGS1;PTGS2;SELP;TNFSF10;TYMP	chemicalNAdrug	3.74e-05	ABCA1;CXCL10;IL1B;MMP9;NCF1;PTGS1;PTGS2;SELP;TNFSF10;TYMP	NA	NA	NA	NO	2
Cg	complex	0.000484	ACSL1;ACTA2;ADM;BCAT1;CEBPB;CXCL10;DUSP1;DUSP6;FAM198B;FAS;HPSE;IFIT3;IL10;IL1B;ITGB5;KLF4;MMP9;MTPN;PCNA;PFKFB3;PTGS1;PTGS2;RGS2;RORA;RUNX2;SMARCA5;ST8SIA4;TMEM158;TNFAIP6;UPP1;VCAN	complex	6.02e-07	ACSL1;ACTA2;ADM;CXCL10;DUSP1;DUSP6;FAM198B;FAS;HPSE;IFIT3;IL10;IL1B;ITGB5;MMP9;MTPN;PFKFB3;PTGS1;PTGS2;RGS2;ST8SIA4;TMEM158;TNFAIP6;UPP1;VCAN	NA	NA	NA	NO	2
VEGFA	growthNAfactor	0.000489	ACADM;ACSL1;ANP32A;CD55;CEACAM1;CLIC4;CXCL10;E2F2;E2F3;GBP1;HLX;ID3;IL1B;MMP9;NRGN;PCNA;PIM1;PTGS1;PTGS2;RAB5A;RUNX2;SCO2;SDHD;SHMT2;SOD2	growthNAfactor	0.00145	ACSL1;CEACAM1;CLIC4;CXCL10;E2F2;E2F3;GBP1;HLX;ID3;IL1B;MMP9;PTGS1;PTGS2;SCO2	NA	NA	NA	NO	2
PRKCE	kinase	0.000492	ACTA2;CD55;CEBPB;FCGR1A;HSP90AB1;IL1B;ITGA2B;MMP9;PIM1;PTGS2;RGS2	kinase	0.000152	ACTA2;FCGR1A;HSP90AB1;IL1B;ITGA2B;MMP9;PTGS2;RGS2	NA	NA	NA	NO	2
TNFRSF8	transmembraneNAreceptor	0.000494	CASP1;FAS;GBP1;GBP2;IFI16;IL10;PRF1;TNFRSF25;TNFSF10;VCL	transmembraneNAreceptor	4.61e-05	CASP1;FAS;GBP1;GBP2;IFI16;IL10;TNFRSF25;TNFSF10	NA	NA	NA	NO	2
IFNL4	cytokine	0.000497	CXCL10;IFIH1;ISG15;STAT1	cytokine	2.42e-05	CXCL10;IFIH1;ISG15;STAT1	NA	NA	NA	NO	2
S100A9	other	0.000516	ALPL;ATF3;BCL3;C1QB;CASP1;CD27;CEACAM8;CXCL10;FAS;IL1B;ISG15;ITGAM;OLR1;PIK3IP1;RAB20;S100A9;SLC6A12;VCAN	other	9.64e-06	ATF3;BCL3;C1QB;CASP1;CD27;CXCL10;FAS;IL1B;ISG15;ITGAM;PIK3IP1;RAB20;SLC6A12;VCAN	NA	NA	NA	NO	2
sphingosine-1-phosphate	chemicalNA-NAendogenousNAmammalian	0.000521	CCR3;CD36;CD44;CXCL10;FAS;HDAC2;MMP9;NFE2L2;PTGS2;RUNX2;S1PR1;VWF	chemicalNA-NAendogenousNAmammalian	0.00219	CD36;CXCL10;FAS;MMP9;NFE2L2;PTGS2;S1PR1	NA	NA	NA	NO	2
2-aminopurine	chemicalNAreagent	0.000525	CXCL10;IFI6;IFIT1;IFIT2;ISG15;PTGS2	chemicalNAreagent	7e-06	CXCL10;IFI6;IFIT1;IFIT2;ISG15;PTGS2	NA	NA	NA	NO	2
IFNK	cytokine	0.000525	CD86;CXCL10;EIF2AK2;IFIH1;IRF1;STAT1	cytokine	0.000109	CXCL10;EIF2AK2;IFIH1;IRF1;STAT1	NA	NA	NA	NO	2
paroxetine	chemicalNAdrug	0.000525	ABCA1;ADM;CD55;CDK9;IL1B;MPO	chemicalNAdrug	0.0126	ABCA1;ADM;IL1B	chemicalNAdrug	0.0197	CD55;CDK9;MPO	NO	1
salicylic acid	chemicalNAdrug	0.000536	EIF3A;FCER2;IL1B;MMP9;OLR1;PTGS1;PTGS2;SELP;TNFSF10	chemicalNAdrug	0.000103	FCER2;IL1B;MMP9;PTGS1;PTGS2;SELP;TNFSF10	NA	NA	NA	NO	2
JAK1	kinase	0.000539	EIF2AK2;HLA-F;IFIT2;IL10;IL1B;IRF1;STAT1;TAP1	kinase	2.4e-05	EIF2AK2;IFIT2;IL10;IL1B;IRF1;STAT1;TAP1	NA	NA	NA	NO	2
CEBPB	transcriptionNAregulator	0.000541	ACTA2;ALOX5AP;ARG1;CD14;CDC25B;CEBPB;DEGS1;DHX9;DYNLT1;E2F3;ELANE;FAS;GLIPR2;HIST1H4H;HP;IFITM3;IL10;IL1B;NFKBIZ;ORM1;PCNA;PTGS1;PTGS2;RORA;RUNX2;SAT1;SIRT1;SLC38A2;TLR8;TMEM176A;TMEM176B;TNFAIP6;UPP1;VCAN	transcriptionNAregulator	5.41e-05	ACTA2;CD14;CDC25B;DYNLT1;E2F3;ELANE;FAS;HIST1H4H;HP;IFITM3;IL10;IL1B;NFKBIZ;PTGS1;PTGS2;SAT1;SLC38A2;TLR8;TMEM176A;TNFAIP6;UPP1;VCAN	NA	NA	NA	NO	2
KIAA1524	other	0.000565	C4BPA;DSC2;E2F2;GPR183;HIST1H2BK;PDLIM7;RAB31;SAT1;SERPINE2;TUBA4A	other	0.000356	DSC2;E2F2;GPR183;HIST1H2BK;PDLIM7;RAB31;SAT1	NA	NA	NA	NO	2
dalfampridine	chemicalNAdrug	0.000579	ATF3;DUSP1;DUSP6;FBXO33;KLF4;PTGS2;TIPARP	chemicalNAdrug	0.00468	ATF3;DUSP1;DUSP6;PTGS2	chemicalNAdrug	0.0468	FBXO33;KLF4;TIPARP	NO	2
Sb202190	chemicalNA-NAkinaseNAinhibitor	0.00058	CAMP;CD55;CD86;CEBPB;CXCL10;DGKA;FCER2;IFIT1;IL10;IL1B;MMP9;P4HA1;PTGS2;RHOB;TYMP	chemicalNA-NAkinaseNAinhibitor	0.000305	CAMP;CXCL10;DGKA;FCER2;IFIT1;IL10;IL1B;MMP9;PTGS2;TYMP	NA	NA	NA	NO	2
IL1A	cytokine	0.000603	BCL3;BIRC2;CCR2;CD44;CD86;CXCL10;FAS;FTH1;GBP1;GCH1;GNB4;IL10;IL1B;MMP9;MT2A;NFKBIZ;ORM1;PDZK1IP1;PTGS2;S100A12;S100A9;SOD2	cytokine	0.000278	BCL3;CXCL10;FAS;FTH1;GBP1;GCH1;IL10;IL1B;MMP9;MT2A;NFKBIZ;PDZK1IP1;PTGS2;S100A12	NA	NA	NA	NO	2
MIF	cytokine	0.000617	ACTA2;ARG1;C3AR1;CCR1;CD44;CEBPB;CXCL16;DUSP1;IL10;IL1B;IL7R;MMP9;PTGS2;TRIM22	cytokine	0.00013	ACTA2;CCR1;CXCL16;DUSP1;IL10;IL1B;IL7R;MMP9;PTGS2;TRIM22	NA	NA	NA	NO	2
superoxide	chemicalNA-NAendogenousNAmammalian	0.000629	ID3;MMP9;PTGS2;SOD2;TLR8	chemicalNA-NAendogenousNAmammalian	0.00031	ID3;MMP9;PTGS2;TLR8	NA	NA	NA	NO	2
CD2	transmembraneNAreceptor	0.000638	CD44;CD48;CD58;CD86;CD8A;FAS;IL10;STAT1	transmembraneNAreceptor	0.00197	CD58;CD8A;FAS;IL10;STAT1	NA	NA	NA	NO	2
hyaluronic acid	chemicalNA-NAendogenousNAmammalian	0.000676	BCL3;CD44;CD86;CXCL10;IL10;IL1B;IRAK3;LY96;MMP9;MPO;NCF1;NCF2;PCNA;PTGS2	chemicalNA-NAendogenousNAmammalian	0.00014	BCL3;CXCL10;IL10;IL1B;IRAK3;LY96;MMP9;NCF1;NCF2;PTGS2	NA	NA	NA	NO	2
SOCS3	phosphatase	0.000701	ABCA1;ATF3;CD86;CXCL10;FCGR1A;IFIT1;IFIT2;IL10;IL1B;IRF1;JAK2	phosphatase	4.49e-06	ABCA1;ATF3;CXCL10;FCGR1A;IFIT1;IFIT2;IL10;IL1B;IRF1;JAK2	NA	NA	NA	NO	2
IFI16	transcriptionNAregulator	0.000701	CXCL10;E2F2;IFI16;IL1B;IL7R;ISG15;MGST1;MPO;PCNA;PIM1;STAT2	transcriptionNAregulator	0.00113	CXCL10;E2F2;IFI16;IL1B;IL7R;ISG15;STAT2	NA	NA	NA	NO	2
PPARD	ligand-dependentNAnuclearNAreceptor	0.000704	ACTA2;C1QB;CD36;CD68;CEBPB;CSAD;GAS6;IFI44L;MMP9;MYOM2;PCNA;PDE4C;PDPK1;PTGS2;RUNX2;SAT1;SIRT1;STAT1;TLR5;USP38	ligand-dependentNAnuclearNAreceptor	0.000945	ACTA2;C1QB;CD36;CD68;CSAD;GAS6;IFI44L;MMP9;PTGS2;SAT1;STAT1;TLR5	NA	NA	NA	NO	2
IL23A	cytokine	0.000705	CLEC5A;CXCL10;HP;IL10;IL18R1;IL1B;S100A9	cytokine	0.000644	CXCL10;HP;IL10;IL18R1;IL1B	NA	NA	NA	NO	2
IL12A	cytokine	0.000718	CD86;CXCL10;FAS;IL10;IL1B;MMP9;PRF1;STAT1;STAT2	cytokine	0.000132	CXCL10;FAS;IL10;IL1B;MMP9;STAT1;STAT2	NA	NA	NA	NO	2
MTOR	kinase	0.000724	ACADM;ADM;CASP1;CD86;CEBPB;EIF3A;FKBP1A;HSP90AB1;IFI16;IL10;IRF1;JAK2;MADD;MEFV;MMP9;RUNX2;S1PR1;SLC16A3;STAT1;TLR5;TNFRSF25;TNFSF10;TXNL1;UBE2O;UGGT1	kinase	0.000212	ADM;CASP1;HSP90AB1;IFI16;IL10;IRF1;JAK2;MEFV;MMP9;S1PR1;SLC16A3;STAT1;TLR5;TNFRSF25;TNFSF10;UBE2O	kinase	0.233	ACADM;CD86;CEBPB;EIF3A;FKBP1A;MADD;RUNX2;TXNL1;UGGT1	NO	2
ARHGAP21	other	0.000753	CXCL10;IFIT3;IRF1;LMO4;NFKBIZ;NMI;PTGS2;TRIM21	other	3.31e-05	CXCL10;IFIT3;IRF1;LMO4;NFKBIZ;PTGS2;TRIM21	NA	NA	NA	NO	2
NPC1	transporter	0.000753	ABCA1;ATF4;CD68;LGALS3;NPC2;PTGS2;STAT1;STAT2	transporter	0.000294	ABCA1;CD68;NPC2;PTGS2;STAT1;STAT2	NA	NA	NA	NO	2
INSR	kinase	0.000776	ACADM;ACSL1;ACSL4;ARL4A;ATF3;C2;CCNG2;CD36;CYP1B1;DCTN4;DEK;DUSP1;FH;GCH1;IDI1;IQGAP1;ITGB5;KCNJ15;MMP9;MXI1;MYOM2;NFE2L2;OLR1;PIM1;PRKCQ;RAB18;RHOB;SAT1;SIRT1;SLC29A1;XRN1	kinase	0.0233	ACSL1;ACSL4;ATF3;C2;CD36;CYP1B1;DUSP1;GCH1;ITGB5;KCNJ15;MMP9;NFE2L2;SAT1;XRN1	kinase	0.0213	ACADM;ARL4A;CCNG2;DCTN4;DEK;FH;IDI1;IQGAP1;MYOM2;OLR1;PIM1;PRKCQ;RAB18;RHOB;SIRT1;SLC29A1	NO	1
NRAS	enzyme	0.000798	CD48;CD86;CEACAM1;CYBB;DUSP6;FCER2;IFIT1;JCHAIN;NCF2;PTGS2;RHOB;SESN1	enzyme	0.000607	CEACAM1;CYBB;DUSP6;FCER2;IFIT1;NCF2;PTGS2;SESN1	NA	NA	NA	NO	2
miR-291a-3p (and other miRNAs w/seed AAGUGCU)	matureNAmicrorna	0.000798	BAZ1A;CD44;CDK11B;CYB5R4;FAM13B;LMNB1;MYBL1;NIN;PCGF5;RNF149;STX11;TBC1D2	matureNAmicrorna	0.041	BAZ1A;CYB5R4;LMNB1;RNF149;STX11	matureNAmicrorna	0.00706	CD44;CDK11B;FAM13B;MYBL1;NIN;PCGF5;TBC1D2	NO	2
CDKN2A	transcriptionNAregulator	0.000807	AMD1;CDC25B;CEBPB;CXCL10;CXCR5;DCTN4;DEK;DUSP1;E2F2;E2F3;FBL;IFI35;IGF2BP3;IL1B;ITGB5;JAK2;LGALS3;MCM8;PCNA;PMEPA1;POLD2;POU2AF1;PTGS2;RMI1;TOB1;TRIM28	transcriptionNAregulator	0.00328	CDC25B;CXCL10;CXCR5;DUSP1;E2F2;E2F3;IFI35;IGF2BP3;IL1B;ITGB5;JAK2;MCM8;POU2AF1;PTGS2	NA	NA	NA	NO	2
tanespimycin	chemicalNAdrug	0.000809	AHSA1;CALM1NA(includesNAothers);FAS;HAT1;HNRNPA1;HNRNPC;HSP90AB1;HSPA1A/HSPA1B;IARS;OSM;PDPK1;PTMA;SOD2;TYMP	chemicalNAdrug	0.0351	FAS;HSP90AB1;HSPA1A/HSPA1B;OSM;PTMA;TYMP	chemicalNAdrug	0.00236	AHSA1;CALM1NA(includesNAothers);HAT1;HNRNPA1;HNRNPC;HSPA1A/HSPA1B;IARS;PDPK1;SOD2	NO	2
FANCC	other	0.000827	AQP9;CDK11A;HHEX;HSPA4;IFI44L;IL1B;MYOF;PTGS2;TBC1D9	other	0.00102	AQP9;HHEX;IFI44L;IL1B;MYOF;PTGS2	NA	NA	NA	NO	2
clodronic acid	chemicalNAdrug	0.000851	ARG1;CD36;CXCL10;IL10;IL1B;SELP	chemicalNAdrug	0.000166	CD36;CXCL10;IL10;IL1B;SELP	NA	NA	NA	NO	2
acetovanillone	chemicalNAdrug	0.000853	CXCL10;MMP9;NCF1;NCF2;OLR1;PTGS2;SOD2	chemicalNAdrug	0.000741	CXCL10;MMP9;NCF1;NCF2;PTGS2	NA	NA	NA	NO	2
ZBED6	other	0.000853	ANKRD50;ARHGEF1;MYBL1;PMEPA1;SPTBN1;TCF7;UPP1	other	0.0359	SPTBN1;TCF7;UPP1	other	0.0104	ANKRD50;ARHGEF1;MYBL1;PMEPA1	NO	1
batimastat	chemicalNA-NAproteaseNAinhibitor	0.000858	CASP1;CEBPB;EGF;FCER2;MMP9	chemicalNA-NAproteaseNAinhibitor	0.00533	CASP1;FCER2;MMP9	NA	NA	NA	NO	2
nimesulide	chemicalNAdrug	0.000858	MMP9;MPO;NCF1;PCNA;PTGS2	chemicalNAdrug	0.00533	MMP9;NCF1;PTGS2	NA	NA	NA	NO	2
D-glucose	chemicalNA-NAendogenousNAmammalian	0.000888	ABCA1;ACADM;ACSL1;ACTA2;ATF3;ATF4;ATP6AP2;BCAT1;CALD1;CCPG1;CD36;CD55;CEBPB;CETP;CPD;CYBB;FAS;G6PD;GCH1;HK3;HMGB1;HP;HPRT1;IL1B;LY96;MAFB;MMP9;NCF1;NFE2L2;PCNA;PDPK1;PFKFB3;PLCG1;PTGDS;PTGS2;RAP1B;SIRT1;SLC29A1;SOD2;WARS;ZAP70	chemicalNA-NAendogenousNAmammalian	7.01e-05	ABCA1;ACSL1;ACTA2;ATF3;CALD1;CCPG1;CD36;CETP;CPD;CYBB;FAS;GCH1;HK3;HP;IL1B;LY96;MAFB;MMP9;NCF1;NFE2L2;PFKFB3;PLCG1;PTGDS;PTGS2;WARS;ZAP70	NA	NA	NA	NO	2
CD3E	transmembraneNAreceptor	0.000936	CD3E;CD3G;FAS;IL10;MAP3K8;MMP9;PTGS2;SCARB2;TWSG1;ZAP70	transmembraneNAreceptor	0.000524	CD3E;FAS;IL10;MMP9;PTGS2;SCARB2;ZAP70	NA	NA	NA	NO	2
W146	chemicalNAreagent	0.000951	IL10;PTGS2;S1PR1	chemicalNAreagent	9.5e-05	IL10;PTGS2;S1PR1	NA	NA	NA	NO	2
G6PC3	phosphatase	0.000951	ATF4;CYBB;NCF1	phosphatase	0.0044	CYBB;NCF1	NA	NA	NA	NO	2
Stat1 dimer	complex	0.000951	FCGR1A;IRF1;PIM1	complex	0.0044	FCGR1A;IRF1	NA	NA	NA	NO	2
nitrate	chemicalNA-NAendogenousNAmammalian	0.000951	MPO;SELP;SOD2	NA	NA	NA	chemicalNA-NAendogenousNAmammalian	0.00611	MPO;SOD2	NO	2
Jnk	group	0.000971	ABCA1;ACTA2;CD44;CD55;CD86;CRIP2;DUSP1;FAS;FLI1;IL10;IL1B;ITGB7;MMP9;NCF1;NFE2L2;PLSCR1;PTGS2;S100A12;SOD2;VCAN	group	9.67e-05	ABCA1;ACTA2;CRIP2;DUSP1;FAS;IL10;IL1B;MMP9;NCF1;NFE2L2;PLSCR1;PTGS2;S100A12;VCAN	NA	NA	NA	NO	2
LIF	cytokine	0.000971	ACTA2;CEBPB;CISH;CXCL10;CYFIP1;DCAF11;E2F2;HLA-G;HPSE;IFI16;IL1B;IRF1;NMI;OLIG1;PIM1;PTGS2;SOD2;TMEM176A;TMEM176B;VWF	cytokine	0.0104	ACTA2;CXCL10;E2F2;HLA-G;HPSE;IFI16;IL1B;IRF1;PTGS2;TMEM176A	cytokine	0.0293	CEBPB;CISH;CYFIP1;DCAF11;NMI;OLIG1;PIM1;SOD2;TMEM176B;VWF	NO	1
APOE	transporter	0.000975	ABCA1;ACTA2;CD36;CD44;CD68;CD86;CETP;CYBB;FCGR1A;HSP90AB1;IL10;IL10RB;IL1B;ITGAM;MMP9;NCF1;NCF2;PMEPA1;PTGS2;S100A9;SIRT1;SOD2	transporter	3.28e-05	ABCA1;ACTA2;CD36;CD68;CETP;CYBB;FCGR1A;HSP90AB1;IL10;IL10RB;IL1B;ITGAM;MMP9;NCF1;NCF2;PTGS2	NA	NA	NA	NO	2
NOTCH1	transcriptionNAregulator	0.000975	ACTA2;BCL6;BIRC2;CD14;CD44;CD68;CEBPB;DLD;ELANE;FCER1G;IFI16;IL10;IL7R;IRF1;IRF8;ITGA2B;ITGAM;MPO;NCF1;PTGDS;PTGS2;RUNX2	transcriptionNAregulator	0.000119	ACTA2;BCL6;CD14;CD68;ELANE;FCER1G;IFI16;IL10;IL7R;IRF1;ITGA2B;ITGAM;NCF1;PTGDS;PTGS2	NA	NA	NA	NO	2
HDAC3	transcriptionNAregulator	0.000981	CD36;CD55;CXCL10;E2F2;ELOVL5;FCER2;G6PD;HDAC2;MMP9;PTGS2;SMARCA2	transcriptionNAregulator	0.00143	CD36;CXCL10;E2F2;ELOVL5;FCER2;MMP9;PTGS2	NA	NA	NA	NO	2
topotecan	chemicalNAdrug	0.000984	ACSL1;ATF3;BCL3;CCR2;CHD1;CNTNAP2;E2F3;FAM3C;FAS;HSPA1A/HSPA1B;MED13L;PPM1D;PTGS2;RCBTB2;SELP;SP3;USP1;VCL;VPS13B	chemicalNAdrug	0.00207	ACSL1;ATF3;BCL3;CHD1;CNTNAP2;E2F3;FAS;HSPA1A/HSPA1B;PTGS2;RCBTB2;SELP	chemicalNAdrug	0.0444	CCR2;FAM3C;HSPA1A/HSPA1B;MED13L;PPM1D;SP3;USP1;VCL;VPS13B	NO	2
GnRH analog	biologicNAdrug	0.000986	ATF3;BCL3;CLUH;CNPY3;CRIP2;CUL5;CUX1;DUSP1;EGF;FAS;FBLN5;FBXO7;FCHO1;FKBP1A;FLT3LG;HEBP2;HSP90AB1;KYNU;NARS;NBN;NDUFB5;SLC25A44;SLC2A3;SNX3;TAF15;TCEA1;TRIB2;VCL;WSB2	biologicNAdrug	0.0057	ATF3;BCL3;CRIP2;CUX1;DUSP1;FAS;FBLN5;HEBP2;HSP90AB1;KYNU;NBN;SLC25A44;SLC2A3;TRIB2;WSB2	biologicNAdrug	0.045	CLUH;CNPY3;CUL5;EGF;FBXO7;FCHO1;FKBP1A;FLT3LG;NARS;NDUFB5;SNX3;TAF15;TCEA1;VCL	NO	2
Ca2+	chemicalNA-NAendogenousNAmammalian	0.000999	ACTA2;APEX1;ATF3;CCR2;CD19;CD86;CEBPB;CYP1B1;DUSP1;E2F2;E2F3;ID3;IL10;IL1B;IRF1;KLF4;MMP9;PLCG1;PTGS2;RUNX2;S100A9;SELP;SLC6A12;USP15	chemicalNA-NAendogenousNAmammalian	4.23e-05	ACTA2;ATF3;CD19;CYP1B1;DUSP1;E2F2;E2F3;ID3;IL10;IL1B;IRF1;MMP9;PLCG1;PTGS2;SELP;SLC6A12;USP15	NA	NA	NA	NO	2
NLRP12	other	0.00102	BCL3;CASP1;FLT3LG;HLA-F;HLA-G;IL1B;LY96	other	0.00085	BCL3;CASP1;HLA-G;IL1B;LY96	NA	NA	NA	NO	2
thymoquinone	chemicalNA-NAendogenousNAnon-mammalian	0.00103	CASP1;CD14;IL10;MMP9;NBN;PTGS2;SAT1;TNFSF10	chemicalNA-NAendogenousNAnon-mammalian	4.55e-06	CASP1;CD14;IL10;MMP9;NBN;PTGS2;SAT1;TNFSF10	NA	NA	NA	NO	2
APOA1	transporter	0.00103	ABCA1;CCR2;CYBB;IL1B;ITGAM;MPO;PTGS2;SOD2	transporter	0.00268	ABCA1;CYBB;IL1B;ITGAM;PTGS2	NA	NA	NA	NO	2
Pam3-Cys	chemicalNAtoxicant	0.00103	CD14;CD86;CXCL10;IL10;IL1B;MPO;SELP;SOD2	chemicalNAtoxicant	0.00268	CD14;CXCL10;IL10;IL1B;SELP	NA	NA	NA	NO	2
MALP-2s	chemicalNAreagent	0.00106	CAMP;CD86;IL10;IL1B;PTGS2;SLAMF1	chemicalNAreagent	0.000202	CAMP;IL10;IL1B;PTGS2;SLAMF1	NA	NA	NA	NO	2
IL12B	cytokine	0.00108	CD86;CXCL10;IL10;IL1B;MAP3K8;PIK3AP1;S100A9;STAT1;STAT2	cytokine	0.00124	CXCL10;IL10;IL1B;PIK3AP1;STAT1;STAT2	NA	NA	NA	NO	2
BCL2L1	other	0.00108	ALOX5AP;BIRC2;CD19;CD44;FAS;IL1B;MMP9;SPN;TNFSF10	other	0.00693	CD19;FAS;IL1B;MMP9;TNFSF10	NA	NA	NA	NO	2
SREBF1	transcriptionNAregulator	0.0011	ABCA1;ACSL1;ACSL4;ACSS2;ATOX1;CEBPB;CSAD;CXCL10;FAS;FOXO1;G6PD;HSPA1A/HSPA1B;IDI1;IL10;IL1B;LGALS3;NCF2;PDPK1;PTGDS;PTGS2	transcriptionNAregulator	0.000387	ABCA1;ACSL1;ACSL4;ACSS2;CSAD;CXCL10;FAS;HSPA1A/HSPA1B;IL10;IL1B;NCF2;PTGDS;PTGS2	NA	NA	NA	NO	2
PGR	ligand-dependentNAnuclearNAreceptor	0.00111	ACSL1;AMD1;BCL6;BIRC2;CALD1;CD44;CEBPB;CTBS;DPYSL2;FOXO1;GAS6;GPR160;KLF4;NSUN5;NT5C2;PCNA;PFKFB3;PHF21A;PRKCH;PTGS2;RAP2C;STAT1;TIPARP;VCAN;VCL	NA	NA	NA	ligand-dependentNAnuclearNAreceptor	0.00439	AMD1;BIRC2;CD44;CEBPB;DPYSL2;FOXO1;GPR160;KLF4;NSUN5;NT5C2;PCNA;PHF21A;RAP2C;TIPARP;VCL	NO	2
trans-hydroxytamoxifen	chemicalNAdrug	0.00114	ANXA3;CTSL;CYP1B1;DUSP1;EPB41L3;GNS;HIST2H2AA3/HIST2H2AA4;HIST2H2BE;IFI30;KYNU;LHFPL2;MYBL1;NELL2;RAB31	chemicalNAdrug	1.42e-06	ANXA3;CTSL;CYP1B1;DUSP1;EPB41L3;GNS;HIST2H2AA3/HIST2H2AA4;HIST2H2BE;IFI30;KYNU;LHFPL2;NELL2;RAB31	NA	NA	NA	NO	2
leukotriene B4	chemicalNA-NAendogenousNAmammalian	0.00114	CAMP;IL1B;ITGAM;MMP9;MPO	chemicalNA-NAendogenousNAmammalian	0.000504	CAMP;IL1B;ITGAM;MMP9	NA	NA	NA	NO	2
glycine	chemicalNA-NAendogenousNAmammalian	0.00114	ATF4;IL10;IL1B;ITGAM;PCNA	chemicalNA-NAendogenousNAmammalian	0.0063	IL10;IL1B;ITGAM	NA	NA	NA	NO	2
ciglitazone	chemicalNAdrug	0.00121	ABCA1;ACTA2;CD36;CYBB;DGKA;IL10;MMP9;MPO;OLR1;PTGS2;TNFSF10	chemicalNAdrug	5.38e-05	ABCA1;ACTA2;CD36;CYBB;DGKA;IL10;MMP9;PTGS2;TNFSF10	NA	NA	NA	NO	2
CD70	cytokine	0.00121	CD44;CXCL10;FAS;PRDM1	cytokine	0.0222	CXCL10;FAS	cytokine	0.0304	CD44;PRDM1	NO	1
OSTM1	other	0.00121	BCL6;IRF8;MAFB;PRDM1	other	0.0222	BCL6;MAFB	other	0.0304	IRF8;PRDM1	NO	1
mitoxantrone	chemicalNAdrug	0.00122	CXCL10;FAS;IFI16;IFIT2;IL1B;IRF7;RSAD2	chemicalNAdrug	9.76e-06	CXCL10;FAS;IFI16;IFIT2;IL1B;IRF7;RSAD2	NA	NA	NA	NO	2
XDH	enzyme	0.00122	ABCA1;ACTA2;CEBPB;CYBB;DUSP1;ID3;IL1B	enzyme	0.000107	ABCA1;ACTA2;CYBB;DUSP1;ID3;IL1B	NA	NA	NA	NO	2
TERT	enzyme	0.00122	ATF3;CALD1;DUSP6;FAM213A;HMGB1;IFI16;IFIT1;IFIT2;IL1B;ISG15;MMP9;PLOD2;PTGS1;PTGS2;SOD2	enzyme	0.000124	ATF3;CALD1;DUSP6;IFI16;IFIT1;IFIT2;IL1B;ISG15;MMP9;PTGS1;PTGS2	NA	NA	NA	NO	2
HMOX1	enzyme	0.00123	ABCA1;ACTA2;CD14;CXCL10;G6PD;ID3;IL10;IL1B;ITGAM;MMP9;NFE2L2;PTGS2;TYMP	enzyme	2.67e-06	ABCA1;ACTA2;CD14;CXCL10;ID3;IL10;IL1B;ITGAM;MMP9;NFE2L2;PTGS2;TYMP	NA	NA	NA	NO	2
VIP	other	0.00123	CD86;CEBPB;CXCL10;EGF;IL10;IL1B;IRF1;PRF1;PTGDR2;PTGS2;SORT1;TLR1;TLR8	other	0.00192	CXCL10;IL10;IL1B;IRF1;PTGS2;SORT1;TLR1;TLR8	NA	NA	NA	NO	2
gentamicin	chemicalNAdrug	0.00124	ACADM;ALPL;APEX1;ATF3;CA4;CAPZA1;CEBPB;CXCL10;EAF1;EGF;EPHX2;HIST1H4H;HSPA1A/HSPA1B;IFRD1;IL10;IL1B;IRF1;IRF7;KYNU;RGCC;TAP1;YWHAH;ZFP36L1	chemicalNAdrug	8.6e-05	ATF3;CA4;CAPZA1;CXCL10;EPHX2;HIST1H4H;HSPA1A/HSPA1B;IFRD1;IL10;IL1B;IRF1;IRF7;KYNU;RGCC;TAP1;ZFP36L1	NA	NA	NA	NO	2
PARP1	enzyme	0.00131	CASP4;CXCL10;FAS;GBP2;GBP4;IL10;IL1B;NELL2;PTGS2;SELP;SLC38A2;STAT1	enzyme	7.19e-07	CASP4;CXCL10;FAS;GBP2;GBP4;IL10;IL1B;NELL2;PTGS2;SELP;SLC38A2;STAT1	NA	NA	NA	NO	2
prostaglandin D2	chemicalNA-NAendogenousNAmammalian	0.00131	CXCL10;HSPA1A/HSPA1B;ITGAM;PTGDS;PTGS1;PTGS2	chemicalNA-NAendogenousNAmammalian	1.91e-05	CXCL10;HSPA1A/HSPA1B;ITGAM;PTGDS;PTGS1;PTGS2	NA	NA	NA	NO	2
hemozoin	chemicalNA-NAendogenousNAnon-mammalian	0.00131	CCR1;CCR2;IL10;IL1B;MMP9;S100A9	chemicalNA-NAendogenousNAnon-mammalian	0.00248	CCR1;IL10;IL1B;MMP9	NA	NA	NA	NO	2
IL33	cytokine	0.00135	ABCA1;ARG1;CCR2;CD36;CD86;CISH;CXCL10;IL10;IL1B;ITGAM;PLCG1	cytokine	0.00178	ABCA1;CD36;CXCL10;IL10;IL1B;ITGAM;PLCG1	NA	NA	NA	NO	2
CST5	other	0.00136	ABLIM1;AHCTF1;ANXA3;CD44;DHX9;DOCK9;DR1;EEF1D;FAM133B;HNRNPC;ID3;KRT23;MYL9;NOP10;NUMA1;PCMT1;PIP4K2A;RBM47;RNASEH2B;RNPC3;RUNX2;S100A11;TESC;TSPAN5;VCAN	NA	NA	NA	other	0.000276	AHCTF1;CD44;DHX9;DR1;EEF1D;FAM133B;HNRNPC;KRT23;NOP10;NUMA1;PCMT1;PIP4K2A;RNASEH2B;RNPC3;RUNX2;S100A11;TESC;TSPAN5	NO	2
GATA3	transcriptionNAregulator	0.0014	ADM;AURKAIP1;BCL11B;BLVRB;C10orf54;CCR1;CCR2;CCR3;CD3E;IL10;IL7R;KLF4;NFIL3;PCNA;PTGDR2;PTGS1;RGCC;S100A9;WDR37;ZEB2	transcriptionNAregulator	0.0317	ADM;BCL11B;CCR1;CD3E;IL10;IL7R;NFIL3;PTGS1;RGCC	transcriptionNAregulator	0.0149	AURKAIP1;BLVRB;C10orf54;CCR2;CCR3;KLF4;PCNA;PTGDR2;S100A9;WDR37;ZEB2	NO	1
ERK1/2	group	0.00143	ABCA1;BIRC2;CD44;CD86;CEBPB;CXCL10;CYBB;DUSP1;FOXO1;ID3;IFIT1;IL10;IL1B;MAP4K1;MMP9;PCNA;PFKFB4;POLB;PTGER4;PTGS2;RUNX2;TAP1;TAP2;TYMP;VCAN	group	0.000117	ABCA1;CXCL10;CYBB;DUSP1;ID3;IFIT1;IL10;IL1B;MAP4K1;MMP9;PFKFB4;POLB;PTGS2;TAP1;TAP2;TYMP;VCAN	NA	NA	NA	NO	2
ibuprofen	chemicalNAdrug	0.00144	CD36;CYBB;IL1B;ITGAM;MMP9;PTGS1;PTGS2	chemicalNAdrug	1.18e-05	CD36;CYBB;IL1B;ITGAM;MMP9;PTGS1;PTGS2	NA	NA	NA	NO	2
TCF7L2	transcriptionNAregulator	0.00144	ACSL1;ADO;AQP9;BIN1;CPD;CREB5;DEGS1;DOCK9;EVI2A;FH;FKBP1A;FTH1;ID3;IL10;IL1RAP;JAM3;KLHL2;LBH;MTMR6;NPC2;PICALM;PIP4K2A;PLEKHB1;RAB31;SLC44A1;SRPK1;TNS1	transcriptionNAregulator	0.000404	ACSL1;AQP9;BIN1;CPD;CREB5;DOCK9;EVI2A;FTH1;ID3;IL10;JAM3;KLHL2;LBH;NPC2;PLEKHB1;RAB31;SRPK1	NA	NA	NA	NO	2
POU2F1	transcriptionNAregulator	0.00146	ACSL1;APEX1;CD55;CD79A;CD79B;CXCR5;GAS6;GBP2;HIST2H2BE;HK3;OLR1;PTGDS;SERPING1;VWF	transcriptionNAregulator	0.000267	ACSL1;CD79A;CD79B;CXCR5;GAS6;GBP2;HIST2H2BE;HK3;PTGDS;SERPING1	NA	NA	NA	NO	2
PTGS2	enzyme	0.00148	CD44;CD68;CXCL10;CYP1B1;DUSP1;IL10;IL1B;MMP9;NBN;PCNA;PTGER4;PTGS1;PTGS2;PTMA;RUNX2;TNFAIP6;TNFSF10	enzyme	4.65e-05	CD68;CXCL10;CYP1B1;DUSP1;IL10;IL1B;MMP9;NBN;PTGS1;PTGS2;PTMA;TNFAIP6;TNFSF10	NA	NA	NA	NO	2
miR-199a-5p (and other miRNAs w/seed CCAGUGU)	matureNAmicrorna	0.00149	ALOX5AP;CALD1;ID3;ISG15;KLF4;MYL9;PADI4;RSAD2;SAMD9L;SIRT1	matureNAmicrorna	0.000749	CALD1;ID3;ISG15;MYL9;PADI4;RSAD2;SAMD9L	NA	NA	NA	NO	2
MAP3K8	kinase	0.00157	ARG1;ARRDC3;CCR1;CCR2;DUSP6;FLNB;GCA;GPR160;HP;IL10;IL1B;MMP9;PTGER4;PTGS2;SENP7;SESN1	kinase	0.00138	CCR1;DUSP6;FLNB;GCA;HP;IL10;IL1B;MMP9;PTGS2;SESN1	NA	NA	NA	NO	2
benzyloxycarbonyl-Leu-Leu-Leu aldehyde	chemicalNA-NAproteaseNAinhibitor	0.00162	ATF3;ATF4;CEBPB;CISH;CXCL10;CXCR3;DUSP1;FAS;FOXO1;GCH1;HSPA4;IL1B;IRF7;MMP9;NCF1;NCF2;NCOR1;NFE2L2;PPM1D;PRDM1;PTGS2;RUNX2;SOD2;STAT1;STAT2;SUB1	chemicalNA-NAproteaseNAinhibitor	0.00196	ATF3;CXCL10;CXCR3;DUSP1;FAS;GCH1;IL1B;IRF7;MMP9;NCF1;NCF2;NFE2L2;PTGS2;STAT1;STAT2	NA	NA	NA	NO	2
CFTR	ionNAchannel	0.00165	ABCA1;CA4;EPHX2;FAS;HDAC2;IDI1;LRG1;NFKBIZ;PGLYRP1;PTGS2;STAT1	ionNAchannel	7.21e-05	ABCA1;CA4;EPHX2;FAS;LRG1;NFKBIZ;PGLYRP1;PTGS2;STAT1	NA	NA	NA	NO	2
PIK3R1	kinase	0.00166	CXCL10;FOXO1;GCH1;IL1B;IRF7;ISG15;NFE2L2;PTGS2;SELP;SOD2	kinase	0.000138	CXCL10;GCH1;IL1B;IRF7;ISG15;NFE2L2;PTGS2;SELP	NA	NA	NA	NO	2
RARA	ligand-dependentNAnuclearNAreceptor	0.00168	ABCA1;ABLIM1;CCPG1;CD38;CEACAM6;CEBPB;CXCR5;DUSP1;HLA-G;IFI44;IFI44L;IRF1;MAFB;METTL7A;PHLDB1;PTGS2;RSAD2;RTP4;SAMD9;SESN1;SP110;STAT1;TLE4;YPEL1	ligand-dependentNAnuclearNAreceptor	6.81e-05	ABCA1;ABLIM1;CCPG1;CXCR5;DUSP1;HLA-G;IFI44;IFI44L;IRF1;MAFB;PTGS2;RSAD2;RTP4;SAMD9;SESN1;SP110;STAT1	NA	NA	NA	NO	2
HGF	growthNAfactor	0.00169	ACTA2;ANP32A;ARPC5;ATF3;BIRC2;CALM1NA(includesNAothers);CASP1;CCNG2;CD44;CDC25B;DDX3X;DUSP6;FAM3C;FNDC3A;HLX;IL10;IL1B;IRF8;ISG15;KMT2A;MAP3K8;MMP9;NUMA1;PCNA;PIM1;PLOD1;PTGS1;PTGS2;RAB5A;RGS2;RHOB;RUNX2;S100A9;SLK;TMEM158;TNFAIP6;TRIB2;YWHAH	growthNAfactor	0.0366	ACTA2;ATF3;CASP1;CDC25B;DUSP6;HLX;IL10;IL1B;ISG15;MMP9;PLOD1;PTGS1;PTGS2;RGS2;TMEM158;TNFAIP6;TRIB2	growthNAfactor	0.0143	ANP32A;ARPC5;BIRC2;CALM1NA(includesNAothers);CCNG2;CD44;DDX3X;FAM3C;FNDC3A;IRF8;KMT2A;MAP3K8;NUMA1;PCNA;PIM1;RAB5A;RHOB;RUNX2;S100A9;SLK;YWHAH	NO	1
WHSC1	enzyme	0.0017	E2F2;HAT1;HDAC4;IRF7;ITGB7;PDCD10;STAT1	enzyme	0.0476	E2F2;IRF7;STAT1	enzyme	0.0153	HAT1;HDAC4;ITGB7;PDCD10	NO	1
BTC	growthNAfactor	0.00174	ITGAM;MMP9;PTGS2;TNFAIP6	growthNAfactor	9.04e-05	ITGAM;MMP9;PTGS2;TNFAIP6	NA	NA	NA	NO	2
LY-2510924	biologicNAdrug	0.00174	CD14;LILRA5;RPL23;S100A12	biologicNAdrug	0.00187	CD14;LILRA5;S100A12	NA	NA	NA	NO	2
PIK3R2	kinase	0.00174	CXCL10;FOXO1;IRF7;ISG15	kinase	0.00187	CXCL10;IRF7;ISG15	NA	NA	NA	NO	2
TRAF5	transporter	0.00174	CD86;FAS;FCER2;IL10	transporter	0.00187	FAS;FCER2;IL10	NA	NA	NA	NO	2
mir-1	microrna	0.00174	ATP6V0A1;CDK9;CEBPB;EIF4E3;HDAC4;MAN1C1;MMP9;MPL;PICALM;RNF138;TMX1;TNS3;ZFP36L1	NA	NA	NA	microrna	0.00046	ATP6V0A1;CDK9;CEBPB;HDAC4;MAN1C1;MPL;PICALM;RNF138;TMX1;TNS3	NO	2
miR-375-3p (and other miRNAs w/seed UUGUUCG)	matureNAmicrorna	0.00174	JAK2;MTPN;PDPK1;USP1	matureNAmicrorna	0.0263	JAK2;MTPN	matureNAmicrorna	0.0358	PDPK1;USP1	NO	1
Sn50 peptide	chemicalNAtoxicant	0.00179	BIRC2;FAS;IL1B;MMP9;MTDH;PTGDS;PTGS2;TNFSF10;TYMP	chemicalNAtoxicant	0.00029	FAS;IL1B;MMP9;PTGDS;PTGS2;TNFSF10;TYMP	NA	NA	NA	NO	2
let-7a-5p (and other miRNAs w/seed GAGGUAG)	matureNAmicrorna	0.00181	ACTA2;ATP6V0A1;EIF4G2;FAM96A;FNDC3A;IFRD1;IGF2BP3;MMP9;MTPN;MTRR;POLD2;PRDM1;PTGS2;RHOB;SMOX;SPCS3	matureNAmicrorna	0.0433	ACTA2;IFRD1;IGF2BP3;MMP9;MTPN;PTGS2;SPCS3	matureNAmicrorna	0.0145	ATP6V0A1;EIF4G2;FAM96A;FNDC3A;MTRR;POLD2;PRDM1;RHOB;SMOX	NO	1
RWJ 67657	chemicalNA-NAkinaseNAinhibitor	0.00184	ACTA2;IL1B;PTGS2	chemicalNA-NAkinaseNAinhibitor	0.000187	ACTA2;IL1B;PTGS2	NA	NA	NA	NO	2
ferric nitrilotriacetate	chemicalNAtoxicant	0.00184	ID3;KLF4;PTGS2	chemicalNAtoxicant	0.00651	ID3;PTGS2	NA	NA	NA	NO	2
Hrg	other	0.00184	ARG1;IL10;MMP9	other	0.00651	IL10;MMP9	NA	NA	NA	NO	2
VIPAS39	other	0.00184	PPBP;SELP;VWF	other	0.00651	PPBP;SELP	NA	NA	NA	NO	2
Cbp/p300	group	0.00191	ABCA1;APEX1;HP;IRF1;PTGS2	group	0.000772	ABCA1;HP;IRF1;PTGS2	NA	NA	NA	NO	2
NLRC5	transcriptionNAregulator	0.00191	HLA-F;HLA-G;IL10;IL1B;TAP1	transcriptionNAregulator	0.000772	HLA-G;IL10;IL1B;TAP1	NA	NA	NA	NO	2
apicidin	chemicalNA-NAendogenousNAnon-mammalian	0.00191	CCR1;CCR3;FAS;ITGB7;SDPR	chemicalNA-NAendogenousNAnon-mammalian	0.00853	CCR1;FAS;SDPR	NA	NA	NA	NO	2
EIF4E	translationNAregulator	0.00191	ATOX1;BIRC2;CEBPB;DPYD;LSM4;NCK2;NOP10;PCNA;PIM1;PPBP;PTGES3;REPS2;SVIL;UBE4A;UPP1	NA	NA	NA	translationNAregulator	0.000199	ATOX1;BIRC2;CEBPB;LSM4;NCK2;NOP10;PCNA;PIM1;PTGES3;REPS2;SVIL;UBE4A	NO	2
targinine	chemicalNAdrug	0.00195	CD8A;FAS;IL10;MMP9;PTGS2;SELP	chemicalNAdrug	2.95e-05	CD8A;FAS;IL10;MMP9;PTGS2;SELP	NA	NA	NA	NO	2
betulinic acid	chemicalNAdrug	0.00195	ABCA1;LMNB1;MMP9;PTGS2;SELP;SP3	chemicalNAdrug	0.000346	ABCA1;LMNB1;MMP9;PTGS2;SELP	NA	NA	NA	NO	2
nicotinic acid	chemicalNA-NAendogenousNAmammalian	0.00195	ABCA1;CD36;ELOVL5;G6PD;HMGB1;IL1B	chemicalNA-NAendogenousNAmammalian	0.00325	ABCA1;CD36;ELOVL5;IL1B	NA	NA	NA	NO	2
HDL	complex	0.00199	CCR2;CD86;IL1B;ITGAM;PTGS2;SELP;SIRT1	complex	0.00951	IL1B;ITGAM;PTGS2;SELP	NA	NA	NA	NO	2
nocodazole	chemicalNAreagent	0.002	BMX;MAP3K8;MAP4K1;PIM1;PPBP;PPM1D;PPP1CC;PTGS2;PTPN12;STK3;ZAP70	chemicalNAreagent	0.00234	BMX;MAP4K1;PPBP;PTGS2;PTPN12;STK3;ZAP70	NA	NA	NA	NO	2
indomethacin	chemicalNAdrug	0.002	ACSL1;CD14;CD44;CD55;CEBPB;IFITM3;IL10;IL1B;ITGAM;LGALS3;MPO;PCNA;PDE4C;PIM1;PTGDR2;PTGER4;PTGS1;PTGS2;RPS28;S100A11;UPP1;VCAN	chemicalNAdrug	0.0342	ACSL1;CD14;IFITM3;IL10;IL1B;ITGAM;PTGS1;PTGS2;UPP1;VCAN	chemicalNAdrug	0.0195	CD44;CD55;CEBPB;LGALS3;MPO;PCNA;PDE4C;PIM1;PTGDR2;PTGER4;RPS28;S100A11	NO	1
CXCL8	cytokine	0.00205	CD44;CEACAM8;FAS;IFRD1;IL1B;ITGAM;LGALS3;MMP9;MTPN;PTGS2	cytokine	0.000964	FAS;IFRD1;IL1B;ITGAM;MMP9;MTPN;PTGS2	NA	NA	NA	NO	2
4-phenylbutyric acid	chemicalNA-NAendogenousNAmammalian	0.00205	ABCA1;CAMP;HSPA4;IL10;LYPLA1;MARCH7;OLR1;SOD2;SP3;VAMP7	NA	NA	NA	chemicalNA-NAendogenousNAmammalian	0.00251	HSPA4;LYPLA1;MARCH7;OLR1;SOD2;SP3;VAMP7	NO	2
Ige	complex	0.00209	CD86;FCER1A;FCER1G;FCGR1A;IL10;IL1B;PTGS2;TLR7	complex	0.000676	FCER1G;FCGR1A;IL10;IL1B;PTGS2;TLR7	NA	NA	NA	NO	2
POU2AF1	transcriptionNAregulator	0.00209	BCL6;CD79A;CD79B;CD86;CXCR5;ID3;PLCG1;PRDM1	transcriptionNAregulator	0.000676	BCL6;CD79A;CD79B;CXCR5;ID3;PLCG1	NA	NA	NA	NO	2
methotrexate	chemicalNAdrug	0.00211	ABCA1;ACADM;ACSL4;ACSS2;AMD1;APEX1;C1QB;C2;C4BPA;CASP4;CXCL10;DUSP1;FAR1;FAS;IL1B;LY96;ORM1;PTGS2;S100A11;SERPING1;TOB1;ZFP36L1	chemicalNAdrug	0.000229	ABCA1;ACSL4;ACSS2;C1QB;C2;CASP4;CXCL10;DUSP1;FAR1;FAS;IL1B;LY96;PTGS2;SERPING1;ZFP36L1	NA	NA	NA	NO	2
HDAC2	transcriptionNAregulator	0.00216	APEX1;BCL6;CCNG2;CD27;CYBB;FAS;MMP9;OLFM4;POLD2;PTGS2;RHOB;S100A9;SDPR;TNFSF10	transcriptionNAregulator	0.00561	BCL6;CD27;CYBB;FAS;MMP9;PTGS2;SDPR;TNFSF10	NA	NA	NA	NO	2
3,4-dihydroxyphenylethanol	chemicalNAdrug	0.00219	MMP9;PTGS2	chemicalNAdrug	0.000459	MMP9;PTGS2	NA	NA	NA	NO	2
CBP-ICSBP-IRF-1-PU.1	complex	0.00219	CYBB;NCF2	complex	0.000459	CYBB;NCF2	NA	NA	NA	NO	2
prostaglandin E3	chemicalNA-NAendogenousNAmammalian	0.00219	PTGS1;PTGS2	chemicalNA-NAendogenousNAmammalian	0.000459	PTGS1;PTGS2	NA	NA	NA	NO	2
PX-12	chemicalNAdrug	0.00219	CYP1B1;SAT1	chemicalNAdrug	0.000459	CYP1B1;SAT1	NA	NA	NA	NO	2
SEW 2871	chemicalNAreagent	0.00219	CXCL10;S1PR1	chemicalNAreagent	0.000459	CXCL10;S1PR1	NA	NA	NA	NO	2
trimellitic anhydride	chemicalNAtoxicant	0.00219	IL10;IL1B	chemicalNAtoxicant	0.000459	IL10;IL1B	NA	NA	NA	NO	2
ingenol-dibenzoate	chemicalNAreagent	0.00219	CD36;CD55	chemicalNAreagent	0.0424	CD36	NA	NA	NA	NO	1
MBNL3	other	0.00219	ABLIM1;CD44	other	0.0424	ABLIM1	NA	NA	NA	NO	1
TRIB2	kinase	0.00219	CEBPB;IL10	kinase	0.0424	IL10	NA	NA	NA	NO	1
VPS26B	transporter	0.00219	SORT1;VPS35	transporter	0.0424	SORT1	NA	NA	NA	NO	1
VPS33B	transporter	0.00219	SELP;VWF	transporter	0.0424	SELP	NA	NA	NA	NO	1
VRK2	kinase	0.00219	PTGS2;TCP1	kinase	0.0424	PTGS2	NA	NA	NA	NO	1
RAF1	kinase	0.00222	AMD1;BCL6;CD44;CSTA;CTSL;CXCR5;DUSP6;FAS;ID3;IL10;IL1B;ITGAM;ITGB5;MCM8;MMP9;PRDM1;PTGS2;RPS2;TUBA4A;ZFP36L2	kinase	0.000199	BCL6;CSTA;CTSL;CXCR5;DUSP6;FAS;ID3;IL10;IL1B;ITGAM;ITGB5;MCM8;MMP9;PTGS2	NA	NA	NA	NO	2
HOXD10	transcriptionNAregulator	0.00226	CD44;CEACAM1;FCRLA;HEBP1;PDZK1IP1;RHOB;RSAD2;UBL5;USP15	transcriptionNAregulator	0.00211	CEACAM1;FCRLA;HEBP1;PDZK1IP1;RSAD2;USP15	NA	NA	NA	NO	2
Hbb-b2	other	0.00232	CCR2;CD44;CXCL10;CXCR3;CXCR5;FTH1;IL1B	other	0.00158	CXCL10;CXCR3;CXCR5;FTH1;IL1B	NA	NA	NA	NO	2
ATF1	transcriptionNAregulator	0.00232	CD79A;CEBPB;FTH1;HLA-G;PCNA;PTGS2;SOD2	transcriptionNAregulator	0.0104	CD79A;FTH1;HLA-G;PTGS2	NA	NA	NA	NO	1
PAX3	transcriptionNAregulator	0.00233	CD151;CYP1B1;FKBP1A;G6PD;GUCY1A3;ID3;IL7R;MMP9;NPC2;NUDT1;PCNA;PTPN12;RAB31;RHOB;SNRK;TCN2;TSPAN3;VCAN;ZFP36L2	transcriptionNAregulator	0.0104	CD151;CYP1B1;GUCY1A3;ID3;IL7R;MMP9;NPC2;PTPN12;RAB31;VCAN	NA	NA	NA	NO	1
etanercept	biologicNAdrug	0.00234	CXCL10;CYBB;IL1B;NCF1;PTGS2;STAT1	biologicNAdrug	3.63e-05	CXCL10;CYBB;IL1B;NCF1;PTGS2;STAT1	NA	NA	NA	NO	2
rolipram	chemicalNAdrug	0.00234	CD86;DUSP1;IL10;IL1B;MMP9;PTGS2	chemicalNAdrug	0.000407	DUSP1;IL10;IL1B;MMP9;PTGS2	NA	NA	NA	NO	2
TIRAP	other	0.00234	CD86;CXCL10;IL10;IL1B;IRF1;PTGS2	other	0.000407	CXCL10;IL10;IL1B;IRF1;PTGS2	NA	NA	NA	NO	2
4-(2-aminoethyl)benzenesulfonylfluoride	chemicalNA-NAproteaseNAinhibitor	0.00234	ACSS2;CASP4;FBN2;SENP7;SOD2;SPN	NA	NA	NA	chemicalNA-NAproteaseNAinhibitor	0.00666	FBN2;SENP7;SOD2;SPN	NO	2
BRAF	kinase	0.00238	BIRC2;CCR2;CEBPB;CXCL10;IL1B;MMP9;PCNA;SERPINE2	NA	NA	NA	kinase	0.00929	BIRC2;CCR2;CEBPB;PCNA;SERPINE2	NO	2
docetaxel	chemicalNAdrug	0.00238	BIRC2;CXCL10;IL10;IL1B;PDPK1;PIM1;PTGS2;TUBB1	chemicalNAdrug	0.0237	CXCL10;IL10;IL1B;PTGS2	chemicalNAdrug	0.0402	BIRC2;PDPK1;PIM1;TUBB1	NO	1
CTNNB1	transcriptionNAregulator	0.0024	ACTA2;ACTR3;AES;ARL4A;ATP6V0A1;BAMBI;CALM1NA(includesNAothers);CD44;CEACAM1;CRIP1;FAS;FCER1G;FGD2;GALC;GCH1;HHEX;ID3;IFITM1;IL10;IL1B;IMPDH2;IRF8;ITGB7;JCHAIN;LAP3;LBH;LGALS3;LMO2;LSP1;MMP9;MPZL2;NUMB;OLIG1;PCNA;PRDM1;PTGS2;QPCT;RAB18;RUNX2;SERPINE2;SESN1;SRPK1;TCF7;TCF7L2;TCL1A;TLE4;TNFSF10;VCAN;XAF1	transcriptionNAregulator	0.00205	ACTA2;ACTR3;AES;CEACAM1;CRIP1;FAS;FCER1G;FGD2;GCH1;HHEX;ID3;IFITM1;IL10;IL1B;LAP3;LBH;LMO2;MMP9;PTGS2;QPCT;SESN1;SRPK1;TCF7;TCL1A;TNFSF10;VCAN;XAF1	NA	NA	NA	NO	2
okadaic acid	chemicalNAtoxicant	0.00241	BCL6;CCNG2;CYBB;CYP1B1;GCH1;IL1B;KLF4;MAP3K8;MMP9;PIM1;PTGS2	chemicalNAtoxicant	0.00268	BCL6;CYBB;CYP1B1;GCH1;IL1B;MMP9;PTGS2	NA	NA	NA	NO	2
CaMKII	complex	0.00241	ARG1;CD44;IL10;IL1B;IRF1	complex	0.00979	IL10;IL1B;IRF1	NA	NA	NA	NO	2
fludarabine	chemicalNAdrug	0.00241	DEK;FAS;PCNA;PPM1D;STAT1	NA	NA	NA	chemicalNAdrug	0.0154	DEK;PCNA;PPM1D	NO	1
ORMDL3	other	0.00243	CD48;CXCL10;MMP9;OAS3	other	0.00239	CXCL10;MMP9;OAS3	NA	NA	NA	NO	2
APEX1	enzyme	0.00243	ABCB10;FTH1;IL10;SIRT1	enzyme	0.0306	FTH1;IL10	enzyme	0.0417	ABCB10;SIRT1	NO	1
GNA12	enzyme	0.00252	ACTA2;ARHGEF1;ARPC5;G6PD;IQGAP1;PPP1CC;PTGS2;SOS1;VAV3;VCL	NA	NA	NA	enzyme	0.000621	ARHGEF1;ARPC5;G6PD;IQGAP1;PPP1CC;SOS1;VAV3;VCL	NO	2
EGF	growthNAfactor	0.00254	ACSL4;ATF3;B4GALT5;BIRC2;CASP1;CD44;CEBPB;CISH;CXCR3;DUSP1;DUSP6;E2F3;GAB2;IDI1;IL10;IL1B;IL7R;ITGAM;KRT72;MMP9;NCF1;PCNA;PLSCR1;PRKCH;PTGS1;PTGS2;PTPN12;RAB5A;RHOB;RUNX2;S100A11;S100A9;SDPR;STAT1;VCAN;VCL;ZFP36L2	growthNAfactor	0.000364	ACSL4;ATF3;B4GALT5;CASP1;CXCR3;DUSP1;DUSP6;E2F3;GAB2;IL10;IL1B;IL7R;ITGAM;MMP9;NCF1;PLSCR1;PRKCH;PTGS1;PTGS2;PTPN12;SDPR;STAT1;VCAN	NA	NA	NA	NO	2
metformin	chemicalNAdrug	0.00254	ABCA1;ACTA2;ATF3;ATF4;BAMBI;CEBPB;FTH1;IL10;MMP9;PTGS2;RUNX2;SIRT1;SORT1;SP3;VWF	chemicalNAdrug	0.0113	ABCA1;ACTA2;ATF3;FTH1;IL10;MMP9;PTGS2;SORT1	NA	NA	NA	NO	1
FSH	complex	0.00255	ACTA2;ADM;ALPL;ARL6IP5;CAPZA1;CASP4;CD55;CLIP1;DUSP1;DUSP3;GBP1;GK;GNLY;ITGB5;MMP9;MT2A;NPC2;PCNA;PSIP1;PTGS1;PTGS2;RAB31;RAB33B;RAB5A;RHOB;STAT1;TLK1;TNFAIP6;TOB1;UPP1;VCL	complex	0.000284	ACTA2;ADM;CAPZA1;CASP4;CLIP1;DUSP1;DUSP3;GBP1;GK;ITGB5;MMP9;MT2A;NPC2;PTGS1;PTGS2;RAB31;RAB33B;STAT1;TNFAIP6;UPP1	NA	NA	NA	NO	2
bucladesine	chemicalNAtoxicant	0.00257	ABCA1;C3AR1;CAMP;CD14;CD38;CD44;CD86;CD8A;CEBPB;CXCL10;DUSP1;FCER1A;FOXO1;IL10;IL1B;MMP9;OSM;PADI4;PDE4C;POU2AF1;PTGER4;PTGS1;PTGS2;RGS2;TCL1A;ZEB2	chemicalNAtoxicant	0.00102	ABCA1;CAMP;CD14;CD8A;CXCL10;DUSP1;IL10;IL1B;MMP9;OSM;PADI4;POU2AF1;PTGS1;PTGS2;RGS2;TCL1A	NA	NA	NA	NO	2
SOD1	enzyme	0.00261	APEX1;ATF4;AURKAIP1;CASP1;CASP4;CD14;CD36;FTH1;HSPA4;IL10;IL1B;MMP9;MYBL1;NFE2L2;NFIL3;RUNX2;SIRT1;SLC40A1;SOD2	enzyme	0.00394	CASP1;CASP4;CD14;CD36;FTH1;IL10;IL1B;MMP9;NFE2L2;NFIL3;SLC40A1	NA	NA	NA	NO	2
D-galactosamine	chemicalNA-NAendogenousNAmammalian	0.00268	CASP1;CD14;CXCL10;IL10;NFE2L2;SOD2;TNFSF10	chemicalNA-NAendogenousNAmammalian	0.000225	CASP1;CD14;CXCL10;IL10;NFE2L2;TNFSF10	NA	NA	NA	NO	2
nonylphenol	chemicalNAtoxicant	0.00268	CXCL10;FAS;HSPA1A/HSPA1B;IL10;PFKFB4;PTGS2;RPN2	chemicalNAtoxicant	0.000225	CXCL10;FAS;HSPA1A/HSPA1B;IL10;PFKFB4;PTGS2	NA	NA	NA	NO	2
TXN	enzyme	0.00268	ACADM;CD38;CD86;CYP1B1;IL1B;MMP9;SOD2	NA	NA	NA	enzyme	0.0198	ACADM;CD38;CD86;SOD2	NO	1
dimethyl sulfoxide	chemicalNAdrug	0.00269	CEBPB;CXCR5;HEBP1;HSP90AB1;IFI16;IL1B;ITGAM;MEFV;NCF1;PBXIP1;PTGS1;RUNX2;SELP;UBE2L6	chemicalNAdrug	2.08e-05	CXCR5;HEBP1;HSP90AB1;IFI16;IL1B;ITGAM;MEFV;NCF1;PBXIP1;PTGS1;SELP;UBE2L6	NA	NA	NA	NO	2
EBF1	transcriptionNAregulator	0.00269	ADCY3;BCL6;CD19;CD79A;CD79B;CXCL10;FOXO1;IRF1;IRF7;NFIL3;PRDM1;RHOQ;SOS1;STAT1	transcriptionNAregulator	0.000448	ADCY3;BCL6;CD19;CD79A;CD79B;CXCL10;IRF1;IRF7;NFIL3;STAT1	NA	NA	NA	NO	2
carbonyl cyanide m-chlorophenyl hydrazone	chemicalNAtoxicant	0.0027	ALOX5AP;ATF4;GK;GNG11;NFKBIZ;PTGS2;SELP;ZFP36L1	chemicalNAtoxicant	0.000835	GK;GNG11;NFKBIZ;PTGS2;SELP;ZFP36L1	NA	NA	NA	NO	2
salirasib	chemicalNAdrug	0.0027	ADM;ATF3;ATF4;P4HA1;PFKFB3;PFKFB4;PLOD1;PLOD2	chemicalNAdrug	0.00505	ADM;ATF3;PFKFB3;PFKFB4;PLOD1	NA	NA	NA	NO	2
docosahexaenoic acid	chemicalNAdrug	0.0027	ABCA1;ACSS2;ARG1;ATF4;CD44;CD86;FAS;FOXO1;HDAC7;IL10;IL1B;MMP9;NFE2L2;PDE5A;PTGS1;PTGS2	chemicalNAdrug	0.00666	ABCA1;ACSS2;FAS;IL10;IL1B;MMP9;NFE2L2;PTGS1;PTGS2	NA	NA	NA	NO	2
mir-15	microrna	0.0027	EIF4G2;HSPA1A/HSPA1B;MMP9;PCNA;PIM1;PPM1D;PTGS2;SIRT1	NA	NA	NA	microrna	0.00197	EIF4G2;HSPA1A/HSPA1B;PCNA;PIM1;PPM1D;SIRT1	NO	2
pirinixic acid	chemicalNAtoxicant	0.00272	ABCA1;ACADM;ACSL1;ACSL4;ACSS2;AQP9;CCT3;CD36;CEACAM1;ELOVL5;FAS;FCER1G;FKBP1A;G6PD;GNB4;HIST1H1C;IFITM3;IL1B;IRF8;ITGAM;ITGB5;LGALS3;MAP3K8;MMP9;NBN;NPC2;ORM1;PCNA;PLEKHB1;POLB;PTGS2;RORA;UBE2K;UBQLN2	chemicalNAtoxicant	0.00132	ABCA1;ACSL1;ACSL4;ACSS2;AQP9;CD36;CEACAM1;ELOVL5;FAS;FCER1G;IFITM3;IL1B;ITGAM;ITGB5;MMP9;NBN;NPC2;PLEKHB1;POLB;PTGS2	NA	NA	NA	NO	2
[truncated: 579 more rows]

## Sheet: IPA_CanonicalPathway
Pathway Name	TBDM total (-log10P)	TB shared (-log10P)	TBDM unique (-log10P)
[truncated: 76 more rows]

[truncated: 1 more sheets: README]
