# Supplementary material for: Systems Immunology of Diabetes-Tuberculosis Comorbidity Reveals Signatures of Disease Complications
Source: Sci Rep. 2017 May 17;7:1999. doi: 10.1038/s41598-017-01767-4 (PMC5435727; doi:10.1038/s41598-017-01767-4)
Supplement: Supplementary file 4 — Supplementary Dataset 3 [file 41598_2017_1767_MOESM4_ESM.xls]

## Sheet: ssGSEA
Reactome	Healthy	TB	DM	TBDM
Interferon alpha_beta signaling	6.19997	53.9445	15.046	54.3922
Interferon gamma signaling	1.87029	45.587	18.7132	48.1045
Platelet degranulation	3.88777	27.7005	7.38822	45.9025
RHO GTPases activate PKNs	0.439832	18.754	-5.47697	45.731
Response to elevated platelet cytosolic Ca2+	4.92387	26.9989	2.61084	42.7217
Activated PKN1 stimulates transcription of AR (androgen receptor) regulated genes KLK2 and KLK3	3.02445	23.3402	-5.69203	40.6646
Complement cascade	4.55828	22.3625	-1.69239	40.0828
DNA methylation	0.0144035	19.1169	-2.39016	38.4018
Interferon Signaling	0.632955	35.8523	5.78938	37.9952
RNA Polymerase I Promoter Opening	-0.888992	17.3959	-1.95872	36.2107
Amyloids	-0.572751	13.6245	-5.67671	34.6983
Packaging Of Telomere Ends	2.45323	16.9337	-2.20589	34.3011
Oxidative Stress Induced Senescence	1.21492	18.2557	-1.28961	32.0666
Formation of Fibrin Clot (Clotting Cascade)	1.02862	30.4244	0.882201	31.1594
Regulation of Complement cascade	2.88433	20.9695	0	30.6512
Toll-Like Receptors Cascades	2.77095	21.8203	-1.18027	29.7667
Toll Like Receptor TLR6:TLR2 Cascade	-0.110847	21.8286	0.267448	28.8522
Platelet activation, signaling and aggregation	2.7089	23.3411	14.6538	28.3443
Toll Like Receptor 2 (TLR2) Cascade	-0.161891	21.9518	0.231765	27.5453
Condensation of Prophase Chromosomes	-0.314696	7.20264	-1.99193	27.3325
Myd88:MAL Cascade Initiated On Plasma Membrane	1.3748	21.8631	1.85875	26.0789
Toll Like Receptor 4 (TLR4) Cascade	1.34798	20.0153	0.262271	25.7908
Meiotic synapsis	-2.48255	9.32627	0	24.4177
SIRT1 negatively regulates rRNA Expression	-2.4791	7.52591	-7.27672	24.2865
Extracellular matrix organization	0.132332	20.7911	10.7163	24.2649
Diseases of Immune System	-2.15857	27.7815	5.87224	23.7614
Deposition of new CENPA-containing nucleosomes at the centromere	-1.00198	10.7439	-2.01734	23.4881
DNA Damage_Telomere Stress Induced Senescence	-2.7845	10.5639	0.0653788	23.4649
Activated TLR4 signalling	1.39182	21.1673	0.254077	23.3285
PRC2 methylates histones and DNA	-2.50538	10.5627	0	23.022
Toll Like Receptor TLR1:TLR2 Cascade	1.36391	21.7432	0.238143	22.6858
HDACs deacetylate histones	-4.01948	10.3689	0	22.2079
MAP2K and MAPK activation	-0.225387	12.4632	-2.20088	22.2019
Diseases associated with the TLR signaling cascade	-2.25288	29.5448	5.89811	21.6848
Nucleosome assembly	-0.922266	7.42085	-1.99563	21.308
RHO GTPase Effectors	3.07414	13.359	3.02665	20.399
Antigen processing-Cross presentation	0.867894	15.5719	-1.54742	20.3744
Binding and Uptake of Ligands by Scavenger Receptors	1.69138	17.0978	7.02761	19.0933
Signal amplification	-2.18477	10.5179	5.29774	18.9295
Platelet Aggregation (Plug Formation)	-2.37744	14.4939	1.48706	18.9292
Class B_2 (Secretin family receptors)	-2.42219	7.32401	1.84329	18.7975
Toll Like Receptor 9 (TLR9) Cascade	2.95448	10.6645	0.0354984	18.625
Toll Like Receptor 3 (TLR3) Cascade	1.55601	13.6117	0.159833	18.2511
Cell surface interactions at the vascular wall	0.0230761	12.9969	4.58689	18.1385
MyD88-independent TLR3_TLR4 cascade	1.52749	12.0707	0.133878	17.75
Muscle contraction	0.662015	20.5774	11.3146	17.5001
Common Pathway of Fibrin Clot Formation	-1.0392	19.3957	2.34365	17.3958
Signaling by Interleukins	4.54655	18.7914	3.21788	17.316
RHO GTPases Activate ROCKs	3.35833	3.67845	3.42395	17.1823
Ligand-dependent caspase activation	-1.97016	17.513	3.79846	16.9209
Smooth Muscle Contraction	0.650244	16.2109	6.61825	16.0672
Collagen formation	-6.79931	9.15079	-3.87783	15.8075
Assembly of collagen fibrils and other multimeric structures	-4.11466	9.16213	-2.32424	15.6215
Defensins	-4.31123	7.25039	1.98565	15.4712
Senescence-Associated Secretory Phenotype (SASP)	0.887989	9.2604	-2.27185	15.2318
Degradation of the extracellular matrix	-3.68692	10.6085	3.07675	15.1615
GPCR ligand binding	0.298482	9.71752	6.72692	15.1324
TRIF-mediated TLR3_TLR4 signaling	1.53591	11.9857	0.135374	15.0848
Integrin alphaIIb beta3 signaling	0.278635	8.55925	0.256245	14.7506
Phagosomal maturation (early endosomal stage)	-3.70352	14.2156	0	14.5127
Transport of glucose and other sugars, bile salts and organic acids, metal ions and amine compounds	-2.0598	1.57899	0	14.1709
Meiotic recombination	-2.17236	3.50447	-1.61287	14.1287
RIG-I_MDA5 mediated induction of IFN-alpha_beta pathways	-0.214147	19.509	3.80677	14.019
Activation of Matrix Metalloproteinases	-2.90723	17.8124	6.851	13.9133
TRAF6 mediated induction of NFkB and MAP kinases upon TLR7_8 or 9 activation	3.26458	11.9609	0.0133883	13.4923
MyD88 dependent cascade initiated on endosome	3.03934	12.1945	0.0249041	13.3878
TRAF6 mediated IRF7 activation	1.72676	21.5135	7.58484	13.3256
Vesicle-mediated transport	1.88708	13.7573	-6.16238	13.3191
ADP signalling through P2Y purinoceptor 1	0	10.8492	7.47134	13.1428
Regulation of IFNA signaling	0	15.6276	1.65953	13.1112
Thrombin signalling through proteinase activated receptors (PARs)	-1.96147	10.643	2.14529	12.6562
Cell-Cell communication	1.65016	14.5796	3.26237	12.6301
FGFR1 mutant receptor activation	0	2.00153	0	12.077
Interleukin-1 signaling	-1.80719	15.5017	-3.4558	12.0036
Classical antibody-mediated complement activation	2.66477	4.01448	0	11.9779
Cell junction organization	3.49021	8.1998	3.41726	11.9375
Toll Like Receptor 7_8 (TLR7_8) Cascade	3.06166	12.1471	0.0367523	11.8055
Signaling by Rho GTPases	-1.54424	13.3272	4.33215	11.673
G alpha (i) signalling events	1.68245	10.9768	6.62085	11.5988
Cell-extracellular matrix interactions	1.0815	6.96555	3.58503	11.3813
Growth hormone receptor signaling	0	30.4932	9.30861	11.3752
Cellular Senescence	1.27717	9.99578	-1.4841	11.1594
Sema4D in semaphorin signaling	2.05042	5.37187	5.69783	11.1373
Latent infection of Homo sapiens with Mycobacterium tuberculosis	-7.57482	16.035	0	10.9949
Class I MHC Mediated Antigen Processing & Presentation	1.80426	3.01708	-4.31314	10.9708
MyD88 cascade initiated on plasma membrane	1.5843	10.3202	1.55276	10.1296
Nucleotide-binding domain, leucine rich repeat containing receptor (NLR) signaling pathways	-1.88165	15.3768	1.74093	10.0428
Membrane Trafficking	2.038	7.36019	-9.11127	9.83054
Phase 1 Functionalization Of Compounds	-0.832778	4.68568	-2.28765	9.76228
Inflammasomes	0	14.818	5.3974	9.59907
Metabolism of Angiotensinogen to Angiotensins	-4.12744	10.8864	3.57986	9.496
Cytochrome P450 Arranged By Substrate Type	-3.40678	8.26904	3.64285	9.46458
Creation of C4 and C2 activators	1.5203	2.9239	0	9.3985
Intrinsic Pathway of Fibrin Clot Formation	-3.79773	12.5285	-7.80451	9.29394
Integrin cell surface interactions	-2.33964	6.94499	1.92243	9.20524
Aquaporin-mediated transport	-1.71256	1.93669	0	9.1894
Arachidonic acid metabolism	7.25027	4.53604	-2.52863	8.83571
Toll Like Receptor 10 (TLR10) Cascade	-0.0007183	12.1252	1.20552	8.81251
Toll Like Receptor 5 (TLR5) Cascade	0.0120908	12.0139	1.3659	8.72896
Beta defensins	0	6.47343	0	8.33631
trans-Golgi Network Vesicle Budding	3.60201	4.76639	-3.25015	8.21301
ECM proteoglycans	-2.66263	9.48938	3.52337	7.93613
Peptide ligand-binding receptors	-0.853388	5.33155	7.02117	7.88999
GABA receptor activation	-2.06875	0	-1.66191	7.88073
Activation of GABAB receptors	-2.20311	3.48433	0	7.71495
GABA B receptor activation	-2.16278	2.01961	0	7.70342
TRAF6 mediated NF-kB activation	0	13.663	1.80826	7.68136
Programmed Cell Death	1.70169	7.79673	0	7.63962
Sema4D induced cell migration and growth-cone collapse	-0.0367215	3.5807	7.44876	7.51682
RHO GTPases activate PAKs	3.49699	8.62098	7.61512	7.47503
RHO GTPases activate CIT	1.773	3.42825	1.91225	7.42136
RAF-independent MAPK1_3 activation	0	1.84379	-1.63787	7.19044
VEGFA-VEGFR2 Pathway	3.33205	11.3744	1.38353	7.13699
Initial triggering of complement	0.0695114	7.3691	0	6.96415
RHO GTPases Activate WASPs and WAVEs	3.34069	5.11796	-1.64996	6.79926
Peptide hormone metabolism	0	8.53464	-1.7102	6.74539
Scavenging by Class A Receptors	0	3.29095	0	6.69567
Biological oxidations	3.76082	2.93277	-3.28257	6.45117
Cellular responses to stress	-0.0754034	5.66543	-2.78999	6.05057
Signaling by VEGF	3.27237	11.2768	1.38962	5.73825
Caspase activation via extrinsic apoptotic signalig pathway	-1.92523	13.5339	5.43841	5.7238
Syndecan interactions	-0.349222	5.23215	-0.180348	5.71999
Collagen degradation	-1.27135	10.0177	11.4157	5.68139
Keratan sulfate_keratin metabolism	1.75759	7.16678	5.5408	5.61487
EPHB-mediated forward signaling	3.56493	6.95311	1.66848	5.44995
Glycosphingolipid metabolism	1.95918	5.1838	0	5.36138
Activation of IRF3_IRF7 mediated by TBK1_IKK epsilon	0	5.43788	-2.09826	5.30364
Semaphorin interactions	1.68396	15.3688	5.01161	5.29776
RIP-mediated NFkB activation via ZBP1	0	9.91883	3.48066	5.14033
Meiosis	-1.93051	1.7166	0	5.10707
Glycosaminoglycan metabolism	1.49775	11.6861	1.5998	5.10311
Clathrin derived vesicle budding	3.64611	3.19385	-3.28001	5.07789
Macroautophagy	-1.67045	1.60558	-3.56654	5.05264
Scavenging of heme from plasma	-0.0412883	8.15866	1.5382	4.98855
Signaling by FGFR1 fusion mutants	0	0.0662244	0	4.93732
NOD1_2 Signaling Pathway	-0.15481	1.64098	-1.58675	4.9257
TRAF6 Mediated Induction of proinflammatory cytokines	0.113127	6.95813	1.73841	4.81542
Apoptosis	1.66431	9.32608	0.0974805	4.72733
Metabolism of carbohydrates	1.4941	6.04541	2.78288	4.459
Class A_1 (Rhodopsin-like receptors)	2.70882	1.57025	4.45812	4.39529
Gastrin-CREB signalling pathway via PKC and MAPK	4.4436	6.15236	4.16129	4.27404
O-linked glycosylation of mucins	0	3.61366	-1.7927	4.13626
Cross-presentation of soluble exogenous antigens (endosomes)	-1.24596	6.47985	-3.79968	3.93529
Antigen Presentation: Folding Assembly And Peptide Loading Of Class I MHC	0	3.38154	1.64772	3.7872
Synthesis of very long-chain fatty acyl-CoAs	-1.9836	0	0	3.7854
Thromboxane signalling through TP receptor	-2.06228	5.38345	1.82165	3.69447
Attenuation phase	0	-3.5755	-1.71551	3.65837
Pyrimidine metabolism	0	1.65729	0	3.63649
Potassium Channels	-1.90794	7.0133	5.24808	3.5966
HSF1 activation	0	-3.49483	0	3.59205
HSF1-dependent transactivation	-1.59456	-3.57284	-1.74482	3.5581
ER-Phagosome pathway	-1.69602	3.14143	-5.09088	3.51746
ZBP1(DAI) mediated induction of type I IFNs	0	9.58699	5.09455	3.45052
Iron uptake and transport	1.8363	5.02733	0	3.44907
Sphingolipid metabolism	1.79072	10.1389	-1.69117	3.43968
Glycolysis	1.60299	0	1.65323	3.40985
L1CAM interactions	2.17114	4.94761	4.36245	3.39407
Apoptotic execution phase	0	3.43918	1.71865	3.39395
Striated Muscle Contraction	-1.41389	4.32977	10.0664	3.38401
G alpha (z) signalling events	0	1.57063	0	3.3723
Retinoid metabolism and transport	1.70672	4.87549	-1.75771	3.32235
RNA Polymerase I Chain Elongation	-2.25385	5.27586	-2.01264	3.31713
Apoptotic cleavage of cellular proteins	0	1.84422	1.79801	3.28939
NoRC negatively regulates rRNA expression	-0.169182	1.38754	0	3.26494
Lysosome Vesicle Biogenesis	-0.003338	0	0.143056	3.24357
Asparagine N-linked glycosylation	-0.117731	1.50541	-0.0587479	3.04559
Signaling by Leptin	2.99554	6.05012	1.54169	2.94864
MAPK1_MAPK3 signaling	3.07745	7.17279	1.43074	2.93372
FRS-mediated FGFR3 signaling	3.10245	5.83362	1.43187	2.92296
Interleukin-2 signaling	3.11639	8.68415	1.61278	2.9226
FCERI mediated MAPK activation	3.07634	5.77687	1.37065	2.91742
ARMS-mediated activation	3.22926	4.37259	1.43479	2.91708
FRS-mediated FGFR4 signaling	3.07296	2.99434	1.41313	2.90853
SHC1 events in ERBB2 signaling	3.20416	4.36243	1.45474	2.90537
Signalling to p38 via RIT and RIN	3.21445	5.93126	1.45498	2.9031
FRS-mediated FGFR1 signaling	3.12454	3.01481	1.41823	2.89235
SOS-mediated signalling	3.20991	4.37001	0.0552337	2.89124
Signaling by SCF-KIT	1.68073	7.25302	1.53227	2.88488
SHC1 events in EGFR signaling	3.1741	3.01447	0.0417903	2.88322
FRS-mediated FGFR2 signaling	3.04631	4.45696	0.0217866	2.88079
Interleukin-3, 5 and GM-CSF signaling	4.6318	10.2637	1.6217	2.87336
Signalling to RAS	3.12227	4.44187	-0.0101432	2.85638
MAPK family signaling cascades	1.72717	5.73279	1.328	2.8429
DAP12 interactions	-1.38916	5.46287	1.49638	2.73913
Signalling by NGF	2.67005	8.16011	2.81592	2.63832
O-linked glycosylation	1.79594	3.51672	-1.75769	2.37879
Chemokine receptors bind chemokines	2.04364	0	0	2.37784
YAP1 And WWTR1 (TAZ) Stimulated Gene Expression	-2.55292	0	-3.67815	2.27372
E2F mediated regulation of DNA replication	0	0	0	2.24432
TRP channels	0	4.25303	0	2.20208
Regulation of Insulin-like Growth Factor (IGF) transport and uptake by Insulin-like Growth Factor Binding Proteins (IGFBPs)	3.68865	0	2.09971	2.1736
G1_S-Specific Transcription	0	0	0	2.15008
Negative regulators of RIG-I_MDA5 signaling	1.87777	7.34502	-1.8112	2.01614
Fatty Acyl-CoA Biosynthesis	0	0	0	1.95314
Metabolism of porphyrins	-4.64291	-2.01207	-14.0349	1.9386
Termination of O-glycan biosynthesis	6.02125	0	0	1.93442
activated TAK1 mediates p38 MAPK activation	3.40372	0	0	1.93132
CREB phosphorylation through the activation of Ras	0	0	0	1.92509
Inhibition of voltage gated Ca2+ channels via Gbeta_gamma subunits	-0.641483	1.64565	3.54385	1.91502
Non-integrin membrane-ECM interactions	-0.42373	0	-7.4485	1.90723
Glucagon signaling in metabolic regulation	-1.68527	0	0	1.90634
Platelet homeostasis	0	3.43327	3.24053	1.90078
G protein gated Potassium channels	-2.35997	1.64939	1.78345	1.89601
Activation of G protein gated Potassium channels	-2.41394	5.25279	1.75054	1.88847
Amine compound SLC transporters	-2.02006	4.00336	0	1.87041
G-protein activation	-2.1968	1.58924	0	1.87007
Inwardly rectifying K+ channels	-2.35452	3.38559	1.8203	1.82935
Synthesis, secretion, and deacylation of Ghrelin	0	0	-1.79485	1.80687
Acyl chain remodelling of PC	0	3.51516	-1.95648	1.80635
Pyruvate metabolism	1.81328	0	0	1.80313
RIPK1-mediated regulated necrosis	0	1.62525	0	1.76882
Nitric oxide stimulates guanylate cyclase	0	1.62068	0	1.76664
Regulated Necrosis	0	1.6222	0	1.7569
Elastic fibre formation	-0.0071122	0	3.58118	1.74592
ERK_MAPK targets	0	0	1.72191	1.74309
Signaling by Hippo	0	1.50148	-1.62981	1.73616
Tristetraprolin (TTP) destabilizes mRNA	0	0	0	1.73285
TAK1 activates NFkB by phosphorylation and activation of IKKs complex	0	7.35383	0.116593	1.71932
Neuronal System	3.14304	1.67462	1.8618	1.71483
Chondroitin sulfate_dermatan sulfate metabolism	0	0	0	1.70826
FCGR activation	-1.90744	3.77719	2.10634	1.6998
Negative epigenetic regulation of rRNA expression	-0.0051116	1.29553	0	1.69521
Transmission across Chemical Synapses	-1.48601	1.34492	1.70631	1.68875
TRAF6 mediated induction of TAK1 complex	-1.78067	1.78385	0	1.68538
Sialic acid metabolism	0	3.32832	0	1.67927
Signaling by NOTCH	-1.65436	1.35342	1.88078	1.66595
Negative regulation of MAPK pathway	0.196119	0	-1.65423	1.66171
Intrinsic Pathway for Apoptosis	-1.61836	0	0	1.6614
Regulation of mRNA stability by proteins that bind AU-rich elements	-4.60383	0	-6.80363	1.65553
Synthesis, secretion, and inactivation of Glucagon-like Peptide-1 (GLP-1)	0	0	0	1.65413
Nuclear Events (kinase and transcription factor activation)	0	0	0	1.6536
Biosynthesis of the N-glycan precursor (dolichol lipid-linked oligosaccharide, LLO) and transfer to a nascent protein	0	1.50825	0	1.64599
Butyrate Response Factor 1 (BRF1) destabilizes mRNA	0	0	0	1.64499
Role of phospholipids in phagocytosis	0	0	0	1.64389
CTLA4 inhibitory signaling	-1.71813	0	0	1.63491
Na+ Cl Dependent Neurotransmitter Transporters	1.73787	3.54524	3.43605	1.63077
Activation of SMO	0	0	0	1.62978
Signaling by FGFR1 mutants	0	-1.85861	0	1.62892
Signaling by FGFR1 in disease	0	-0.0517213	0	1.62186
Regulation of actin dynamics for phagocytic cup formation	3.27108	8.18832	-3.41385	1.61713
Formation of tubulin folding intermediates by CCT_TriC	1.74168	0	-3.54144	1.61592
Phospholipid metabolism	-0.177869	0	1.61292	1.60267
Fcgamma receptor (FCGR) dependent phagocytosis	1.58228	9.44366	-0.172951	1.6001
Synthesis of substrates in N-glycan biosythesis	1.64376	0	0	1.59934
G2_M DNA damage checkpoint	0	0	0	1.59558
MAP kinase activation in TLR cascade	3.55793	1.69486	-1.57607	1.5943
Synthesis of PIPs at the Golgi membrane	0	0	0	1.59322
Cobalamin (Cbl, vitamin B12) transport and metabolism	1.80103	0	0	1.58231
Transport of inorganic cations_anions and amino acids_oligopeptides	0	4.99661	0	1.576
IKK complex recruitment mediated by RIP1	0	0	0	1.57451
Pyruvate metabolism and Citric Acid (TCA) cycle	1.71998	0	-1.73256	1.50682
PI3K Cascade:FGFR3	0	0	0	1.50392
Role of LAT2_NTAL_LAB on calcium mobilization	0	0	0	1.50165
Antiviral mechanism by IFN-stimulated genes	0.0107919	3.50498	0	1.48327
Antigen Processing: Ubiquitination & Proteasome Degradation	1.79211	0	-2.68653	1.46875
SHC1 events in ERBB4 signaling	3.15089	4.36457	1.44497	1.4576
Interleukin receptor SHC signaling	3.23548	3.0091	1.58815	1.41344
Mitotic Prophase	-1.63922	-1.47858	-1.51511	1.39743
G2_M Checkpoints	1.91394	0	0	1.396
GRB2 events in ERBB2 signaling	3.19155	4.39462	1.45562	1.38694
RAF_MAP kinase cascade	3.17326	4.38236	1.42705	1.38444
NCAM signaling for neurite out-growth	1.7426	1.59517	0.0454517	1.3809
Signalling to ERKs	3.07337	5.91888	-0.0158665	1.37907
GRB2 events in EGFR signaling	3.14841	4.37884	0.0503937	1.37802
VEGFR2 mediated cell proliferation	1.55834	1.62694	-0.0070988	1.37121
Prolonged ERK activation events	3.08133	3.00782	0.0724076	1.36659
Frs2-mediated activation	3.06222	2.93309	1.43564	1.36581
Signaling by PDGF	-0.0333	2.74409	0.0240334	1.35477
Response of Mtb to phagocytosis	1.33134	1.32729	0	1.34704
Defective B4GALT7 causes EDS, progeroid type	0	0	0	1.34177
Signaling by FGFR	-1.32977	1.28128	-0.0467459	1.33693
DAP12 signaling	-1.38996	2.65545	1.33942	1.33469
Signaling by FGFR2	0.0039518	1.28051	-0.0364462	1.33405
Downstream signal transduction	-0.0424165	1.29192	-0.0454783	1.3323
Signaling by ERBB2	0.0237197	1.29156	-0.069746	1.33197
Signaling by FGFR4	-0.0487091	1.2916	-0.0477077	1.32951
Diseases associated with glycosaminoglycan metabolism	0	0	0	1.32826
Signaling by FGFR3	-0.0166368	0	-0.0553037	1.32575
Signaling by FGFR1	1.36224	1.30272	-0.0562342	1.32534
Defective B3GAT3 causes JDSSDHD	0	0	0	1.32054
Downstream signaling of activated FGFR1	-0.022275	1.29386	-0.0394252	1.3189
NGF signalling via TRKA from the plasma membrane	0.189337	4.24451	-0.0114595	1.31828
Downstream signaling of activated FGFR3	-0.0038364	1.29279	-0.044729	1.31741
Downstream signaling of activated FGFR4	-0.0004356	1.29355	-1.37769	1.31441
Downstream signaling of activated FGFR2	-0.008537	1.29486	-0.0346387	1.3103
Signaling by EGFR	1.34921	1.29924	-0.0356971	1.2957
Post-translational protein modification	0	-2.66061	1.37881	1.28709
Fc epsilon receptor (FCERI) signaling	4.22372	2.593	1.22737	1.28389
NCAM1 interactions	-1.76684	0	0	0.349945
Immunoregulatory interactions between a Lymphoid and a non-Lymphoid cell	8.29216	-1.58888	9.9449	0.343836
Phosphorylation of CD3 and TCR zeta chains	1.97059	0	0	0.272532
G Protein Beta:gamma Signalling	1.59448	5.00594	8.34244	0.15253
G Beta:gamma Signalling Through PI3Kgamma	1.64242	6.56651	6.68947	0.152465
disassembly of the destruction complex and recruitment of AXIN to the membrane	0	1.69876	1.72642	0.138922
Endosomal Sorting Complex Required For Transport (ESCRT)	-1.95735	-1.70435	-9.53524	0
Chromatin modifying enzymes	-1.43003	-5.77303	-3.06154	0
Chromatin organization	-1.42999	-5.76425	-3.07029	0
Budding and maturation of HIV virion	-1.82593	0	-5.33012	0
APC-Cdc20 mediated degradation of Nek2A	0	0	-7.08879	0
HATs acetylate histones	-5.26207	0	-1.46099	0
Citric acid cycle (TCA cycle)	-3.75385	0	-1.82115	0
PIWI-interacting RNA (piRNA) biogenesis	0	0	-5.24301	0
Centrosome maturation	-1.80452	-3.39522	0	0
Activation of gene expression by SREBF (SREBP)	0	0	-5.19282	0
Inhibition of the proteolytic activity of APC_C required for the onset of anaphase by mitotic spindle checkpoint components	0	0	-5.13915	0
RNA Polymerase I, RNA Polymerase III, and Mitochondrial Transcription	1.62953	-4.77067	-1.65736	0
Cellular response to heat stress	1.68527	-4.68416	-1.50404	0
Transcriptional regulation of pluripotent stem cells	-0.240161	0	-3.54146	0
The phototransduction cascade	-0.279373	-3.46274	0	0
Inactivation, recovery and regulation of the phototransduction cascade	-1.88372	-1.8042	0	0
Glutamate Neurotransmitter Release Cycle	0	0	-3.56268	0
Negative regulation of FGFR1 signaling	-3.54105	0	0	0
RAF activation	-1.83644	0	-1.68526	0
Inactivation of APC_C via direct inhibition of the APC_C complex	0	0	-3.50319	0
APC C:CDC20 Mediated Degradation Of Cyclin B	0	0	-3.49971	0
Chromosome Maintenance	-0.299084	0	-3.19514	0
Effects of PIP2 hydrolysis	0	-3.49121	0	0
Homologous recombination repair of replication-independent double-strand breaks	-1.70979	-1.73858	0	0
BBSome-mediated cargo-targeting to cilium	0	-3.39535	0	0
Phosphorylation of the APC_C	0	0	-3.36246	0
RNA Polymerase II Transcription Termination	-1.66655	0	-1.67747	0
Insulin processing	0	0	-3.33551	0
Cleavage of Growing Transcript in the Termination Region	0	-1.6474	-1.68409	0
Mitotic G2-G2_M phases	-1.75129	0	-1.57189	0
G2_M Transition	-1.70563	0	-1.60567	0
RNA Polymerase III Transcription Termination	1.77744	-3.46403	-1.62009	0
Loss of Nlp from mitotic centrosomes	0	-1.7233	-1.53056	0
Signaling by BMP	0	0	-3.22446	0
mRNA 3-end processing	0	0	-3.21594	0
Regulation of cholesterol biosynthesis by SREBP (SREBF)	0	0	-3.16683	0
Regulation of PLK1 Activity at G2_M Transition	0	0	-3.13847	0
Cell-cell junction organization	-2.30755	0	0	0
Signaling by the B Cell Receptor (BCR)	0.32217	0	-2.57092	0
ADP signalling through P2Y purinoceptor 12	-2.20629	0	0	0
Chondroitin sulfate biosynthesis	-2.06615	0	0	0
Inositol phosphate metabolism	-1.94652	0	0	0
Collagen biosynthesis and modifying enzymes	-3.69848	0	1.75855	0
VxPx cargo-targeting to cilium	0	-1.88032	0	0
PLC beta mediated events	-1.85185	0	0	0
Synthesis of glycosylphosphatidylinositol (GPI)	0	-1.84796	0	0
cGMP effects	0	0	-1.84789	0
Post Translational Modification: Synthesis Of Gpi Anchored Proteins	-1.82376	0	0	0
eNOS activation and regulation	-1.82009	0	0	0
p75NTR signals via NF-kB	-1.81788	0	0	0
POU5F1 (OCT4), SOX2, NANOG activate genes related to proliferation	0	0	-1.81512	0
Negative regulation of FGFR2 signaling	-1.80337	0	0	0
Metabolism of nitric oxide	-1.79776	0	0	0
Tight junction interactions	-1.79375	0	0	0
Mitotic Spindle Checkpoint	0	0	-1.78762	0
Metal ion SLC transporters	0	0	-1.77634	0
Cargo trafficking to the periciliary membrane	0	-1.77421	0	0
DNA Damage Bypass	1.75297	-1.72627	-1.79757	0
Aflatoxin activation and detoxification	0	-1.76377	0	0
PI3K Cascade	-1.75786	0	0	0
Transport to the Golgi and subsequent modification	0	0	-1.73866	0
Bile acid and bile salt metabolism	0	0	-1.73802	0
EGFR downregulation	-1.72945	0	0	0
Post-Elongation Processing of Intron-Containing pre-mRNA	0	0	-1.72757	0
Intraflagellar transport	0	-1.7196	0	0
TGF-beta receptor signaling activates SMADs	-1.71332	0	0	0
Loss Of Proteins Required For Interphase Microtubule Organization From The Centrosome	0	-1.70124	0	0
SHC Mediated Cascade:FGFR4	-1.68983	0	0	0
Platelet calcium homeostasis	0	0	-1.68378	0
Post-Elongation Processing of Intronless pre-mRNA	0	0	-1.67431	0
Zinc transporters	0	0	-1.67237	0
RNA Polymerase I Promoter Clearance	-0.0560955	0	-1.61473	0
Pre-NOTCH Processing in Golgi	-1.66941	0	0	0
Rap1 signalling	0	0	-1.66834	0
RORA activates gene expression	0	0	-1.65717	0
Sulfur amino acid metabolism	0	-1.65146	0	0
TP53 Regulates Metabolic Genes	0	0	-1.64999	0
Integration of energy metabolism	-1.64695	0	0	0
Phospholipase C Mediated Cascade: FGFR1	-1.63767	0	0	0
PKB-mediated events	-1.63708	0	0	0
Phospholipase C-mediated cascade_ FGFR3	-1.6247	0	0	0
Post-Elongation Processing of the Transcript	0	-1.62199	0	0
Phospholipase C-mediated cascade_ FGFR2	-1.61555	0	0	0
Conversion From APC C:CDC20 To APC C:CDH1 In Late Anaphase	0	0	-1.61375	0
ATF4 activates genes	-1.60641	0	0	0
RMTs methylate histone arginines	0	0	-1.60316	0
Neurotoxicity of clostridium toxins	0	-1.59168	0	0
Regulatory RNA pathways	-1.58667	0	0	0
Olfactory Signaling Pathway	0	0	-1.57915	0
Signaling by TGF-beta Receptor Complex	0	-1.55401	0	0
Fatty acid, triacylglycerol, and ketone body metabolism	0	1.37782	-2.78926	0
Adrenaline Noradrenaline Inhibits Insulin Secretion	-2.08565	1.61986	0	0
CD209 (DC-SIGN) signaling	-1.78356	3.17992	-1.72157	0
Dopamine Neurotransmitter Release Cycle	0	1.55731	-1.82605	0
G-protein mediated events	-0.218651	0	0	0
Presynaptic function of Kainate receptors	-1.90542	1.72311	0	0
EPHA-mediated growth cone collapse	-0.170935	0	0	0
Hormone-sensitive lipase (HSL)-mediated triacylglycerol hydrolysis	0	1.54401	-1.68833	0
Synthesis of IP3 and IP4 in the cytosol	-0.14067	0	0	0
Translocation of GLUT4 to the plasma membrane	0	1.5097	-1.6166	0
Diseases of metabolism	-0.104159	0	0	0
Regulation of lipid metabolism by Peroxisome proliferator-activated receptor alpha (PPARalpha)	0	1.44913	-1.55051	0
Defects in vitamin and cofactor metabolism	-0.100082	0	0	0
Hyaluronan metabolism	1.64665	0	-1.73887	0
Visual phototransduction	-1.73154	1.65301	0	0
Signaling by FGFR in disease	0	-0.046111	0	0
G0 and Early G1	-0.0410019	0	0	0
Regulation of HSF1-mediated heat shock response	1.67066	-1.68212	0	0
Processing of Capped Intronless Pre-mRNA	1.6897	0	-1.6687	0
TNF receptor superfamily (TNFSF) members mediating non-canonical NF-kB pathway	1.86622	-1.82539	0	0
G Beta:gamma Signalling Through Plc Beta	0.0503639	0	0	0
Transcriptional regulation by small RNAs	-1.55626	1.61643	0	0
Gluconeogenesis	0.0691437	0	0	0
Smad2 Smad3:smad4 Heterotrimer Regulates Transcription	0	0	0.0731946	0
Glucagon-like Peptide-1 (GLP1) regulates insulin secretion	0.0757473	0	0	0
Chaperonin-mediated protein folding	0.0793107	0	0	0
KSRP destabilizes mRNA	1.73876	-1.6518	0	0
RNA Polymerase I Transcription	1.70944	0	-1.58838	0
Hexose transport	1.72791	-1.58389	0	0
PI Metabolism	1.66065	-1.50552	0	0
Recycling pathway of L1	0.173538	0	0	0
Phase II conjugation	0.204024	0	0	0
Laminin interactions	0	0.274653	0	0
Cooperation of Prefoldin and TriC_CCT in actin and tubulin folding	0.180669	0	0.118348	0
Golgi Associated Vesicle Biogenesis	1.99137	0	-1.62964	0
Termination of translesion DNA synthesis	2.09585	0	-1.69195	0
ISG15 antiviral mechanism	-2.86268	3.43757	0	0
p75 NTR receptor-mediated signalling	-2.13748	1.42812	1.49488	0
MHC class II antigen presentation	1.05875	-1.61853	1.68355	0
Transferrin endocytosis and recycling	-1.97096	3.1842	0	0
Class C_3 (Metabotropic glutamate_pheromone receptors)	0	0	1.33638	0
Ion channel transport	0	1.34962	0	0
Insulin receptor recycling	-1.86838	3.28037	0	0
Interaction between L1 and Ankyrins	-1.98319	0	3.41917	0
PPARA activates gene expression	0	3.09102	-1.65299	0
Glucagon-type ligand receptors	-0.153232	1.59917	0	0
Constitutive Signaling by NOTCH1 HD+PEST Domain Mutants	0	0	1.56317	0
Acyl chain remodelling of PS	0	1.57897	0	0
Opioid Signalling	1.58736	0	0	0
Synthesis of bile acids and bile salts	1.61353	0	0	0
Regulation of beta-cell development	1.61718	0	0	0
Spry regulation of FGF signaling	-0.084589	1.71253	0	0
Sphingolipid de novo biosynthesis	1.63127	0	0	0
Serotonin Neurotransmitter Release Cycle	1.63505	0	0	0
Voltage gated Potassium channels	0.060096	0	1.58405	0
Acetylcholine Neurotransmitter Release Cycle	1.64765	0	0	0
Lipoprotein metabolism	0	1.65778	0	0
STING mediated induction of host immune responses	1.66454	0	0	0
Assembly Of The HIV Virion	1.66632	0	0	0
Negative regulation of FGFR3 signaling	0	1.66707	0	0
Negative regulation of FGFR4 signaling	0	1.67664	0	0
Beta-catenin phosphorylation cascade	0	1.68052	0	0
The canonical retinoid cycle in rods (twilight vision)	0	1.68442	0	0
Activation of Kainate Receptors upon glutamate binding	0	1.68594	0	0
NRAGE signals death through JNK	1.69137	0	0	0
Sema3A PAK dependent Axon repulsion	0	0	1.69279	0
HS-GAG degradation	0	0	1.70047	0
Regulation of Hypoxia-inducible Factor (HIF) by oxygen	1.7067	0	0	0
Translesion synthesis by Y family DNA polymerases bypasses lesions on DNA template	1.71834	0	0	0
Netrin-1 signaling	1.72349	0	0	0
Glucose metabolism	0	1.7326	0	0
Glutamate Binding, Activation of AMPA Receptors and Synaptic Plasticity	1.73521	0	0	0
Cellular response to hypoxia	1.73586	0	0	0
Heparan sulfate_heparin (HS-GAG) metabolism	-1.58725	0	3.35445	0
Uptake and actions of bacterial toxins	1.76948	0	0	0
Protein folding	1.78023	0	0	0
Vasopressin regulates renal water homeostasis via Aquaporins	0.0796154	1.7111	0	0
The role of Nef in HIV-1 replication and disease pathogenesis	0	0	1.79449	0
Basigin interactions	0	0	1.79461	0
Kinesins	1.83197	0	0	0
Cell death signalling via NRAGE, NRIF and NADE	1.83358	0	0	0
Metabolism of water-soluble vitamins and cofactors	1.8398	0	0	0
Metabolism of vitamins and cofactors	1.84211	0	0	0
Acyl chain remodelling of PE	0	1.85071	0	0
CRMPs in Sema3A signaling	0	1.8687	0	0
Prefoldin mediated transfer of substrate to CCT_TriC	0.109056	0	1.75995	0
Signaling by NODAL	0	1.89351	0	0
Amino acid transport across the plasma membrane	0	1.92233	0	0
Nucleotide-like (purinergic) receptors	2.0129	0	0	0
Signaling by WNT in cancer	0	0	2.06448	0
Factors involved in megakaryocyte development and platelet production	1.56754	1.44604	0	0
Unblocking of NMDA receptor, glutamate binding and activation	1.51036	1.50783	0	0
Ras activation uopn Ca2+ infux through NMDA receptor	1.65059	3.04372	-1.63879	0
FCERI mediated Ca+2 mobilization	0	1.44448	1.71049	0
Prostacyclin signalling through prostacyclin receptor	-0.12605	3.35204	0	0
Cytosolic sulfonation of small molecules	1.65525	-0.154666	1.7706	0
Neurotransmitter Receptor Binding And Downstream Transmission In The Postsynaptic Cell	0	1.64098	1.67064	0
Norepinephrine Neurotransmitter Release Cycle	3.31595	0	0	0
Glycerophospholipid biosynthesis	0	1.579	1.74188	0
VEGFR2 mediated vascular permeability	1.74548	1.57838	0	0
MAPK targets_ Nuclear events mediated by MAP kinases	1.61081	0	1.75411	0
Oncogene Induced Senescence	-0.186984	3.58079	0	0
Gap junction trafficking and regulation	0	1.76555	1.64292	0
Myogenesis	1.62118	0	1.83829	0
Lipid digestion, mobilization, and transport	0	3.47673	0	0
Post-chaperonin tubulin folding pathway	1.80008	1.70397	0	0
Nuclear signaling by ERBB4	1.78355	1.75067	0	0
Metabolism of nucleotides	1.68926	0	1.85772	0
Tie2 Signaling	0	0	3.62829	0
Adherens junctions interactions	0	0	3.80229	0
Pre-NOTCH Expression and Processing	0.251002	1.71082	1.94516	0
Gamma carboxylation, hypusine formation and arylsulfatase activation	3.28062	1.65403	0	0
NOTCH1 Intracellular Domain Regulates Transcription	3.36204	0	1.71849	0
CDO in myogenesis	1.61694	1.68246	1.8456	0
Ephrin signaling	1.74183	1.68142	1.82482	0
Signal transduction by L1	3.71483	1.63982	0	0
G alpha (12_13) signalling events	1.98344	3.44614	0	0
CD28 co-stimulation	1.69863	3.2148	1.673	0
Death Receptor Signalling	3.6126	1.58735	1.81072	0
Signaling by Robo receptor	1.65948	0	5.39946	0
Regulation of KIT signaling	0	5.26622	1.85954	0
Regulation of signaling by CBL	2.04541	5.06516	1.40473	0
Pre-NOTCH Transcription and Translation	3.55905	1.92118	3.48084	0
Other semaphorin interactions	0	1.70311	7.60136	0
Synthesis of Leukotrienes (LT) and Eoxins (EX)	2.4672	3.75327	4.09151	0
EPH-Ephrin signaling	3.26205	9.57779	1.6307	0
Diseases of glycosylation	0	0	0	-0.0046384
O-glycosylation of TSR domain-containing proteins	0	1.61826	0	-0.0132043
GPVI-mediated activation cascade	0.0116146	6.62329	8.27891	-0.136424
Regulation of DNA replication	-1.5506	0	-1.56808	-0.144359
Cell Cycle Checkpoints	-2.64798	-1.615	-3.10483	-0.146776
Signaling by Insulin receptor	3.17483	4.12034	-0.0961747	-0.154891
Epigenetic regulation of gene expression	1.75	-1.67639	0	-0.158549
Signaling by ERBB4	1.38228	2.77261	1.47071	-0.169503
IRS-related events triggered by IGF1R	3.19533	1.37077	-0.0817825	-0.17898
Activation Of APC C And APC C:CDC20 Mediated Degradation Of Mitotic Proteins	-3.35772	0	-3.5296	-0.188472
Signaling by Type 1 Insulin-like Growth Factor 1 Receptor (IGF1R)	3.23913	1.37118	1.28332	-0.188619
IRS-mediated signalling	3.18334	1.36493	1.29242	-0.195732
Formation Of The Beta Catenin:tcf Transactivating Complex	-0.408449	0	0	-0.198603
IGF1R signaling cascade	3.18863	1.37995	1.29018	-0.208194
Insulin receptor signalling cascade	3.17957	1.37507	1.27865	-0.218471
Telomere Maintenance	-3.57925	0	-1.34784	-0.280243
AUF1 (hnRNP D0) destabilizes mRNA	-1.78776	0	-1.90503	-0.307266
CDT1 Association With The CDC6:orc:origin Complex	-1.45934	0	-3.70219	-0.329319
Assembly of the pre-replicative complex	-3.12063	1.53655	-1.65489	-0.3592
APC C:CDC20 Mediated Degradation Of Securin	-3.25454	0	-3.53494	-0.495981
Amine ligand-binding receptors	0	0	1.32959	-1.32903
G alpha (q) signalling events	0.101939	4.86697	1.57814	-1.49876
GAB1 signalosome	0	0	0	-1.53166
Costimulation by the CD28 family	1.82158	0	1.74996	-1.55519
Constitutive Signaling by NOTCH1 PEST Domain Mutants	0	0	0	-1.56448
Downregulation of TGF-beta receptor signaling	-1.77342	0	-3.32507	-1.57571
Rho GTPase cycle	-0.214541	-0.101887	3.23322	-1.57716
Anchoring of the basal body to the plasma membrane	0	-1.69194	-1.59046	-1.58146
CD28 dependent PI3K_Akt signaling	0	-7.17037	0	-1.5955
Stimuli-sensing channels	1.77766	0	-1.74558	-1.6005
C-type lectin receptors (CLRs)	3.10874	4.54355	-1.54502	-1.60896
Keratan sulfate biosynthesis	-0.207837	3.715	8.4269	-1.60977
Transcriptional Regulation by TP53	0	0	-1.66281	-1.62297
Early Phase of HIV Life Cycle	1.72427	0	0	-1.63217
Endogenous sterols	-3.65941	1.75251	0	-1.63341
Downstream signaling events of B Cell Receptor (BCR)	-0.921421	0	-1.35847	-1.63572
Double-Strand Break Repair	0	-3.46415	0	-1.63756
Recruitment of mitotic centrosome proteins and complexes	-1.80222	-3.39248	0	-1.64111
beta-catenin independent WNT signaling	-2.82914	0	-1.65085	-1.64173
HDMs demethylate histones	0	0	0	-1.66201
CLEC7A (Dectin-1) signaling	1.70623	0	-3.16326	-1.66203
Signaling by Hedgehog	-1.14563	0	2.76097	-1.66334
Translesion synthesis by REV1	0	-6.09078	-5.61074	-1.67395
Deadenylation of mRNA	-1.81386	-1.73072	-1.78351	-1.67408
APC C:CDC20 Mediated Degradation Of Mitotic Proteins	-1.6158	0	-3.52149	-1.67463
Glucose transport	0	-1.55976	0	-1.6809
Signaling by FGFR4 mutants	0	0	0	-1.68461
Signaling by FGFR2 in disease	0	0	0	-1.68693
Translesion synthesis by POLI	0	-5.96651	-5.58946	-1.69024
Translesion synthesis by POLK	0	-5.95387	-2.0522	-1.6913
Signaling by FGFR3 in disease	0	0	0	-1.69671
Signaling by FGFR3 mutants	0	0	0	-1.69683
GABA synthesis, release, reuptake and degradation	-1.8247	-1.61213	0	-1.69984
Trafficking of AMPA receptors	1.59083	0	0	-1.70889
Reproduction	-1.85902	-1.72101	0	-1.71283
mTORC1-mediated signalling	-1.84878	0	-1.72802	-1.71657
Signaling by FGFR2 mutants	0	0	0	-1.71682
Fertilization	-3.65863	-1.78502	0	-1.72169
Regulation of APC_C activators between G1_S and early anaphase	-1.96158	0	-3.52943	-1.73371
PKMTs methylate histone lysines	0	-1.81116	-1.7205	-1.73914
Trafficking of GluR2-containing AMPA receptors	1.8701	0	0	-1.73939
Hedgehog on state	-1.06233	1.36383	-3.29816	-1.73999
Hedgehog off state	-1.40568	0	-1.72933	-1.74145
XBP1(S) activates chaperone genes	0	-1.75427	1.5354	-1.74203
RNA Polymerase III Chain Elongation	2.02977	-3.53411	0	-1.74538
Constitutive Signaling by Aberrant PI3K in Cancer	0	0	0	-1.74726
Signaling by Wnt	-1.67773	1.46941	-1.4043	-1.74866
The citric acid (TCA) cycle and respiratory electron transport	-1.66665	-8.11734	-14.7397	-1.76472
IRE1alpha activates chaperones	0	-1.72689	3.05974	-1.76925
RNA Polymerase III Transcription	3.34065	-1.82691	0	-1.78166
PD-1 signaling	1.91783	-3.48144	0	-1.79282
APC:CDC20 Mediated Degradation Of Cell Cycle Proteins Prior To Satisfation Of The Cell Cycle Checkpoint	-1.73799	0	-3.61292	-1.81498
Branched-chain amino acid catabolism	0	0	0	-1.82602
Abortive elongation of HIV-1 transcript in the absence of Tat	0	0	0	-1.8329
Translesion Synthesis by POLH	0	-3.57014	-1.76844	-1.8344
Molecules associated with elastic fibres	3.7215	-1.80989	0	-1.83991
TNFR2 non-canonical NF-kB pathway	1.90955	0	-1.84165	-1.84271
Transcriptional Activity Of Smad2 Smad3:smad4 Heterotrimer	0	0	1.62151	-1.84513
Cytosolic tRNA aminoacylation	1.38339	-3.57768	-1.77647	-1.8477
WNT ligand biogenesis and trafficking	-1.84603	1.73472	-7.38523	-1.85003
Nuclear Envelope Breakdown	0.241196	0	0	-1.85603
RNA Polymerase III Transcription Initiation From Type 3 Promoter	1.81905	-3.43845	0	-1.87062
Amino acid and oligopeptide SLC transporters	0	1.99002	0	-1.88272
Glutathione conjugation	-0.0784437	0	-1.81391	-1.91108
TCF dependent signaling in response to WNT	-1.27886	2.78334	0	-1.91449
MAPK6_MAPK4 signaling	-2.82422	0	0	-1.91638
Formation of ATP by chemiosmotic coupling	-0.241959	0	-4.40643	-1.92479
Activation of NF-kappaB in B cells	-0.929363	0	-3.70689	-1.93482
MicroRNA (miRNA) biogenesis	1.79959	-1.67235	-3.49335	-1.93654
Formation of the Early Elongation Complex	1.75857	-1.66649	-1.81111	-1.98502
GLI3 is processed to GLI3R by the proteasome	-0.206249	0	-3.68145	-2.00532
Regulation of RAS by GAPs	-2.9144	0	-5.27498	-2.0289
Degradation of GLI1 by the proteasome	-3.27936	1.46542	-3.55222	-2.03337
Degradation of GLI2 by the proteasome	-0.283811	0	-3.78796	-2.04516
Metabolism of amino acids and derivatives	0.225704	0	-1.54866	-2.0719
Dectin-1 mediated noncanonical NF-kB signaling	-3.17102	0	-2.21737	-2.12528
Regulation of activated PAK-2p34 by proteasome mediated degradation	-0.230127	0	-3.9349	-2.12978
Hedgehog ligand biogenesis	-1.17831	0	-1.98774	-2.44869
FGFR2 ligand binding and activation	1.35147	0	0	-2.68196
Diseases of signal transduction	4.34781	2.74176	1.44271	-2.75222
Signaling by NOTCH1	-0.261687	0	3.29895	-3.06785
Respiratory electron transport	-1.25952	-6.83106	-17.109	-3.07558
M Phase	-0.205263	-4.3556	-2.86312	-3.11991
Assembly of the primary cilium	1.62162	-9.72862	-6.03159	-3.17716
Transcription	1.44286	-9.07174	-2.92741	-3.18444
RHO GTPases Activate Formins	0	-1.75528	0	-3.26742
Resolution of Sister Chromatid Cohesion	-1.62069	-1.64345	0	-3.28347
Mitotic Prometaphase	3.15295	-6.53893	0	-3.31708
RNA Polymerase III Abortive And Retractive Initiation	3.36803	-3.43793	0	-3.32559
Transport of Ribonucleoproteins into the Host Nucleus	1.8159	-1.69666	0	-3.37081
CDC20:phospho APC C Mediated Degradation Of Cyclin A	-3.39263	0	-3.51174	-3.37129
APC_C-mediated degradation of cell cycle proteins	-1.7534	-1.59171	-4.876	-3.37288
Constitutive Signaling by Ligand-Responsive EGFR Cancer Variants	0	0	0	-3.38318
Signaling by Ligand-Responsive EGFR Variants in Cancer	0	0	0	-3.38371
Signaling by EGFR in Cancer	0	0	0	-3.42816
Activation of the pre-replicative complex	1.87132	-10.7723	0	-3.43459
FCERI mediated NF-kB activation	0.218208	0	-4.86745	-3.44131
G1_S Transition	-2.13512	-0.157576	-1.90981	-3.44502
Export of Viral Ribonucleoproteins from Nucleus	3.5289	-3.31725	0	-3.50319
Orc1 removal from chromatin	-3.41493	1.46331	-1.63756	-3.51581
Antigen activates B Cell Receptor (BCR) leading to generation of second messengers	1.637	-4.95897	3.32058	-3.51765
Mitochondrial tRNA aminoacylation	0	-3.48642	0	-3.53054
Vpr-mediated nuclear import of PICs	3.43171	-1.67397	0	-3.54316
Mitotic G1-G1_S phases	-1.40275	-1.56946	-1.88466	-3.58624
G1 Phase	0	0	0	-3.63103
Switching of origins to a post-replicative state	-3.45909	0	0	-3.63736
Cyclin D associated events in G1	0	0	0	-3.63966
Downregulation Of SMAD2 3:smad4 Transcriptional Activity	0	0	0	-3.66928
Formation of the HIV-1 Early Elongation Complex	1.74953	0	-1.8164	-3.69652
TNFs bind their physiological receptors	1.71206	1.90431	0	-3.70758
Pausing and recovery of Tat-mediated HIV elongation	1.74411	0	0	-3.71201
Degradation of beta-catenin by the destruction complex	-2.95922	0	-4.78984	-3.72188
Gap-filling DNA repair synthesis and ligation in TC-NER	1.95782	-7.03336	-1.63806	-3.72454
HIV elongation arrest and recovery	1.73308	0	0	-3.73668
degradation of DVL	-5.02932	0	-5.07241	-3.74813
Regulation of Apoptosis	-0.344817	1.48473	-3.91506	-3.74865
Elongation arrest and recovery	1.7727	0	0	-3.75063
Stabilization of p53	-1.68095	0	-3.70993	-3.77753
EPH-ephrin mediated repulsion of cells	-1.79371	0	0	-3.77753
Pausing and recovery of HIV elongation	1.795	0	0	-3.79639
NIK > Noncanonical NFkB Signaling	-3.31522	1.44041	-2.28437	-3.80962
Asymmetric localization of PCP proteins	-1.73551	0	-3.87447	-3.82719
Hh mutants that dont undergo autocatalytic processing are degraded by ERAD	-1.52796	0	-1.9855	-3.83685
Removal of licensing factors from origins	-1.95395	1.47269	-3.18821	-3.83699
DNA Replication Pre-Initiation	-6.53635	1.47152	-3.51454	-3.8438
M_G1 Transition	-5.309	1.47179	-3.50457	-3.85505
SCF-beta-TrCP mediated degradation of Emi1	-3.79659	0	-3.93363	-3.86879
Nef-mediates down modulation of cell surface receptors by recruiting them to clathrin adapters	1.85665	0	1.94829	-3.89935
DNA Replication	-5.18705	-1.63773	-3.14715	-3.98675
Hh mutants abrogate ligand secretion	-1.5398	0	-3.60338	-4.00916
G1_S DNA Damage Checkpoints	-3.4281	0	-3.67498	-4.24694
Regulation of mitotic cell cycle	-0.153811	-1.58392	-4.89381	-4.54443
Respiratory electron transport, ATP synthesis by chemiosmotic coupling, and heat production by uncoupling proteins.	2.11187	-6.97398	-18.5644	-4.70575
Downstream TCR signaling	-0.0019559	-3.37204	1.60949	-4.98617
Autodegradation Of CDH1 By Cdh1:apc C	-3.39825	0	-3.4548	-5.04368
Interactions of Rev with host cellular proteins	3.61034	-3.52615	0	-5.10789
Unfolded Protein Response (UPR)	0	-1.60854	1.44484	-5.12427
Nuclear import of Rev protein	3.5074	-1.6965	0	-5.1699
PCNA-Dependent Long Patch Base Excision Repair	1.9045	-5.39468	-1.79749	-5.21031
APC C:CDH1 Mediated Degradation Of CDC20 And Other AAP C:CDH1 Targeted Proteins In Late Mitosis Early G1	-4.84065	0	-3.37128	-5.22249
RNA Polymerase II Transcription Initiation	-1.64351	0	1.76529	-5.26317
RNA Polymerase II Transcription Initiation And Promoter Clearance	-1.60537	0	-1.58792	-5.30368
Cyclin E associated events during G1_S transition	-2.0418	0	-1.87107	-5.31537
PCP_CE pathway	-1.22814	0	-0.389655	-5.31715
RNA Polymerase II Transcription Pre-Initiation And Promoter Opening	-1.62839	0	1.78808	-5.3279
deactivation of the beta-catenin transactivating complex	1.87263	-1.56298	0	-5.33105
Cyclin A:CDK2 Associated Events At S Phase Entry	-1.57562	0	-0.206193	-5.36535
Vpu mediated degradation of CD4	-3.48781	0	-3.56297	-5.36915
RNA Polymerase II HIV Promoter Escape	-1.63456	0	1.79412	-5.39225
RNA Polymerase II Promoter Escape	-1.64409	0	0.178383	-5.39453
Autodegradation of the E3 ubiquitin ligase COP1	-3.31336	0	-3.89563	-5.39989
HIV Transcription Initiation	-1.6325	0	0.162935	-5.40365
Vif-mediated degradation of APOBEC3G	-0.295362	0	-3.8936	-5.41455
Ubiquitin-dependent degradation of Cyclin D1	-3.5952	0	-3.8635	-5.4303
Separation of Sister Chromatids	-0.210868	-3.07585	-1.51845	-5.44425
Tat-mediated HIV elongation arrest and recovery	1.72699	0	0	-5.44822
Gap-filling DNA repair synthesis and ligation in GG-NER	1.95492	-7.00633	0	-5.4534
Fanconi Anemia pathway	0	-9.21789	-1.66892	-5.54422
CDK-mediated phosphorylation and removal of Cdc6	-5.03768	0	-3.84778	-5.58214
Ubiquitin Mediated Degradation of Phosphorylated Cdc25A	-1.86876	0	-3.89867	-5.59169
p53-Independent DNA Damage Response	-1.9311	0	-3.96591	-5.59688
Regulation of Glucokinase by Glucokinase Regulatory Protein	3.52611	-3.39823	0	-5.60799
p53-Independent G1_S DNA damage checkpoint	-3.40673	0	-3.87775	-5.62133
Amino acid synthesis and interconversion (transamination)	1.71048	-5.63987	0	-5.6526
Nuclear Pore Complex (NPC) Disassembly	1.8963	0	0	-5.67829
Host Interactions of HIV factors	-1.76706	-6.17147	-0.103391	-5.70451
Formation of HIV elongation complex in the absence of HIV Tat	3.273	0	0	-5.73108
Formation of RNA Pol II elongation complex	1.66932	-1.65799	0	-5.83346
Dual incision reaction in TC-NER	1.81262	0	-1.7921	-5.97092
S Phase	-4.84592	-6.26107	-3.24157	-6.2648
Mitotic Anaphase	0.161341	-3.15099	-1.44577	-6.60767
Mitotic Metaphase and Anaphase	-1.27174	-1.72726	-1.46616	-6.64491
Purine metabolism	0	-1.69944	0	-6.9448
Resolution of AP sites via the multiple-nucleotide patch replacement pathway	3.48112	-9.15871	-1.81878	-7.02886
Dual incision reaction in GG-NER	-1.7546	-1.79475	0	-7.04469
Formation of incision complex in GG-NER	-1.76762	-1.80518	1.5782	-7.0678
Ubiquitin-dependent degradation of Cyclin D	-3.55087	0	-3.78467	-7.0788
degradation of AXIN	-3.29221	0	-3.72444	-7.08904
SCF(Skp2)-mediated degradation of p27_p21	-5.30288	1.47078	-3.50333	-7.17201
p53-Dependent G1 DNA Damage Response	-3.37011	0	-3.73106	-7.19758
Recognition of DNA damage by PCNA-containing replication complex	1.89411	-11.1261	-3.50199	-7.23277
p53-Dependent G1_S DNA damage checkpoint	-3.42991	0	-3.75067	-7.24923
Regulation of ornithine decarboxylase (ODC)	-1.50354	0	-3.49985	-7.31144
tRNA Aminoacylation	3.4416	-11.8387	-3.13459	-7.32841
Mitochondrial protein import	3.25866	-12.1578	-7.31458	-7.34438
RNA Polymerase II Pre-transcription Events	-1.71837	-1.48331	5.08138	-7.47684
Transport of Mature mRNA Derived from an Intronless Transcript	5.01907	-1.859	0	-7.51182
Formation of HIV-1 elongation complex containing HIV-1 Tat	1.67069	-1.70165	0	-7.51241
Transcription of the HIV genome	-0.0699043	-1.60529	3.24096	-7.55395
Cell Cycle, Mitotic	-1.36452	-9.9868	-4.19686	-7.72369
Activation of ATR in response to replication stress	5.9344	-15.4208	0	-7.7302
RNA Pol II CTD phosphorylation and interaction with CE	0.185835	-1.69941	-3.60786	-7.99413
mRNA Capping	2.01587	-3.3969	-3.69281	-8.1235
Interactions of Vpr with host cellular proteins	3.43741	-1.78122	1.59618	-8.75238
RNA Polymerase III Transcription Initiation From Type 2 Promoter	1.82397	-1.89632	0	-9.00813
Transport of the SLBP independent Mature mRNA	1.67203	-3.51072	0	-9.03033
Synthesis of DNA	-5.3727	-4.71096	-3.36039	-9.07617
RNA Polymerase II Transcription Elongation	3.32618	-1.65536	0	-9.10679
HIV Transcription Elongation	1.6528	-1.65393	0	-9.19028
Tat-mediated elongation of the HIV-1 transcript	3.25294	-1.68766	0	-9.19344
Formation of transcription-coupled NER (TC-NER) repair complex	1.83061	0	-1.81225	-9.24227
Translocation of ZAP-70 to Immunological synapse	2.1043	-1.97203	3.41517	-9.54608
Deadenylation-dependent mRNA decay	-3.75256	-8.35771	-3.61683	-10.3249
Late Phase of HIV Life Cycle	3.23418	-4.50421	0	-10.414
RNA Polymerase III Transcription Initiation From Type 1 Promoter	1.86662	-5.35146	0	-10.5599
NEP_NS2 Interacts with the Cellular Export Machinery	3.57868	-3.49393	0	-10.6287
Processive synthesis on the lagging strand	-0.141369	-5.63667	0	-10.7056
Transport of Mature mRNA derived from an Intron-Containing Transcript	1.42582	-0.22618	-1.6372	-10.8846
TCR signaling	-1.50745	-3.35054	0	-11.6225
Rev-mediated nuclear export of HIV RNA	3.64093	-6.90522	0	-12.0709
RNA Polymerase II Transcription	-1.56911	-9.67991	-1.53203	-12.1624
Viral Messenger RNA Synthesis	2.02631	-6.77667	-1.73977	-12.6135
Transport of the SLBP Dependant Mature mRNA	1.77472	-3.53883	0	-12.6931
Base Excision Repair	1.93583	-11.3399	-1.62305	-12.9242
HIV Life Cycle	1.52421	-9.02361	1.47499	-13.5208
HIV Infection	2.56081	-8.99391	-2.79227	-13.5957
Transport of Mature mRNAs Derived from Intronless Transcripts	3.4701	-3.50316	0	-14.2284
Global Genomic NER (GG-NER)	3.35926	-12.5261	0	-15.0349
DNA strand elongation	2.11669	-16.923	0	-15.1205
Transport of Mature Transcript to Cytoplasm	6.59203	-5.09929	-1.62634	-15.9722
Generation of second messenger molecules	1.67809	-1.69759	0	-15.9912
Resolution of Abasic Sites (AP sites)	3.58565	-11.2794	0.0257284	-16.2062
Telomere C-strand (Lagging Strand) Synthesis	3.65119	-11.4054	-3.45805	-16.6585
RNA Polymerase I Promoter Escape	0	-10.8986	-1.67681	-17.0002
RNA Polymerase III Transcription Initiation	3.54571	-3.55535	0	-17.276
Infectious disease	2.03747	-23.196	-3.72558	-17.9169
RNA Polymerase I Transcription Initiation	1.71343	-10.9286	-1.79339	-18.1441
Lagging Strand Synthesis	1.95134	-16.6588	-3.48703	-18.2339
mRNA Splicing Minor Pathway	-0.473671	-14.2474	-5.4409	-18.8691
SUMOylation	1.47693	-4.95396	1.79669	-19.2134
Organelle biogenesis and maintenance	3.74836	-21.2626	-12.4835	-19.3803
Transcription-coupled NER (TC-NER)	3.43683	-12.2744	0	-20.0963
SUMO E3 ligases SUMOylate target proteins	3.18098	-4.9877	1.97397	-20.8183
SUMOylation of DNA damage response and repair proteins	1.61803	-4.9836	2.03802	-22.3134
mRNA Splicing	-0.245967	-16.9094	-1.8241	-24.6126
mRNA Splicing Major Pathway	-0.0867848	-16.867	-3.3099	-24.6502
Mitochondrial translation	3.08144	-25.5752	-11.2785	-25.2667
Mitochondrial translation elongation	3.53823	-27.1227	-10.0797	-25.3742
Metabolism of non-coding RNA	4.8586	-13.6934	1.84974	-25.5397
Mitochondrial translation initiation	3.45119	-27.1029	-8.25564	-25.6569
snRNP Assembly	5.15303	-12.2235	1.82523	-25.7295
Mitochondrial translation termination	2.01576	-25.1152	-11.6826	-26.51
DNA Repair	-0.975963	-10.4865	-3.06036	-26.6683
Nucleotide Excision Repair	3.53077	-14.0023	0	-26.7685
Activation of the mRNA upon binding of the cap-binding complex and eIFs, and subsequent binding to 43S	-3.00899	-30.8768	-15.1102	-26.8877
Formation of the ternary complex, and subsequently, the 43S complex	-0.407631	-36.4989	-15.8752	-27.0743
Translation	-4.07953	-33.9971	-15.4095	-27.178
RNA Polymerase I Transcription Termination	3.52496	-9.02047	0	-27.8214
Translation initiation complex formation	-1.65183	-29.8397	-16.6332	-28.6151
Ribosomal scanning and start codon recognition	-1.26461	-32.8227	-12.0747	-29.1884
SRP-dependent cotranslational protein targeting to membrane	-2.62113	-37.5902	-22.8547	-29.5949
Processing of Capped Intron-Containing Pre-mRNA	3.18954	-19.023	-4.41198	-29.6235
Influenza Life Cycle	3.01733	-34.5367	-19.4438	-30.7871
Influenza Infection	3.87832	-32.5244	-18.4172	-31.8697
Nonsense-Mediated Decay (NMD)	-2.77236	-41.8448	-20.7392	-33.3218
Eukaryotic Translation Initiation	1.05909	-46.0652	-22.2099	-33.8185
L13a-mediated translational silencing of Ceruloplasmin expression	-1.22173	-43.2872	-19.3306	-35.0565
Influenza Viral RNA Transcription and Replication	4.36332	-34.9832	-17.4529	-35.185
Cap-dependent Translation Initiation	0.0611396	-44.3911	-21.1043	-35.3312
Extension of Telomeres	-2.23934	-19.1618	-1.69249	-35.3762
GTP hydrolysis and joining of the 60S ribosomal subunit	-0.486134	-46.647	-21.0237	-37.7821
3 Utr Mediated Translational Regulation	2.89201	-43.0498	-21.3446	-38.0137
Nonsense Mediated Decay (NMD) enhanced by the Exon Junction Complex (EJC)	-3.61328	-41.8052	-20.6633	-39.0135
Formation of a pool of free 40S subunits	-0.986419	-49.3655	-18.7799	-39.7569
Viral mRNA Translation	0.764738	-48.4624	-18.8816	-39.8507
Eukaryotic Translation Termination	0.979259	-48.5937	-21.4308	-40.736
Nonsense Mediated Decay (NMD) independent of the Exon Junction Complex (EJC)	0.321073	-45.6628	-17.4151	-42.5392
Peptide chain elongation	-0.74482	-50.6415	-17.2442	-43.1448
Eukaryotic Translation Elongation	2.44965	-49.5312	-16.9044	-43.7505

## Sheet: README
Single sample Gene Set Enrichment Analysis (ssGSEA)
Related to Figure 7 (see legend)
The table shows the sum of Normalized Enrichment Score (NES) for all patients from each one of the 4 groups (healthy, TB, DM, TBDM)
Only NES with nominal p-value < 0.01 were used.
Reactome pathways with less than 15 genes were discarded
Reactome pathways not significantly enriched in any patient were discarded
