# Supplementary material for: Systems Immunology of Diabetes-Tuberculosis Comorbidity Reveals Signatures of Disease Complications
Source: Sci Rep. 2017 May 17;7:1999. doi: 10.1038/s41598-017-01767-4 (PMC5435727; doi:10.1038/s41598-017-01767-4)
Supplement: Supplementary file 5 — Supplementary Dataset 4 [file 41598_2017_1767_MOESM5_ESM.xls]

## Sheet: Cytokine_vs_gene
Genes	DPH5	SH2D3A	NLRC3	C18orf22	RTBDN	NCRNA00094	AGFG2	MRPS26	IMPDH2	NR2C2AP	SLC25A26	C1orf109	SERPINA10	POLR3E	RAD17	TARP	RPSA	CD27	C12orf57	SELM	PIK3IP1	KIAA0355	WDR54	SLAMF1	P2RY10	BBS2	TRIB2	PLCG1	UBASH3A	TNFRSF25	RLTPR	STMN3	BCL11B	C2orf44	SEMA4F	TASP1	BCAS4	SNX25	SUPV3L1	PHF15	TTC9	ID3	EPHA4	LY9	SPOCK2	NELL2	CTSF	FAM159A	FAIM3
IL-9	-0.405646	-0.379597	-0.389253	-0.380106	-0.39394	-0.381868	-0.366567	-0.427538	-0.400559	-0.414467	-0.422947	-0.368355	-0.374775	-0.394636	-0.40257	-0.405421	-0.400397	-0.427773	-0.417906	-0.407606	-0.420653	-0.481605	-0.457997	-0.421542	-0.402056	-0.416118	-0.404903	-0.423223	-0.429305	-0.424314	-0.430145	-0.501507	-0.45176	-0.454656	-0.449314	-0.435062	-0.446979	-0.417647	-0.433615	-0.41456	-0.444733	-0.451453	-0.453325	-0.5015	-0.45767	-0.441942	-0.471572	-0.44941	-0.432789
IL-7	-0.376606	-0.364997	-0.346309	-0.354537	-0.337872	-0.380439	-0.341243	-0.380083	-0.366611	-0.353875	-0.392308	-0.351898	-0.354792	-0.357459	-0.35234	-0.369124	-0.36711	-0.381226	-0.386327	-0.386803	-0.3613	-0.419001	-0.39418	-0.351748	-0.383909	-0.422181	-0.370425	-0.379301	-0.361609	-0.352726	-0.370886	-0.416727	-0.422719	-0.415319	-0.397372	-0.4163	-0.416908	-0.385578	-0.369778	-0.379357	-0.42732	-0.401524	-0.351747	-0.423302	-0.407415	-0.41375	-0.453316	-0.392847	-0.380891
IL-5	-0.419632	-0.442194	-0.43126	-0.463685	-0.464293	-0.465409	-0.480227	-0.40527	-0.395917	-0.398708	-0.383644	-0.436518	-0.419487	-0.384959	-0.414436	-0.438341	-0.404569	-0.404762	-0.430171	-0.417545	-0.394348	-0.384511	-0.410382	-0.443076	-0.47951	-0.417803	-0.411113	-0.405794	-0.401639	-0.340121	-0.383714	-0.354623	-0.38475	-0.407985	-0.411504	-0.414253	-0.405266	-0.421948	-0.386829	-0.439307	-0.427058	-0.406791	-0.386695	-0.366946	-0.381811	-0.39753	-0.401114	-0.421862	-0.411385
IL-2	-0.388578	-0.384209	-0.392284	-0.362951	-0.413481	-0.414016	-0.379429	-0.427294	-0.421111	-0.407527	-0.387673	-0.381331	-0.400762	-0.407018	-0.395282	-0.411029	-0.383695	-0.379453	-0.383925	-0.390691	-0.378572	-0.379929	-0.377159	-0.399161	-0.374417	-0.374019	-0.389233	-0.414773	-0.393872	-0.357037	-0.35003	-0.407053	-0.400787	-0.436613	-0.38487	-0.382142	-0.373782	-0.366267	-0.399097	-0.421014	-0.374185	-0.370688	-0.369742	-0.403008	-0.382681	-0.379293	-0.364281	-0.390612	-0.395724
IL-6	-0.342032	-0.318299	-0.396178	-0.335959	-0.346242	-0.329618	-0.302255	-0.322158	-0.327214	-0.371283	-0.386653	-0.312879	-0.345301	-0.339963	-0.360419	-0.493887	-0.359446	-0.352168	-0.331825	-0.286564	-0.334024	-0.322717	-0.345466	-0.332821	-0.300665	-0.286662	-0.378519	-0.374762	-0.359966	-0.348605	-0.31113	-0.368071	-0.358115	-0.345026	-0.315708	-0.332786	-0.351118	-0.3056	-0.3293	-0.332402	-0.241526	-0.299989	-0.279172	-0.390016	-0.339881	-0.309381	-0.32787	-0.353182	-0.357148
CCL4	-0.360378	-0.363555	-0.375073	-0.386082	-0.385159	-0.355621	-0.351014	-0.341161	-0.352365	-0.344567	-0.361252	-0.342801	-0.38194	-0.353158	-0.362258	-0.386622	-0.336308	-0.333091	-0.344075	-0.36297	-0.365903	-0.341011	-0.312341	-0.357875	-0.370941	-0.336249	-0.37681	-0.363058	-0.40466	-0.375337	-0.351805	-0.385569	-0.343511	-0.317047	-0.350942	-0.323529	-0.309151	-0.327278	-0.327929	-0.335838	-0.401849	-0.35214	-0.342478	-0.305089	-0.315005	-0.337438	-0.29215	-0.377733	-0.350734
G-CSF	-0.31978	-0.292808	-0.343257	-0.321966	-0.296998	-0.298438	-0.325397	-0.317986	-0.306643	-0.335717	-0.30743	-0.312521	-0.308272	-0.31829	-0.27931	-0.426544	-0.319853	-0.292916	-0.295957	-0.285705	-0.323948	-0.357248	-0.351042	-0.325045	-0.31706	-0.392732	-0.358267	-0.372485	-0.347028	-0.363692	-0.329266	-0.351198	-0.321886	-0.319642	-0.305807	-0.310041	-0.279085	-0.286303	-0.302578	-0.285181	-0.302339	-0.286776	-0.302845	-0.332426	-0.304112	-0.283685	-0.335953	-0.331741	-0.309305
CXCL10	-0.28884	-0.299816	-0.321042	-0.311354	-0.297522	-0.253196	-0.259839	-0.260099	-0.26385	-0.288192	-0.253397	-0.313474	-0.308963	-0.321967	-0.314797	-0.332976	-0.252445	-0.259842	-0.221217	-0.252177	-0.274459	-0.295587	-0.266154	-0.324948	-0.293456	-0.281624	-0.338496	-0.326745	-0.325362	-0.366097	-0.332373	-0.343005	-0.292157	-0.264023	-0.284782	-0.290708	-0.286679	-0.294749	-0.276252	-0.26186	-0.27998	-0.285264	-0.325027	-0.258241	-0.271475	-0.281904	-0.240581	-0.308074	-0.300038
FGF	-0.276199	-0.291842	-0.299645	-0.270834	-0.236319	-0.223947	-0.257671	-0.261281	-0.25299	-0.274637	-0.261197	-0.25129	-0.198012	-0.214567	-0.207395	-0.292815	-0.292801	-0.260871	-0.308978	-0.28789	-0.273417	-0.280842	-0.280174	-0.285277	-0.286174	-0.360204	-0.269789	-0.28532	-0.298722	-0.280618	-0.276165	-0.268212	-0.229947	-0.222853	-0.208489	-0.228134	-0.228655	-0.214239	-0.21776	-0.24198	-0.229066	-0.253304	-0.237232	-0.229281	-0.2319	-0.226087	-0.275085	-0.284134	-0.265124
IL-12	-0.367137	-0.368158	-0.369459	-0.386187	-0.388004	-0.385885	-0.402561	-0.350943	-0.310378	-0.31421	-0.315641	-0.348674	-0.346014	-0.380829	-0.406901	-0.391607	-0.336994	-0.308613	-0.344208	-0.380999	-0.369447	-0.325352	-0.305511	-0.339738	-0.334658	-0.312611	-0.329846	-0.318079	-0.337218	-0.322721	-0.287352	-0.343969	-0.32902	-0.318426	-0.367595	-0.367406	-0.329956	-0.337658	-0.358652	-0.346552	-0.378981	-0.296599	-0.330625	-0.313001	-0.305503	-0.333119	-0.300425	-0.338462	-0.33207
CCL11	-0.308172	-0.312938	-0.295653	-0.297399	-0.227149	-0.27383	-0.280013	-0.309129	-0.304309	-0.30322	-0.248896	-0.350385	-0.300926	-0.375361	-0.348118	-0.294268	-0.271958	-0.240321	-0.234855	-0.268334	-0.247893	-0.246608	-0.230436	-0.314291	-0.291787	-0.269235	-0.313347	-0.294385	-0.337923	-0.340645	-0.296159	-0.354977	-0.259476	-0.268448	-0.24999	-0.291925	-0.265957	-0.322493	-0.295464	-0.259031	-0.273034	-0.258635	-0.309119	-0.225393	-0.249956	-0.218388	-0.148404	-0.28551	-0.265992
IL-1RA	-0.308749	-0.321886	-0.324207	-0.362613	-0.271426	-0.31414	-0.3145	-0.30519	-0.257578	-0.298724	-0.279596	-0.280279	-0.282359	-0.297329	-0.255184	-0.200283	-0.274162	-0.256911	-0.251426	-0.279467	-0.284079	-0.2439	-0.239234	-0.288671	-0.24976	-0.289114	-0.286603	-0.31798	-0.306815	-0.323128	-0.323757	-0.321219	-0.225791	-0.230626	-0.202851	-0.225676	-0.230197	-0.244372	-0.274587	-0.224381	-0.241608	-0.266931	-0.315318	-0.245022	-0.257954	-0.182068	-0.241311	-0.307135	-0.279612
IL-10	-0.242647	-0.241186	-0.270604	-0.281254	-0.30948	-0.288899	-0.197581	-0.216656	-0.225991	-0.21536	-0.283795	-0.255016	-0.262767	-0.202283	-0.32478	-0.229888	-0.177046	-0.216301	-0.214679	-0.229913	-0.185974	-0.154018	-0.126364	-0.195668	-0.219639	-0.159275	-0.209295	-0.183042	-0.218581	-0.15988	-0.161997	-0.12768	-0.185005	-0.187775	-0.176226	-0.228092	-0.172771	-0.201946	-0.215294	-0.248586	-0.205772	-0.202396	-0.12053	-0.105421	-0.167125	-0.164191	-0.15487	-0.221402	-0.256325
RANTES	-0.302731	-0.272884	-0.273787	-0.274724	-0.317328	-0.277934	-0.279497	-0.292095	-0.299805	-0.287842	-0.268188	-0.306177	-0.312876	-0.303141	-0.264872	-0.328747	-0.270565	-0.248538	-0.226767	-0.258633	-0.244881	-0.276385	-0.250245	-0.294068	-0.280409	-0.273121	-0.29797	-0.27435	-0.2428	-0.256351	-0.242574	-0.261625	-0.30011	-0.284816	-0.295487	-0.329662	-0.275751	-0.272388	-0.281662	-0.284231	-0.281316	-0.240724	-0.226297	-0.244644	-0.216516	-0.240196	-0.215816	-0.241992	-0.265349
PDGF	-0.215053	-0.205048	-0.207764	-0.22274	-0.185697	-0.209144	-0.172768	-0.214786	-0.218628	-0.237844	-0.231186	-0.234056	-0.218647	-0.180523	-0.229286	-0.240419	-0.207521	-0.189197	-0.168153	-0.241455	-0.218138	-0.199323	-0.249395	-0.218719	-0.229699	-0.255207	-0.220004	-0.202385	-0.19724	-0.199167	-0.211675	-0.205038	-0.269504	-0.268658	-0.202553	-0.269719	-0.264695	-0.26059	-0.258767	-0.252183	-0.230434	-0.192705	-0.267605	-0.247376	-0.22975	-0.233351	-0.281027	-0.218062	-0.230548
IL-13	-0.177051	-0.191735	-0.181388	-0.199588	-0.192807	-0.162545	-0.225544	-0.144965	-0.135841	-0.158831	-0.153302	-0.169746	-0.15176	-0.161592	-0.169475	-0.209165	-0.157748	-0.11898	-0.207043	-0.185536	-0.179014	-0.158337	-0.154328	-0.172551	-0.20697	-0.182812	-0.164988	-0.137614	-0.147467	-0.120606	-0.14912	-0.131913	-0.107346	-0.113949	-0.151539	-0.122886	-0.107693	-0.15049	-0.138429	-0.140143	-0.125667	-0.0946411	-0.121215	-0.0948406	-0.0940589	-0.0863269	-0.133867	-0.17188	-0.143302
CCL3	-0.589098	-0.555197	-0.566624	-0.607577	-0.578444	-0.602909	-0.563782	-0.549153	-0.558281	-0.561083	-0.554628	-0.564848	-0.549065	-0.558215	-0.566419	-0.541485	-0.562012	-0.525724	-0.584527	-0.5652	-0.534874	-0.530727	-0.548452	-0.555079	-0.555609	-0.579203	-0.549717	-0.533126	-0.57492	-0.468989	-0.533825	-0.51597	-0.549669	-0.579144	-0.570385	-0.533258	-0.539186	-0.54841	-0.529531	-0.56054	-0.569759	-0.572293	-0.537723	-0.530196	-0.532869	-0.534126	-0.519083	-0.559475	-0.55557
TNFa	-0.5418	-0.533814	-0.552995	-0.533458	-0.530799	-0.513421	-0.514053	-0.534899	-0.524721	-0.523484	-0.515901	-0.504516	-0.507842	-0.533333	-0.517921	-0.496327	-0.54575	-0.545452	-0.546057	-0.541011	-0.539233	-0.56612	-0.543442	-0.546752	-0.557014	-0.56976	-0.558078	-0.568773	-0.561968	-0.531882	-0.54322	-0.572261	-0.543276	-0.558526	-0.553888	-0.528977	-0.528394	-0.501341	-0.520648	-0.529234	-0.526483	-0.560257	-0.532317	-0.559052	-0.549331	-0.535164	-0.580565	-0.560307	-0.549351
IL-8	-0.52426	-0.48677	-0.499216	-0.526358	-0.490813	-0.505477	-0.468413	-0.536985	-0.521356	-0.514698	-0.540241	-0.488675	-0.487957	-0.521588	-0.536961	-0.473475	-0.530813	-0.528767	-0.544264	-0.541704	-0.528314	-0.558783	-0.523196	-0.512424	-0.537087	-0.520303	-0.51304	-0.51911	-0.532596	-0.500098	-0.499332	-0.571704	-0.54811	-0.567165	-0.540128	-0.536264	-0.543574	-0.541206	-0.53218	-0.542522	-0.569361	-0.559574	-0.53804	-0.574545	-0.56958	-0.556108	-0.544307	-0.553034	-0.556558
IL-1b	-0.462275	-0.47034	-0.479828	-0.504758	-0.47557	-0.457902	-0.433244	-0.472895	-0.463501	-0.449014	-0.487137	-0.435132	-0.457146	-0.502413	-0.514367	-0.490059	-0.461973	-0.482181	-0.479539	-0.469925	-0.438289	-0.490437	-0.461627	-0.473868	-0.492531	-0.461837	-0.484857	-0.48476	-0.499776	-0.475195	-0.476942	-0.51547	-0.483141	-0.499616	-0.490177	-0.478828	-0.495094	-0.475874	-0.469537	-0.471216	-0.487574	-0.516333	-0.474826	-0.499221	-0.483049	-0.500226	-0.466305	-0.507885	-0.504265
VEGF	-0.445514	-0.46393	-0.4689	-0.498771	-0.45149	-0.4359	-0.421102	-0.434988	-0.421474	-0.434845	-0.443232	-0.441097	-0.426669	-0.43363	-0.496748	-0.440421	-0.412381	-0.454739	-0.449233	-0.454602	-0.445758	-0.459096	-0.426542	-0.467938	-0.484952	-0.447513	-0.473809	-0.454411	-0.490109	-0.478374	-0.467138	-0.491535	-0.45898	-0.443176	-0.456722	-0.457472	-0.454203	-0.475524	-0.436814	-0.450856	-0.490731	-0.513228	-0.465017	-0.467108	-0.443031	-0.472595	-0.440793	-0.491724	-0.505418
IFNg	-0.480703	-0.481315	-0.49505	-0.503205	-0.462443	-0.44383	-0.486062	-0.461658	-0.465775	-0.479388	-0.460579	-0.472657	-0.467077	-0.499854	-0.488242	-0.520613	-0.45222	-0.485605	-0.463902	-0.467268	-0.458571	-0.489668	-0.481191	-0.500019	-0.487131	-0.487993	-0.519292	-0.504438	-0.506185	-0.491124	-0.491256	-0.507293	-0.494511	-0.48973	-0.485103	-0.479377	-0.484321	-0.471184	-0.446018	-0.453266	-0.485348	-0.506185	-0.496562	-0.504489	-0.48394	-0.498375	-0.487247	-0.511597	-0.493026
IL-17A	-0.437008	-0.443358	-0.455376	-0.450155	-0.456916	-0.424793	-0.433127	-0.425712	-0.423407	-0.419686	-0.42368	-0.423991	-0.43007	-0.428927	-0.415886	-0.482578	-0.421978	-0.421104	-0.421785	-0.439242	-0.425459	-0.428093	-0.412336	-0.440107	-0.453619	-0.448815	-0.447659	-0.438132	-0.439372	-0.408474	-0.426362	-0.425303	-0.427343	-0.422595	-0.424835	-0.42474	-0.444456	-0.423009	-0.405643	-0.425363	-0.455155	-0.446874	-0.401322	-0.412409	-0.396397	-0.415694	-0.435624	-0.442349	-0.444759
IL-4	0.0552947	0.0631657	0.0384132	0.0393597	0.0550401	0.030491	0.024542	0.0517924	0.0540734	0.0241357	0.0509305	0.0149409	0.0901976	0.0783243	0.117873	-0.0270265	0.0390657	0.0878346	0.0989037	0.0921184	0.0950889	0.0888656	0.0712164	0.0564965	0.062248	0.0265462	0.0660416	0.0768192	0.0812056	0.0787858	0.0878038	0.123441	0.104865	0.109382	0.13238	0.0582881	0.0859227	0.108987	0.0732798	0.0988567	0.123395	0.139599	0.0912132	0.127219	0.1503	0.16299	0.117235	0.0929187	0.113589
GM-CSF	0.134864	0.139653	0.0873955	0.13488	0.0660052	0.138167	0.0925676	0.139161	0.104801	0.0825142	0.100595	0.114632	0.107503	0.0950345	0.156733	0.0207152	0.162356	0.178173	0.177429	0.136451	0.108079	0.153077	0.147741	0.136219	0.14677	0.160197	0.106145	0.100513	0.0958332	0.0966673	0.143939	0.161422	0.121188	0.179853	0.165144	0.162417	0.185959	0.151429	0.155943	0.137672	0.235573	0.191873	0.210701	0.167974	0.188933	0.198956	0.213355	0.144946	0.164623
MCP-1	-0.0692243	-0.105715	-0.104314	-0.0898206	-0.0902962	-0.0600039	-0.074167	-0.0855996	-0.0504542	-0.123744	-0.073027	-0.0951654	-0.0467044	-0.0793409	-0.0157794	-0.0248383	-0.015021	-0.0142285	-0.0525807	-0.0230747	-0.0230139	0.0197358	-0.0047331	-0.0391558	-0.00636089	-0.0912945	-0.0618376	-0.0807426	-0.0689833	-0.0470774	-0.0874694	-0.0325106	0.057745	0.0257902	0.0138102	0.053163	0.0481995	-0.00876225	-0.0145544	-0.0250108	0.0127085	-0.00549913	0.040112	0.0862497	0.0321878	0.117901	0.0182109	-0.0436232	-0.0231647
IL-15	0.00731354	-0.0316648	-0.0277834	-0.000732955	0.0143993	0.0253098	-0.0271482	0.0185654	0.00965011	-0.0127554	0.0239102	-0.0371252	0.00374033	-0.0270621	0.0130132	-0.0789618	0.00637854	0.0096758	-0.0210591	0.00272488	-0.00599493	-0.012629	0.012491	-0.0453003	-0.0474896	-0.083544	-0.0176184	-0.023215	-0.0681869	-0.0526003	-0.0156228	-0.0308813	0.037197	0.0524683	0.0327301	0.0551086	0.0996263	0.0241449	0.024684	0.0207008	0.0551744	0.0381411	0.0188968	0.0610443	0.0484738	0.0684496	0.0672089	-0.0164575	0.008742
[truncated: 65 more columns]

## Sheet: Pathway_vs_gene
Reactome Pathways	SLC25A38	S100A12	AGPAT9	LY96	PIK3AP1	TLR1	NT5C3	IRF1	ACSL1	CREB5	IGF2BP3	CEACAM1	DUSP3	PSTPIP2	HIST1H2BK	CARD16	MAZ	GBP5	ANKRD22	AIM2	LOC400759	BATF2	SERPING1	FCGR1C	FCGR1B	FCGR1A	OPLAH	SEPT4	SLC26A8	CACNA1E	TNFAIP6	CETP	CYBB	C1QB	SMARCD3	HIST2H2AA4	H2AFJ	HIST2H2AC	CARD17	HIST2H2AA3	ADM	DHRS9	IFITM3	GBP1	GBP2	EPSTI1	STAT1	DPH5	SH2D3A
REGULATION_OF_COMPLEMENT_CASCADE	-0.592543	0.576458	0.623524	0.664495	0.496238	0.520168	0.573194	0.602326	0.609368	0.644226	0.564268	0.585258	0.597557	0.547046	0.646372	0.62044	0.628249	0.563546	0.658643	0.698379	0.598296	0.600388	0.603129	0.67307	0.693772	0.693754	0.597971	0.608926	0.700038	0.680662	0.664991	0.618583	0.514208	0.545162	0.591119	0.730821	0.671799	0.681167	0.597484	0.695476	0.708252	0.592814	0.599414	0.574429	0.606411	0.510511	0.577657	-0.661862	-0.623001
TCR_SIGNALING	0.477042	-0.241431	-0.222	-0.28105	-0.0100399	-0.133999	-0.12803	-0.136515	-0.157794	-0.183951	-0.135856	-0.15948	-0.128517	-0.166296	-0.145567	-0.1537	-0.211505	-0.136965	-0.261953	-0.185619	-0.127146	-0.210432	-0.238483	-0.222523	-0.198954	-0.267191	-0.201307	-0.175132	-0.261781	-0.338665	-0.176151	-0.302491	-0.0316705	-0.133503	-0.142916	-0.173654	-0.135829	-0.198873	-0.202822	-0.248311	-0.231387	-0.263693	-0.221802	-0.0974371	-0.128265	-0.155774	-0.170345	0.718594	0.671077
DNA_METHYLATION	-0.694863	0.70727	0.642269	0.74174	0.638528	0.649961	0.694322	0.653775	0.684845	0.641296	0.690111	0.654613	0.645146	0.627068	0.762523	0.722426	0.698506	0.58771	0.643126	0.691166	0.649293	0.621008	0.617934	0.660789	0.67298	0.672294	0.570985	0.673566	0.64373	0.598233	0.659022	0.625787	0.527318	0.601722	0.613804	0.770656	0.747573	0.768158	0.706061	0.801348	0.755237	0.646336	0.620468	0.615256	0.629655	0.606474	0.601902	-0.516877	-0.548651
GLUCOSE_TRANSPORT	0.464698	-0.174736	-0.122314	-0.22154	0.0463044	-0.0953813	-0.0490814	-0.0523544	-0.130988	-0.111133	-0.0183441	-0.0648604	-0.0352501	-0.0907468	-0.117156	-0.0588103	-0.171751	-0.055411	-0.18735	-0.10062	-0.0516512	-0.123333	-0.116967	-0.151798	-0.122855	-0.175087	-0.0502446	-0.107427	-0.140202	-0.275567	-0.132115	-0.27518	0.0614972	-0.021013	-0.00439555	-0.152068	-0.0774114	-0.131646	-0.0666366	-0.237428	-0.1702	-0.222983	-0.060848	-0.0176138	-0.00808331	0.0179113	-0.0548069	0.670599	0.623623
TOLL_LIKE_RECEPTORS_CASCADES	-0.514154	0.697883	0.688921	0.787219	0.744364	0.749278	0.727449	0.796515	0.764948	0.778861	0.688813	0.717016	0.810743	0.700444	0.704817	0.780926	0.793747	0.626103	0.620314	0.697243	0.680923	0.618989	0.624904	0.704898	0.720046	0.690472	0.642378	0.601019	0.713175	0.634398	0.724176	0.547298	0.74275	0.587801	0.804928	0.748015	0.774154	0.743615	0.709443	0.676478	0.723166	0.583878	0.663377	0.660537	0.740847	0.668787	0.708343	-0.31112	-0.370439
INTERLEUKIN_1_SIGNALING	-0.45258	0.63786	0.633109	0.75008	0.687424	0.708838	0.703645	0.777589	0.739693	0.742867	0.631359	0.674179	0.709461	0.631269	0.657138	0.73303	0.748069	0.609521	0.582472	0.646615	0.62824	0.57589	0.59111	0.663305	0.690823	0.666425	0.613849	0.548597	0.681022	0.579947	0.74861	0.499574	0.635201	0.530573	0.696774	0.736204	0.746248	0.723301	0.671086	0.679381	0.720497	0.580732	0.663404	0.637842	0.731804	0.634966	0.668426	-0.260943	-0.329766
ANTIGEN_PROCESSING_CROSS_PRESENTATION	-0.294259	0.549535	0.547398	0.623416	0.694015	0.602786	0.643433	0.734932	0.542231	0.52913	0.657877	0.613417	0.666731	0.679814	0.643541	0.719667	0.613444	0.733048	0.682258	0.679318	0.739567	0.727764	0.742416	0.681284	0.710723	0.662809	0.480279	0.64226	0.519176	0.432545	0.643216	0.529365	0.659743	0.734103	0.703879	0.621153	0.675613	0.619025	0.706305	0.551112	0.580813	0.671726	0.657769	0.756734	0.751856	0.735031	0.711805	-0.153547	-0.265785
REGULATION_OF_IFNA_SIGNALING	-0.372234	0.515046	0.607204	0.646661	0.540843	0.535063	0.601154	0.706954	0.56094	0.626878	0.576665	0.71249	0.594626	0.589333	0.555639	0.627627	0.652125	0.663819	0.6893	0.737926	0.675784	0.704006	0.71387	0.717034	0.742984	0.746735	0.649699	0.601055	0.6893	0.68352	0.699642	0.497031	0.594996	0.567441	0.698235	0.689291	0.69122	0.704718	0.701256	0.625093	0.684097	0.579532	0.728206	0.684512	0.755706	0.653729	0.696567	-0.341956	-0.315808
BETA_DEFENSINS	-0.741992	0.708847	0.6749	0.744346	0.631801	0.700624	0.635219	0.699633	0.70782	0.729865	0.601217	0.592282	0.714753	0.690751	0.66848	0.687289	0.715619	0.651277	0.704276	0.666136	0.652494	0.64859	0.640881	0.741722	0.741974	0.7378	0.570732	0.580037	0.675658	0.664405	0.673322	0.586394	0.674675	0.613471	0.681482	0.639492	0.629556	0.621766	0.678074	0.611658	0.689958	0.695296	0.602056	0.636851	0.673521	0.574979	0.661348	-0.647201	-0.704222
EXTENSION_OF_TELOMERES	0.71799	-0.654343	-0.66033	-0.727088	-0.478547	-0.576548	-0.579947	-0.614165	-0.650781	-0.685738	-0.537506	-0.576061	-0.640962	-0.585024	-0.607132	-0.605473	-0.674783	-0.496716	-0.595447	-0.607998	-0.51061	-0.539923	-0.540356	-0.634019	-0.632081	-0.667588	-0.628889	-0.565836	-0.712986	-0.717224	-0.617519	-0.621008	-0.537867	-0.456259	-0.628808	-0.667732	-0.627618	-0.667894	-0.567649	-0.686225	-0.689173	-0.532529	-0.56938	-0.472389	-0.563195	-0.468386	-0.5714	0.766535	0.741632
COMPLEMENT_CASCADE	-0.649879	0.636995	0.658634	0.705692	0.568595	0.567378	0.613101	0.647256	0.632225	0.643297	0.623064	0.598999	0.687758	0.630512	0.692996	0.681663	0.657192	0.631035	0.703131	0.712941	0.654866	0.662854	0.651908	0.701048	0.718207	0.708983	0.617086	0.653324	0.709749	0.648121	0.67499	0.682122	0.607105	0.672538	0.662142	0.706909	0.672195	0.681987	0.656461	0.676794	0.728711	0.649798	0.624047	0.623091	0.660438	0.571679	0.642269	-0.646859	-0.650231
TELOMERE_C_STRAND_(LAGGING_STRAND)_SYNTHESIS	0.654126	-0.593472	-0.602416	-0.672051	-0.413529	-0.502964	-0.51987	-0.560823	-0.585907	-0.634425	-0.508293	-0.522512	-0.593066	-0.531538	-0.563961	-0.550941	-0.613011	-0.451336	-0.558542	-0.559047	-0.455808	-0.499394	-0.502072	-0.599306	-0.605374	-0.639528	-0.587106	-0.521015	-0.662899	-0.681816	-0.565755	-0.601154	-0.487077	-0.42361	-0.578937	-0.630918	-0.582986	-0.630223	-0.524802	-0.643081	-0.639204	-0.492469	-0.528887	-0.42599	-0.518112	-0.409553	-0.517282	0.738494	0.704565
PROCESSIVE_SYNTHESIS_ON_THE_LAGGING_STRAND	0.677668	-0.582733	-0.600018	-0.671943	-0.411446	-0.502558	-0.503541	-0.549039	-0.583896	-0.643928	-0.49209	-0.511999	-0.595104	-0.525866	-0.55013	-0.543016	-0.612551	-0.44139	-0.555269	-0.551311	-0.459748	-0.490224	-0.491026	-0.585438	-0.590289	-0.627491	-0.573798	-0.514163	-0.66482	-0.691932	-0.56892	-0.571327	-0.47788	-0.41389	-0.552663	-0.611586	-0.570633	-0.62044	-0.528427	-0.631468	-0.638275	-0.485364	-0.520023	-0.411843	-0.49943	-0.399725	-0.516164	0.748953	0.706765
LAGGING_STRAND_SYNTHESIS	0.653396	-0.590614	-0.599468	-0.669626	-0.408651	-0.498564	-0.515461	-0.553105	-0.583455	-0.626779	-0.499944	-0.517995	-0.587719	-0.524496	-0.560904	-0.546793	-0.610955	-0.442193	-0.549688	-0.553141	-0.446827	-0.491234	-0.497996	-0.592462	-0.596628	-0.632162	-0.583833	-0.521268	-0.661015	-0.682745	-0.566639	-0.600406	-0.479332	-0.417361	-0.574159	-0.629908	-0.581985	-0.629556	-0.519537	-0.642315	-0.639303	-0.486076	-0.522909	-0.415639	-0.509159	-0.404017	-0.509131	0.743128	0.707856
GLOBAL_GENOMIC_NER_(GG_NER)	0.68224	-0.532088	-0.492	-0.602705	-0.331722	-0.443753	-0.463841	-0.462074	-0.491757	-0.511782	-0.421969	-0.449289	-0.460018	-0.448054	-0.499826	-0.475536	-0.537083	-0.409661	-0.514514	-0.519753	-0.422284	-0.481595	-0.483344	-0.541221	-0.538643	-0.572608	-0.46881	-0.459991	-0.559534	-0.618854	-0.504506	-0.554557	-0.363226	-0.376435	-0.463282	-0.56434	-0.500277	-0.542934	-0.499583	-0.615003	-0.580245	-0.482379	-0.497284	-0.406821	-0.434916	-0.38474	-0.458305	0.789717	0.771765
RNA_POLYMERASE_I_TRANSCRIPTION_TERMINATION	0.764948	-0.593724	-0.504452	-0.600586	-0.412393	-0.490134	-0.486031	-0.486157	-0.555882	-0.538886	-0.385605	-0.419507	-0.485634	-0.500124	-0.522882	-0.495246	-0.545522	-0.426324	-0.532232	-0.529653	-0.449352	-0.462642	-0.461696	-0.540076	-0.525956	-0.535279	-0.434971	-0.416117	-0.519798	-0.544052	-0.538742	-0.511575	-0.393053	-0.445989	-0.45955	-0.534233	-0.464211	-0.483831	-0.463319	-0.572968	-0.595708	-0.47779	-0.455312	-0.424511	-0.429714	-0.389825	-0.470018	0.8127	0.835394
DNA_STRAND_ELONGATION	0.647274	-0.554007	-0.512819	-0.625499	-0.363551	-0.471596	-0.469071	-0.486906	-0.541618	-0.574402	-0.438244	-0.426261	-0.52299	-0.452282	-0.495309	-0.485968	-0.563113	-0.386741	-0.492361	-0.505471	-0.38886	-0.424782	-0.43782	-0.545062	-0.548597	-0.568803	-0.53326	-0.474301	-0.587278	-0.629042	-0.516994	-0.545693	-0.413178	-0.349061	-0.494786	-0.566413	-0.513685	-0.554097	-0.479287	-0.587792	-0.598557	-0.441273	-0.475987	-0.376904	-0.449451	-0.359719	-0.439416	0.732372	0.718883
TRANSCRIPTION_COUPLED_NER_(TC_NER)	0.738981	-0.551428	-0.473516	-0.586917	-0.37126	-0.478629	-0.448162	-0.442175	-0.53344	-0.536019	-0.391385	-0.440353	-0.458513	-0.481288	-0.493885	-0.455168	-0.538652	-0.388103	-0.489304	-0.501386	-0.409796	-0.438749	-0.43809	-0.525524	-0.495318	-0.536253	-0.474102	-0.448045	-0.556162	-0.61018	-0.482614	-0.524261	-0.359042	-0.335239	-0.446349	-0.524712	-0.469089	-0.50355	-0.45157	-0.579019	-0.559092	-0.449433	-0.436828	-0.372865	-0.406064	-0.357275	-0.437594	0.817199	0.80206
NUCLEOTIDE_EXCISION_REPAIR	0.729026	-0.534838	-0.459198	-0.586863	-0.361315	-0.472245	-0.450136	-0.435818	-0.519185	-0.525938	-0.398039	-0.432653	-0.45625	-0.466474	-0.493344	-0.452003	-0.538147	-0.393062	-0.488033	-0.499033	-0.413899	-0.440705	-0.445619	-0.523919	-0.500151	-0.53665	-0.454951	-0.451426	-0.545847	-0.604878	-0.486608	-0.531213	-0.359457	-0.333517	-0.440867	-0.526389	-0.471028	-0.503713	-0.454744	-0.57974	-0.553745	-0.459703	-0.442292	-0.377761	-0.401862	-0.35897	-0.438469	0.804666	0.789338
FORMATION_OF_INCISION_COMPLEX_IN_GG_NER	0.689507	-0.534982	-0.408805	-0.545739	-0.353975	-0.460352	-0.470974	-0.412637	-0.481424	-0.458783	-0.40133	-0.445826	-0.398706	-0.448558	-0.436612	-0.471893	-0.490756	-0.422447	-0.500061	-0.50566	-0.463896	-0.488754	-0.489827	-0.516155	-0.490756	-0.522755	-0.394613	-0.418029	-0.516354	-0.559029	-0.475365	-0.500782	-0.360738	-0.387481	-0.427595	-0.485535	-0.443825	-0.467583	-0.463084	-0.545739	-0.517147	-0.468088	-0.482984	-0.425675	-0.407614	-0.416667	-0.456809	0.762315	0.747907
DUAL_INCISION_REACTION_IN_GG_NER	0.690219	-0.537966	-0.406551	-0.543079	-0.355355	-0.464518	-0.468882	-0.411023	-0.483011	-0.456493	-0.398138	-0.444456	-0.398237	-0.44763	-0.434412	-0.467908	-0.489475	-0.423745	-0.498429	-0.503695	-0.463066	-0.486482	-0.485625	-0.516092	-0.489701	-0.522467	-0.390988	-0.415197	-0.514424	-0.558082	-0.471388	-0.500268	-0.362469	-0.380412	-0.428677	-0.481866	-0.440642	-0.463021	-0.46083	-0.541393	-0.515831	-0.468287	-0.478106	-0.42407	-0.40646	-0.414142	-0.455979	0.763118	0.749043
MITOCHONDRIAL_TRNA_AMINOACYLATION	0.637815	-0.467214	-0.445745	-0.549093	-0.265117	-0.362505	-0.382981	-0.377941	-0.425936	-0.449469	-0.340099	-0.347826	-0.343471	-0.377815	-0.419742	-0.403954	-0.473579	-0.320262	-0.448513	-0.433528	-0.316629	-0.390149	-0.402746	-0.457701	-0.445141	-0.479747	-0.415062	-0.412637	-0.490927	-0.56232	-0.452823	-0.53032	-0.261051	-0.322751	-0.350206	-0.446205	-0.397823	-0.443131	-0.382648	-0.485111	-0.537561	-0.420328	-0.397552	-0.310488	-0.351928	-0.311607	-0.361351	0.785091	0.801465
RNA_POLYMERASE_III_TRANSCRIPTION_INITIATION_FROM_TYPE_2_PROMOTER	0.626184	-0.47898	-0.44194	-0.499574	-0.303726	-0.391655	-0.408047	-0.335897	-0.448513	-0.447927	-0.384235	-0.361107	-0.338882	-0.392485	-0.443987	-0.402051	-0.440786	-0.377905	-0.482217	-0.483984	-0.378157	-0.437883	-0.440173	-0.490368	-0.489584	-0.50474	-0.436179	-0.449803	-0.509276	-0.572139	-0.463986	-0.506048	-0.33532	-0.355111	-0.373216	-0.486022	-0.423907	-0.447296	-0.410978	-0.515768	-0.54242	-0.451813	-0.399355	-0.375074	-0.365904	-0.329622	-0.353651	0.752893	0.755571
RNA_POLYMERASE_III_TRANSCRIPTION_INITIATION_FROM_TYPE_1_PROMOTER	0.645533	-0.482803	-0.471289	-0.514956	-0.300255	-0.395785	-0.413547	-0.354895	-0.45826	-0.472975	-0.388184	-0.361576	-0.356356	-0.398589	-0.445439	-0.411798	-0.450028	-0.381259	-0.481343	-0.487167	-0.372017	-0.438514	-0.44249	-0.499042	-0.503487	-0.524424	-0.452363	-0.458341	-0.535541	-0.588215	-0.472047	-0.499862	-0.347177	-0.355346	-0.394108	-0.489989	-0.431698	-0.459847	-0.416757	-0.513613	-0.549201	-0.449009	-0.407488	-0.370106	-0.380826	-0.326457	-0.365634	0.781412	0.780105
RNA_POLYMERASE_I_PROMOTER_ESCAPE	0.692374	-0.516191	-0.447215	-0.540978	-0.300778	-0.395631	-0.417208	-0.410184	-0.46798	-0.467953	-0.329189	-0.353074	-0.405216	-0.413304	-0.453698	-0.420039	-0.48155	-0.369357	-0.477754	-0.474634	-0.364164	-0.409165	-0.407894	-0.482803	-0.473895	-0.486383	-0.410437	-0.38024	-0.490404	-0.52391	-0.485445	-0.479801	-0.330108	-0.375146	-0.410112	-0.496635	-0.41288	-0.442157	-0.385966	-0.523206	-0.539003	-0.434736	-0.411897	-0.356328	-0.372279	-0.330875	-0.396722	0.804242	0.806758
RESOLUTION_OF_ABASIC_SITES_(AP_SITES)	0.663269	-0.467051	-0.416766	-0.522422	-0.245551	-0.363244	-0.361666	-0.367202	-0.426567	-0.435196	-0.323373	-0.328909	-0.391204	-0.348664	-0.409156	-0.381989	-0.452183	-0.286901	-0.408056	-0.414323	-0.294042	-0.352118	-0.358754	-0.441922	-0.449902	-0.472398	-0.431995	-0.379429	-0.495598	-0.558966	-0.424277	-0.476961	-0.270194	-0.289282	-0.378139	-0.470288	-0.39473	-0.448937	-0.390799	-0.51978	-0.514595	-0.370025	-0.39335	-0.279363	-0.326971	-0.268571	-0.333508	0.805081	0.771305
BASE_EXCISION_REPAIR	0.659076	-0.457873	-0.409382	-0.512179	-0.233199	-0.352217	-0.352487	-0.356608	-0.417902	-0.426369	-0.31322	-0.316286	-0.381412	-0.338277	-0.397155	-0.37108	-0.44121	-0.277849	-0.400771	-0.406505	-0.283475	-0.342154	-0.350441	-0.434907	-0.444582	-0.467268	-0.424142	-0.370629	-0.490206	-0.552753	-0.416144	-0.469107	-0.262448	-0.279742	-0.368014	-0.460181	-0.384153	-0.438848	-0.37859	-0.508681	-0.506481	-0.359962	-0.382278	-0.268012	-0.317648	-0.255848	-0.322607	0.802466	0.766625
RNA_POLYMERASE_I_TRANSCRIPTION_INITIATION	0.656029	-0.462895	-0.357573	-0.476104	-0.23108	-0.314591	-0.371521	-0.379158	-0.380114	-0.392476	-0.310263	-0.304213	-0.325447	-0.365679	-0.401772	-0.360837	-0.403214	-0.363289	-0.459369	-0.445448	-0.33504	-0.402953	-0.401321	-0.444438	-0.453905	-0.461362	-0.376435	-0.359647	-0.425548	-0.46908	-0.440137	-0.440967	-0.234786	-0.346446	-0.366905	-0.4435	-0.350603	-0.394315	-0.396993	-0.476564	-0.480784	-0.424908	-0.397768	-0.354002	-0.351279	-0.307982	-0.360233	0.786399	0.79455
SUMO_E3_LIGASES_SUMOYLATE_TARGET_PROTEINS	0.629304	-0.397471	-0.292924	-0.436909	-0.192606	-0.308063	-0.276992	-0.277353	-0.336871	-0.329847	-0.248302	-0.28215	-0.263431	-0.330866	-0.317738	-0.294737	-0.383495	-0.26959	-0.396867	-0.328666	-0.28407	-0.336582	-0.328774	-0.362027	-0.32203	-0.368699	-0.273232	-0.294692	-0.346473	-0.459198	-0.337583	-0.426017	-0.158813	-0.226707	-0.257075	-0.36044	-0.300832	-0.333778	-0.300047	-0.439064	-0.374812	-0.391754	-0.297144	-0.245885	-0.236264	-0.221441	-0.292906	0.80784	0.77639
SUMOYLATION_OF_DNA_DAMAGE_RESPONSE_AND_REPAIR_PROTEINS	0.627401	-0.398995	-0.293195	-0.43644	-0.192778	-0.307666	-0.276181	-0.275775	-0.338286	-0.32945	-0.246047	-0.281536	-0.26088	-0.331064	-0.315673	-0.292987	-0.382035	-0.268985	-0.397552	-0.330875	-0.283484	-0.335491	-0.328422	-0.364047	-0.324067	-0.370674	-0.272872	-0.296107	-0.348439	-0.45652	-0.338566	-0.42755	-0.160652	-0.227987	-0.257616	-0.358943	-0.298623	-0.33129	-0.298722	-0.437279	-0.376102	-0.389843	-0.298704	-0.246246	-0.235228	-0.220395	-0.292428	0.809923	0.776643
DNA_REPAIR	0.720332	-0.477743	-0.413703	-0.500411	-0.246762	-0.394826	-0.335665	-0.344913	-0.432199	-0.42445	-0.29309	-0.309361	-0.401468	-0.367787	-0.377114	-0.340886	-0.425782	-0.282206	-0.391181	-0.392582	-0.292237	-0.331658	-0.321587	-0.447129	-0.42591	-0.462617	-0.363761	-0.345853	-0.466624	-0.517653	-0.367689	-0.469484	-0.323145	-0.251768	-0.376878	-0.400057	-0.342836	-0.391681	-0.358265	-0.449245	-0.469474	-0.356874	-0.337428	-0.254981	-0.298135	-0.224436	-0.327387	0.819628	0.807001
DEACTIVATION_OF_THE_BETA_CATENIN_TRANSACTIVATING_COMPLEX	0.768194	-0.542565	-0.380898	-0.517048	-0.348863	-0.439524	-0.450903	-0.434808	-0.456259	-0.43708	-0.433546	-0.354137	-0.468566	-0.482289	-0.450209	-0.455068	-0.450416	-0.438974	-0.493235	-0.488484	-0.456502	-0.444231	-0.429525	-0.485319	-0.450145	-0.470406	-0.390249	-0.417136	-0.469369	-0.464238	-0.459378	-0.488817	-0.380096	-0.415928	-0.443067	-0.40142	-0.358763	-0.378527	-0.419399	-0.476077	-0.458206	-0.484399	-0.440705	-0.416126	-0.381566	-0.413096	-0.467863	0.736177	0.781439
SNRNP_ASSEMBLY	0.615707	-0.441174	-0.378635	-0.510114	-0.230719	-0.3477	-0.309776	-0.339341	-0.433618	-0.436089	-0.297901	-0.359069	-0.334689	-0.375714	-0.370764	-0.340171	-0.468359	-0.29672	-0.407416	-0.410473	-0.308884	-0.357762	-0.359015	-0.420463	-0.381836	-0.436512	-0.3983	-0.346699	-0.478935	-0.565818	-0.409715	-0.458738	-0.238627	-0.243442	-0.337132	-0.44543	-0.386831	-0.429552	-0.336068	-0.489872	-0.478827	-0.386029	-0.325952	-0.26097	-0.296783	-0.250348	-0.336663	0.828325	0.777707
METABOLISM_OF_NON_CODING_RNA	0.614282	-0.441724	-0.380195	-0.511999	-0.231657	-0.349016	-0.311994	-0.342939	-0.434222	-0.435872	-0.293555	-0.363605	-0.338124	-0.377409	-0.368266	-0.340468	-0.470721	-0.2959	-0.40729	-0.411158	-0.309001	-0.357861	-0.358718	-0.418696	-0.378825	-0.435169	-0.397823	-0.343958	-0.475689	-0.563528	-0.411293	-0.459423	-0.240863	-0.241756	-0.336113	-0.444699	-0.385154	-0.428875	-0.33294	-0.492424	-0.476194	-0.384658	-0.329279	-0.261051	-0.297487	-0.250592	-0.338981	0.823601	0.773775
GAP_FILLING_DNA_REPAIR_SYNTHESIS_AND_LIGATION_IN_GG_NER	0.560562	-0.455654	-0.477898	-0.538102	-0.235417	-0.353155	-0.376625	-0.411005	-0.420021	-0.472939	-0.382828	-0.372973	-0.425512	-0.393846	-0.437062	-0.40756	-0.471695	-0.349043	-0.460713	-0.439876	-0.317873	-0.407759	-0.417406	-0.481721	-0.500602	-0.534711	-0.475644	-0.428046	-0.547623	-0.585312	-0.439416	-0.523774	-0.324554	-0.315565	-0.43186	-0.518581	-0.452751	-0.502865	-0.410797	-0.548245	-0.509636	-0.430363	-0.424773	-0.315096	-0.387598	-0.293041	-0.377517	0.755093	0.711895
GAP_FILLING_DNA_REPAIR_SYNTHESIS_AND_LIGATION_IN_TC_NER	0.556883	-0.444005	-0.468602	-0.528733	-0.22365	-0.341018	-0.366057	-0.400717	-0.404801	-0.462687	-0.373027	-0.364849	-0.417406	-0.385497	-0.428425	-0.395532	-0.45991	-0.339783	-0.454383	-0.430715	-0.309172	-0.402322	-0.40986	-0.470577	-0.48953	-0.524108	-0.464716	-0.421428	-0.537588	-0.578604	-0.423799	-0.521196	-0.315267	-0.313689	-0.425305	-0.50896	-0.442418	-0.494335	-0.406839	-0.543034	-0.498817	-0.422429	-0.418497	-0.306115	-0.378888	-0.284782	-0.371224	0.753696	0.706774
RNA_POLYMERASE_III_ABORTIVE_AND_RETRACTIVE_INITIATION	0.591173	-0.411861	-0.395523	-0.399509	-0.214688	-0.304718	-0.319667	-0.293546	-0.390925	-0.375705	-0.251196	-0.27848	-0.214039	-0.314528	-0.333986	-0.34247	-0.329567	-0.348033	-0.430489	-0.42397	-0.313527	-0.377057	-0.377562	-0.442581	-0.458053	-0.468683	-0.429723	-0.352343	-0.469035	-0.476284	-0.400618	-0.329937	-0.2298	-0.254893	-0.27774	-0.378698	-0.312761	-0.361315	-0.333481	-0.395181	-0.478656	-0.392674	-0.320416	-0.317359	-0.328206	-0.262295	-0.275225	0.711742	0.713365
SUMOYLATION	0.598792	-0.36411	-0.26647	-0.403494	-0.14738	-0.266623	-0.239357	-0.244181	-0.299398	-0.294304	-0.213678	-0.250871	-0.231053	-0.292654	-0.278101	-0.259725	-0.348592	-0.235922	-0.366842	-0.299344	-0.244433	-0.305556	-0.300678	-0.330884	-0.299155	-0.346068	-0.252152	-0.2694	-0.327043	-0.44057	-0.305701	-0.401636	-0.126101	-0.19697	-0.229511	-0.339837	-0.273935	-0.31185	-0.269635	-0.416144	-0.347023	-0.358979	-0.267227	-0.207971	-0.204761	-0.186286	-0.258761	0.80509	0.765462
PROCESSING_OF_CAPPED_INTRON_CONTAINING_PRE_MRNA	0.57589	-0.37914	-0.2926	-0.433907	-0.177549	-0.296874	-0.270221	-0.245479	-0.365985	-0.354579	-0.227573	-0.289976	-0.2474	-0.300597	-0.305872	-0.263467	-0.393323	-0.242206	-0.355607	-0.357095	-0.25473	-0.300778	-0.304384	-0.350846	-0.319361	-0.368618	-0.305232	-0.300633	-0.413277	-0.507103	-0.357185	-0.389347	-0.152708	-0.178892	-0.256993	-0.393585	-0.32028	-0.357762	-0.29544	-0.442166	-0.41481	-0.330667	-0.28609	-0.216852	-0.227248	-0.199612	-0.2672	0.809409	0.751703
TRANSPORT_OF_THE_SLBP_DEPENDANT_MATURE_MRNA	0.572004	-0.363659	-0.277082	-0.430336	-0.162077	-0.26867	-0.235904	-0.241692	-0.326141	-0.299515	-0.200117	-0.252945	-0.224101	-0.299506	-0.298983	-0.260744	-0.375453	-0.239709	-0.355111	-0.331885	-0.241819	-0.317819	-0.311408	-0.335518	-0.296143	-0.341902	-0.282122	-0.303411	-0.351045	-0.470369	-0.326592	-0.422825	-0.126019	-0.21366	-0.222568	-0.365002	-0.301057	-0.338566	-0.275874	-0.444167	-0.389816	-0.376381	-0.262133	-0.213777	-0.20761	-0.195627	-0.249483	0.776462	0.74641
NUCLEAR_PORE_COMPLEX_(NPC)_DISASSEMBLY	0.545982	-0.333255	-0.267759	-0.405054	-0.1361	-0.236878	-0.191939	-0.220846	-0.291617	-0.267813	-0.175069	-0.248202	-0.217005	-0.287587	-0.27417	-0.238762	-0.348764	-0.209828	-0.337213	-0.297027	-0.217745	-0.29333	-0.287379	-0.302707	-0.267209	-0.316719	-0.252458	-0.273088	-0.324158	-0.440335	-0.290751	-0.399103	-0.113288	-0.192129	-0.210567	-0.329495	-0.270708	-0.313689	-0.237923	-0.410653	-0.353651	-0.355075	-0.237076	-0.172103	-0.175322	-0.160417	-0.226157	0.769466	0.723391
PKMTS_METHYLATE_HISTONE_LYSINES	0.543836	-0.351532	-0.229466	-0.377517	-0.167387	-0.255839	-0.301562	-0.23374	-0.305349	-0.298821	-0.244172	-0.221856	-0.224263	-0.242306	-0.308117	-0.274296	-0.330361	-0.258274	-0.332146	-0.361666	-0.271447	-0.326736	-0.338602	-0.344868	-0.353398	-0.36686	-0.303627	-0.310272	-0.35714	-0.476023	-0.358673	-0.388905	-0.199351	-0.26106	-0.267137	-0.382846	-0.307522	-0.336077	-0.310272	-0.414287	-0.399473	-0.333913	-0.311066	-0.260086	-0.242468	-0.236842	-0.251602	0.735717	0.718558
RNA_POLYMERASE_III_TRANSCRIPTION	0.585321	-0.394946	-0.378608	-0.383973	-0.198359	-0.288741	-0.302662	-0.276902	-0.376354	-0.35879	-0.234641	-0.265063	-0.195672	-0.298235	-0.318288	-0.326935	-0.313644	-0.332867	-0.412916	-0.407407	-0.29837	-0.36191	-0.364065	-0.426522	-0.440245	-0.451462	-0.417776	-0.339702	-0.451561	-0.46175	-0.388265	-0.314825	-0.213092	-0.241224	-0.259401	-0.36557	-0.298605	-0.348538	-0.318973	-0.384451	-0.46349	-0.380348	-0.304934	-0.300931	-0.310065	-0.248148	-0.258319	0.710245	0.71185
TRNA_AMINOACYLATION	0.540779	-0.300363	-0.263035	-0.374217	-0.0681604	-0.206492	-0.21458	-0.184437	-0.289498	-0.296423	-0.14701	-0.192056	-0.16223	-0.181083	-0.21705	-0.185646	-0.312391	-0.143863	-0.27664	-0.284268	-0.14178	-0.20669	-0.227077	-0.295205	-0.282384	-0.331425	-0.266966	-0.234587	-0.368771	-0.471451	-0.300147	-0.347537	-0.0944977	-0.0905033	-0.1835	-0.307928	-0.233776	-0.288678	-0.204139	-0.338602	-0.370115	-0.239862	-0.228808	-0.115903	-0.167009	-0.120682	-0.181273	0.783567	0.724852
MRNA_SPLICING	0.560877	-0.340856	-0.25107	-0.389789	-0.13802	-0.26106	-0.238104	-0.207051	-0.334644	-0.335545	-0.200532	-0.268796	-0.213335	-0.265198	-0.264594	-0.222767	-0.346284	-0.210946	-0.32927	-0.328206	-0.221793	-0.264576	-0.269085	-0.325077	-0.294755	-0.347222	-0.289579	-0.263007	-0.404369	-0.484057	-0.326565	-0.348664	-0.127282	-0.139625	-0.228312	-0.354552	-0.278525	-0.316854	-0.255966	-0.396118	-0.383621	-0.279237	-0.27059	-0.186493	-0.195888	-0.172581	-0.240214	0.816478	0.733634
MRNA_SPLICING_MAJOR_PATHWAY	0.559552	-0.338882	-0.253252	-0.389455	-0.135595	-0.25868	-0.236535	-0.205428	-0.335158	-0.337195	-0.200018	-0.266686	-0.212758	-0.261907	-0.263576	-0.221054	-0.345689	-0.205581	-0.326673	-0.327701	-0.216933	-0.260095	-0.265523	-0.32322	-0.293619	-0.345509	-0.290337	-0.26106	-0.406226	-0.485815	-0.324789	-0.349575	-0.126497	-0.137209	-0.228014	-0.353146	-0.276658	-0.315511	-0.253585	-0.394577	-0.383775	-0.271474	-0.267164	-0.181796	-0.193824	-0.16975	-0.237283	0.81251	0.726511
DOUBLE_STRAND_BREAK_REPAIR	0.516164	-0.308045	-0.271988	-0.299777	-0.066826	-0.180515	-0.190082	-0.187242	-0.191425	-0.187548	-0.188937	-0.148957	-0.222424	-0.220422	-0.251115	-0.209053	-0.217492	-0.191615	-0.298424	-0.238843	-0.162987	-0.264919	-0.250826	-0.285116	-0.290841	-0.314762	-0.196979	-0.282672	-0.27472	-0.326294	-0.22365	-0.380862	-0.167072	-0.237482	-0.251313	-0.255379	-0.204653	-0.238798	-0.236697	-0.289931	-0.284647	-0.264694	-0.243505	-0.176025	-0.181724	-0.148723	-0.188603	0.702211	0.707116
REGULATION_OF_GLUCOKINASE_BY_GLUCOKINASE_REGULATORY_PROTEIN	0.539923	-0.343128	-0.26253	-0.40481	-0.133287	-0.237229	-0.207529	-0.212434	-0.305989	-0.274603	-0.182805	-0.234146	-0.217158	-0.269166	-0.270888	-0.229132	-0.351992	-0.196601	-0.318062	-0.301724	-0.208232	-0.280202	-0.274576	-0.305845	-0.274134	-0.315961	-0.247977	-0.284647	-0.32716	-0.44515	-0.293889	-0.404982	-0.118941	-0.182174	-0.216608	-0.351387	-0.280689	-0.322228	-0.244497	-0.424899	-0.367816	-0.343904	-0.232613	-0.171832	-0.167928	-0.153141	-0.212876	0.758826	0.714699
TRANSPORT_OF_THE_SLBP_INDEPENDENT_MATURE_MRNA	0.564277	-0.354363	-0.28049	-0.418245	-0.140608	-0.252088	-0.217429	-0.226328	-0.310452	-0.283655	-0.186737	-0.228186	-0.216049	-0.273413	-0.290418	-0.246471	-0.358483	-0.206447	-0.331659	-0.309713	-0.212596	-0.288488	-0.282456	-0.315457	-0.28435	-0.328359	-0.266163	-0.287596	-0.336862	-0.453788	-0.305448	-0.416622	-0.115741	-0.19982	-0.21293	-0.35769	-0.290165	-0.333282	-0.260654	-0.434637	-0.38162	-0.349683	-0.239519	-0.18267	-0.185916	-0.164953	-0.221982	0.768338	0.738331
REV_MEDIATED_NUCLEAR_EXPORT_OF_HIV_RNA	0.521385	-0.331984	-0.284575	-0.406397	-0.113135	-0.225436	-0.215779	-0.215617	-0.297956	-0.276136	-0.179587	-0.237085	-0.213678	-0.252566	-0.268742	-0.229673	-0.355093	-0.199856	-0.321615	-0.30387	-0.203165	-0.281509	-0.286991	-0.312598	-0.287136	-0.333427	-0.248689	-0.282231	-0.346302	-0.465032	-0.3091	-0.411546	-0.114244	-0.176737	-0.228483	-0.366986	-0.293564	-0.338178	-0.252287	-0.427911	-0.372666	-0.347096	-0.245506	-0.168199	-0.18295	-0.158181	-0.218935	0.776985	0.719207
RNA_POLYMERASE_III_TRANSCRIPTION_INITIATION	0.570976	-0.396073	-0.410473	-0.410951	-0.191993	-0.294646	-0.332552	-0.269644	-0.370484	-0.359583	-0.294132	-0.270158	-0.257246	-0.27765	-0.368943	-0.321074	-0.34834	-0.289318	-0.410265	-0.411194	-0.278949	-0.353741	-0.355165	-0.411158	-0.421752	-0.438009	-0.371332	-0.39546	-0.442112	-0.49613	-0.401817	-0.442454	-0.258139	-0.261475	-0.278669	-0.425134	-0.343002	-0.385407	-0.335194	-0.442725	-0.470559	-0.341262	-0.326953	-0.282988	-0.282213	-0.233226	-0.264667	0.724527	0.700769
NEP_NS2_INTERACTS_WITH_THE_CELLULAR_EXPORT_MACHINERY	0.554818	-0.353993	-0.270212	-0.408886	-0.131907	-0.249086	-0.207285	-0.213507	-0.313482	-0.280328	-0.17378	-0.219809	-0.216897	-0.279607	-0.262971	-0.221369	-0.35659	-0.20422	-0.316466	-0.296865	-0.208124	-0.275288	-0.270987	-0.306909	-0.265451	-0.314943	-0.24822	-0.266199	-0.336267	-0.444339	-0.294773	-0.386678	-0.113973	-0.164953	-0.221865	-0.325555	-0.259275	-0.301472	-0.234281	-0.396542	-0.360936	-0.351	-0.222505	-0.163104	-0.175655	-0.151816	-0.22237	0.773685	0.724762
TRANSPORT_OF_MATURE_MRNAS_DERIVED_FROM_INTRONLESS_TRANSCRIPTS	0.557343	-0.358159	-0.275225	-0.419345	-0.151446	-0.26115	-0.228303	-0.22769	-0.321777	-0.295683	-0.18946	-0.241629	-0.210639	-0.277795	-0.288759	-0.244019	-0.364777	-0.226238	-0.34146	-0.325465	-0.231044	-0.304195	-0.298343	-0.3256	-0.287605	-0.330631	-0.275838	-0.295133	-0.348583	-0.464545	-0.311715	-0.411843	-0.122864	-0.201343	-0.217213	-0.361333	-0.290319	-0.331542	-0.274585	-0.438316	-0.384703	-0.36337	-0.252936	-0.200929	-0.193012	-0.179379	-0.234732	0.770611	0.734653
PCNA_DEPENDENT_LONG_PATCH_BASE_EXCISION_REPAIR	0.523846	-0.303942	-0.289597	-0.348132	-0.0579176	-0.195726	-0.170841	-0.178919	-0.274612	-0.304655	-0.152357	-0.160156	-0.232559	-0.184338	-0.226184	-0.193905	-0.286045	-0.100521	-0.245831	-0.245371	-0.0952731	-0.168199	-0.175232	-0.273034	-0.2782	-0.314203	-0.300742	-0.234272	-0.384126	-0.444781	-0.237238	-0.343985	-0.120564	-0.0932534	-0.231828	-0.330325	-0.246561	-0.309334	-0.215923	-0.383288	-0.335311	-0.189748	-0.227708	-0.0768704	-0.143764	-0.0763925	-0.150283	0.746645	0.664531
RESOLUTION_OF_AP_SITES_VIA_THE_MULTIPLE_NUCLEOTIDE_PATCH_REPLACEMENT_PATHWAY	0.533386	-0.316448	-0.299146	-0.368979	-0.0768704	-0.210306	-0.192381	-0.205428	-0.28911	-0.319658	-0.174059	-0.180263	-0.248311	-0.204634	-0.243442	-0.214048	-0.308216	-0.122864	-0.263801	-0.259861	-0.114731	-0.187278	-0.19312	-0.291806	-0.299281	-0.333715	-0.323617	-0.247102	-0.402917	-0.46156	-0.25629	-0.368861	-0.137822	-0.118491	-0.258517	-0.347366	-0.263864	-0.32643	-0.227536	-0.395271	-0.349305	-0.211217	-0.240944	-0.0965805	-0.165629	-0.0964452	-0.173546	0.767969	0.686946
TRANSPORT_OF_MATURE_MRNA_DERIVED_FROM_AN_INTRONLESS_TRANSCRIPT	0.548903	-0.363668	-0.27894	-0.428163	-0.155603	-0.262205	-0.233009	-0.229448	-0.330009	-0.296324	-0.19257	-0.237464	-0.221018	-0.270212	-0.28077	-0.241341	-0.373496	-0.209467	-0.329594	-0.32487	-0.227852	-0.293592	-0.289345	-0.32349	-0.292365	-0.331804	-0.269067	-0.297974	-0.346555	-0.469315	-0.310687	-0.404251	-0.129644	-0.196141	-0.223704	-0.368086	-0.292744	-0.334743	-0.276298	-0.442256	-0.396542	-0.357456	-0.247003	-0.191497	-0.189144	-0.167874	-0.228898	0.756743	0.71845
INTERACTIONS_OF_VPR_WITH_HOST_CELLULAR_PROTEINS	0.492902	-0.289976	-0.245606	-0.36603	-0.0512815	-0.185249	-0.175655	-0.178207	-0.243018	-0.237473	-0.149507	-0.212407	-0.176972	-0.20229	-0.21944	-0.190109	-0.311426	-0.152853	-0.287722	-0.263413	-0.151482	-0.2397	-0.239132	-0.264243	-0.239231	-0.295774	-0.238906	-0.246129	-0.322607	-0.454906	-0.267921	-0.389212	-0.0839664	-0.115966	-0.184374	-0.324419	-0.254487	-0.310597	-0.203697	-0.381304	-0.326069	-0.287623	-0.20303	-0.117652	-0.14591	-0.111214	-0.179803	0.765435	0.709866
VIRAL_MESSENGER_RNA_SYNTHESIS	0.591344	-0.347105	-0.247535	-0.402592	-0.141825	-0.273647	-0.223073	-0.213281	-0.340405	-0.320416	-0.151753	-0.220918	-0.208935	-0.276947	-0.255271	-0.211298	-0.359908	-0.195582	-0.304177	-0.304862	-0.1989	-0.246724	-0.242666	-0.311787	-0.264856	-0.31689	-0.257724	-0.245551	-0.346401	-0.458648	-0.300156	-0.364389	-0.113685	-0.117382	-0.197223	-0.314086	-0.245714	-0.282005	-0.201939	-0.389969	-0.351811	-0.311417	-0.209224	-0.157244	-0.169263	-0.131267	-0.216311	0.782188	0.735906
TRANSPORT_OF_MATURE_MRNA_DERIVED_FROM_AN_INTRON_CONTAINING_TRANSCRIPT	0.507247	-0.291689	-0.227347	-0.356906	-0.082154	-0.192065	-0.173374	-0.165918	-0.268309	-0.228736	-0.133503	-0.18304	-0.16553	-0.206266	-0.225021	-0.177846	-0.311688	-0.151365	-0.264423	-0.267741	-0.165683	-0.229836	-0.231495	-0.263612	-0.238122	-0.276181	-0.203435	-0.240214	-0.294664	-0.430607	-0.266416	-0.358159	-0.0701801	-0.126326	-0.165368	-0.333246	-0.245524	-0.284611	-0.19862	-0.393053	-0.341785	-0.292834	-0.189685	-0.128228	-0.130555	-0.110962	-0.167387	0.747483	0.70112
TRANSPORT_OF_MATURE_TRANSCRIPT_TO_CYTOPLASM	0.508978	-0.289372	-0.216699	-0.347059	-0.0844983	-0.200947	-0.178189	-0.159867	-0.260077	-0.227942	-0.132223	-0.179343	-0.153448	-0.201109	-0.22622	-0.172427	-0.302978	-0.166332	-0.277299	-0.269274	-0.179181	-0.242856	-0.241368	-0.26381	-0.23456	-0.274576	-0.202939	-0.236796	-0.292203	-0.430228	-0.261781	-0.357239	-0.0702793	-0.131583	-0.159128	-0.319613	-0.237725	-0.275153	-0.221315	-0.383324	-0.326637	-0.300751	-0.199098	-0.144648	-0.13766	-0.120763	-0.17635	0.74926	0.705611
INTERACTIONS_OF_REV_WITH_HOST_CELLULAR_PROTEINS	0.444113	-0.237401	-0.202678	-0.301607	-1.35e-05	-0.117436	-0.113694	-0.113279	-0.193301	-0.169281	-0.0840115	-0.138228	-0.108789	-0.151698	-0.167009	-0.121268	-0.250267	-0.112954	-0.235372	-0.204084	-0.100602	-0.194103	-0.197557	-0.221261	-0.202083	-0.248103	-0.160381	-0.200929	-0.255794	-0.380817	-0.213426	-0.345067	-0.0254672	-0.0947411	-0.136884	-0.277704	-0.198116	-0.248139	-0.153006	-0.336618	-0.270455	-0.270121	-0.149733	-0.0715145	-0.0852557	-0.0610554	-0.117643	0.742759	0.677118
GENERATION_OF_SECOND_MESSENGER_MOLECULES	0.599207	-0.390808	-0.420977	-0.452913	-0.200848	-0.336213	-0.285918	-0.302392	-0.35622	-0.398463	-0.246444	-0.29663	-0.317621	-0.293005	-0.294403	-0.294087	-0.381737	-0.201064	-0.365264	-0.3201	-0.246453	-0.269905	-0.304042	-0.352713	-0.33184	-0.390763	-0.323932	-0.268706	-0.415702	-0.496364	-0.301183	-0.398724	-0.211325	-0.212695	-0.296729	-0.333931	-0.297649	-0.352911	-0.363731	-0.407146	-0.397868	-0.336429	-0.337069	-0.190533	-0.252395	-0.244677	-0.306233	0.754462	0.686054
LATE_PHASE_OF_HIV_LIFE_CYCLE	0.53307	-0.261962	-0.169461	-0.323905	-0.0478191	-0.184293	-0.141059	-0.146766	-0.231053	-0.228114	-0.111557	-0.188838	-0.13747	-0.227401	-0.156513	-0.152339	-0.27619	-0.160219	-0.269932	-0.228005	-0.142736	-0.225273	-0.213651	-0.243577	-0.196754	-0.265027	-0.189054	-0.190037	-0.29122	-0.402015	-0.232775	-0.325546	-0.0489191	-0.0874287	-0.148056	-0.230945	-0.179154	-0.218556	-0.163303	-0.311111	-0.272691	-0.259112	-0.182571	-0.103108	-0.118337	-0.102991	-0.177928	0.764876	0.709875
HIV_LIFE_CYCLE	0.532962	-0.264315	-0.18946	-0.335843	-0.0440232	-0.185871	-0.147542	-0.164547	-0.23557	-0.24364	-0.118959	-0.20303	-0.166395	-0.230945	-0.166738	-0.160904	-0.285395	-0.162284	-0.278768	-0.238185	-0.142069	-0.227816	-0.213344	-0.250375	-0.209945	-0.276695	-0.207051	-0.196078	-0.309253	-0.418515	-0.238582	-0.327079	-0.0612267	-0.0874738	-0.16599	-0.25052	-0.19001	-0.236165	-0.176602	-0.325059	-0.282618	-0.259266	-0.189685	-0.108131	-0.129806	-0.105444	-0.188522	0.776931	0.713491
NUCLEAR_IMPORT_OF_REV_PROTEIN	0.488312	-0.279553	-0.205175	-0.328729	-0.0474495	-0.160805	-0.124838	-0.133332	-0.232928	-0.196799	-0.103235	-0.1559	-0.136929	-0.192462	-0.18992	-0.140338	-0.28004	-0.124414	-0.246949	-0.221189	-0.125857	-0.206934	-0.198765	-0.236174	-0.201866	-0.245786	-0.184194	-0.213344	-0.26161	-0.38391	-0.215238	-0.343534	-0.0434912	-0.106841	-0.147479	-0.285783	-0.208692	-0.255939	-0.164024	-0.359971	-0.29168	-0.281554	-0.148822	-0.0918829	-0.0916755	-0.072317	-0.130762	0.741641	0.689327
VPR_MEDIATED_NUCLEAR_IMPORT_OF_PICS	0.442941	-0.23741	-0.211992	-0.306197	-0.00186191	-0.126362	-0.121646	-0.131556	-0.185429	-0.173086	-0.0924689	-0.156802	-0.124712	-0.155783	-0.181805	-0.142078	-0.25097	-0.119194	-0.249005	-0.208313	-0.104605	-0.209224	-0.204445	-0.213714	-0.196384	-0.249988	-0.186475	-0.211424	-0.264098	-0.395929	-0.217925	-0.353272	-0.0291369	-0.0953092	-0.136046	-0.289246	-0.216365	-0.272177	-0.168217	-0.349954	-0.272655	-0.270085	-0.156991	-0.082145	-0.103514	-0.0726596	-0.127994	0.732101	0.682898
ACTIVATION_OF_ATR_IN_RESPONSE_TO_REPLICATION_STRESS	0.606537	-0.547262	-0.455204	-0.549462	-0.352487	-0.47256	-0.40316	-0.432049	-0.49154	-0.513234	-0.401573	-0.388355	-0.463364	-0.437468	-0.452977	-0.438108	-0.497085	-0.362333	-0.466195	-0.44836	-0.378338	-0.402872	-0.423168	-0.505669	-0.487212	-0.497446	-0.440705	-0.396272	-0.477538	-0.547109	-0.422979	-0.509871	-0.395983	-0.32184	-0.466799	-0.520348	-0.461939	-0.477213	-0.447125	-0.550815	-0.513928	-0.428506	-0.428641	-0.380132	-0.41141	-0.349458	-0.408426	0.646183	0.673926
TAT_MEDIATED_ELONGATION_OF_THE_HIV_1_TRANSCRIPT	0.67334	-0.397128	-0.268084	-0.406848	-0.217492	-0.339332	-0.273404	-0.244325	-0.379546	-0.348529	-0.205392	-0.28068	-0.249771	-0.33156	-0.2815	-0.266722	-0.365372	-0.228655	-0.356581	-0.327232	-0.257075	-0.268129	-0.268868	-0.356148	-0.29241	-0.350215	-0.243072	-0.258319	-0.356247	-0.421076	-0.315024	-0.38061	-0.167649	-0.169732	-0.2243	-0.303411	-0.254884	-0.279309	-0.253207	-0.390754	-0.373658	-0.298109	-0.260492	-0.209512	-0.194464	-0.209233	-0.270356	0.7477	0.71717
RNA_POLYMERASE_III_CHAIN_ELONGATION	0.458188	-0.331398	-0.307053	-0.29727	-0.142556	-0.217285	-0.290544	-0.179857	-0.294268	-0.295214	-0.260925	-0.208791	-0.171562	-0.247562	-0.284494	-0.231215	-0.247914	-0.273881	-0.344887	-0.355697	-0.237842	-0.31598	-0.32267	-0.365047	-0.379384	-0.379221	-0.321642	-0.342768	-0.414061	-0.44827	-0.333472	-0.397976	-0.214453	-0.242486	-0.268102	-0.363307	-0.281392	-0.302473	-0.273935	-0.353542	-0.379609	-0.294529	-0.26702	-0.260645	-0.252792	-0.213344	-0.21449	0.661998	0.633623
EFFECTS_OF_PIP2_HYDROLYSIS	0.57809	-0.421067	-0.298235	-0.420129	-0.222758	-0.328855	-0.281239	-0.302455	-0.316124	-0.287992	-0.196078	-0.207529	-0.272376	-0.286459	-0.280626	-0.291067	-0.354615	-0.279625	-0.38446	-0.363911	-0.306287	-0.328458	-0.334581	-0.384722	-0.390186	-0.385677	-0.255722	-0.229205	-0.275595	-0.348989	-0.322643	-0.321552	-0.235282	-0.295287	-0.284773	-0.347141	-0.27215	-0.312265	-0.341073	-0.421166	-0.353515	-0.387868	-0.30039	-0.286631	-0.274513	-0.25317	-0.288155	0.638618	0.684719
FORMATION_OF_HIV_1_ELONGATION_COMPLEX_CONTAINING_HIV_1_TAT	0.670563	-0.393756	-0.267353	-0.405739	-0.212776	-0.335654	-0.267579	-0.240394	-0.379339	-0.345527	-0.196312	-0.276965	-0.246507	-0.328161	-0.27536	-0.26289	-0.367103	-0.221775	-0.350702	-0.322895	-0.25024	-0.26179	-0.261925	-0.351063	-0.286802	-0.344868	-0.23576	-0.251484	-0.353119	-0.422023	-0.312652	-0.373487	-0.163023	-0.160715	-0.220116	-0.301598	-0.251917	-0.276045	-0.24511	-0.388184	-0.371864	-0.293871	-0.25455	-0.201244	-0.18744	-0.202462	-0.26509	0.748845	0.716953
HIV_TRANSCRIPTION_ELONGATION	0.670058	-0.390411	-0.264162	-0.402836	-0.212154	-0.334076	-0.266623	-0.237797	-0.375561	-0.344814	-0.198648	-0.276496	-0.245497	-0.326006	-0.276577	-0.260997	-0.364579	-0.220413	-0.349413	-0.32148	-0.250384	-0.261141	-0.260816	-0.349575	-0.285747	-0.343173	-0.237428	-0.252368	-0.351928	-0.421329	-0.309271	-0.373252	-0.161346	-0.15939	-0.219322	-0.30378	-0.253793	-0.278092	-0.244037	-0.390032	-0.369592	-0.292573	-0.252693	-0.200667	-0.185952	-0.201993	-0.262836	0.745968	0.710975
FORMATION_OF_RNA_POL_II_ELONGATION_COMPLEX	0.660636	-0.377635	-0.258139	-0.392674	-0.20468	-0.325889	-0.245687	-0.220828	-0.357726	-0.320966	-0.181787	-0.267822	-0.233713	-0.318125	-0.263278	-0.247941	-0.353551	-0.209675	-0.344219	-0.306855	-0.242558	-0.258851	-0.252602	-0.329315	-0.264657	-0.325528	-0.224164	-0.242612	-0.330559	-0.409941	-0.296585	-0.361865	-0.148966	-0.145757	-0.197061	-0.287938	-0.237978	-0.266794	-0.233541	-0.37859	-0.357104	-0.288569	-0.241611	-0.186511	-0.171535	-0.182391	-0.251944	0.744896	0.714068
RNA_POLYMERASE_II_TRANSCRIPTION_ELONGATION	0.661006	-0.380439	-0.262421	-0.392909	-0.20449	-0.326574	-0.247706	-0.221063	-0.359665	-0.32148	-0.180876	-0.267976	-0.234082	-0.315889	-0.262106	-0.247373	-0.353245	-0.207321	-0.341794	-0.305773	-0.239222	-0.254775	-0.250961	-0.329784	-0.265559	-0.327385	-0.225273	-0.242747	-0.329757	-0.408489	-0.295251	-0.364065	-0.151726	-0.144828	-0.19798	-0.28847	-0.23933	-0.268814	-0.235606	-0.379203	-0.359421	-0.283168	-0.239249	-0.183716	-0.170904	-0.180741	-0.250511	0.745166	0.71588
FORMATION_OF_HIV_ELONGATION_COMPLEX_IN_THE_ABSENCE_OF_HIV_TAT	0.655641	-0.374055	-0.257634	-0.389536	-0.203426	-0.325312	-0.241467	-0.219485	-0.355896	-0.32019	-0.177991	-0.267191	-0.231828	-0.316773	-0.260582	-0.245263	-0.349413	-0.209089	-0.343029	-0.304511	-0.242576	-0.257147	-0.251448	-0.328278	-0.26399	-0.32514	-0.221279	-0.236959	-0.327557	-0.406767	-0.290787	-0.35934	-0.149967	-0.146442	-0.192796	-0.283998	-0.234119	-0.262935	-0.234236	-0.374975	-0.353732	-0.287632	-0.23823	-0.185898	-0.170372	-0.181516	-0.250529	0.744778	0.71396
DEADENYLATION_DEPENDENT_MRNA_DECAY	0.441417	-0.187061	-0.0708563	-0.198206	0.0556725	-0.0774114	-0.0584947	-0.0190294	-0.165007	-0.171562	0.00225864	-0.067385	-0.0119063	-0.0958862	-0.0361067	-0.0309402	-0.148696	-0.0802786	-0.191371	-0.164439	-0.0475757	-0.127219	-0.129653	-0.189379	-0.167459	-0.219954	-0.127002	-0.0838852	-0.253333	-0.37052	-0.172896	-0.187629	0.0287131	0.00140207	-0.0360075	-0.15526	-0.0748146	-0.117823	-0.0853639	-0.203562	-0.204941	-0.15535	-0.116363	-0.0341501	-0.0290557	0.00800216	-0.0670333	0.76842	0.683511
NUCLEAR_ENVELOPE_BREAKDOWN	0.497879	-0.27985	-0.220098	-0.352839	-0.078872	-0.18341	-0.13729	-0.169975	-0.225057	-0.193941	-0.0860402	-0.183752	-0.167928	-0.224155	-0.196799	-0.167622	-0.295737	-0.150644	-0.281104	-0.24089	-0.159543	-0.237987	-0.228889	-0.242576	-0.206176	-0.257039	-0.185267	-0.206807	-0.26243	-0.391881	-0.212831	-0.330478	-0.096869	-0.125019	-0.172851	-0.245975	-0.202579	-0.241891	-0.170489	-0.320821	-0.277758	-0.303546	-0.175755	-0.101882	-0.115344	-0.097933	-0.171138	0.735455	0.696161
TRANSCRIPTION_OF_THE_HIV_GENOME	0.614246	-0.345121	-0.211289	-0.385542	-0.153908	-0.291148	-0.21302	-0.212235	-0.324852	-0.30002	-0.159525	-0.245957	-0.191155	-0.29837	-0.218015	-0.224507	-0.342164	-0.204084	-0.332489	-0.269716	-0.204923	-0.257805	-0.25006	-0.297333	-0.234299	-0.301337	-0.214652	-0.219908	-0.312589	-0.417253	-0.27949	-0.326808	-0.0849041	-0.130023	-0.176701	-0.257598	-0.213083	-0.239024	-0.213335	-0.358015	-0.323806	-0.295287	-0.226959	-0.165827	-0.163555	-0.166062	-0.239456	0.753281	0.716475
MITOTIC_PROMETAPHASE	0.477502	-0.210522	-0.0506413	-0.245029	0.0152875	-0.110655	-0.0994477	-0.0842188	-0.15077	-0.149643	-0.0629218	-0.0996281	-0.0432748	-0.131141	-0.0971846	-0.082154	-0.191651	-0.108852	-0.216672	-0.179388	-0.0873566	-0.176764	-0.16965	-0.217735	-0.185015	-0.230719	-0.17222	-0.116642	-0.214156	-0.354895	-0.174195	-0.261024	0.0199491	-0.0658522	-0.093578	-0.18001	-0.110583	-0.149246	-0.119446	-0.24942	-0.211352	-0.20193	-0.161517	-0.0871222	-0.077736	-0.0787819	-0.122638	0.734563	0.645885
MRNA_CAPPING	0.700336	-0.485562	-0.346131	-0.482993	-0.307702	-0.412429	-0.377319	-0.336537	-0.494326	-0.450813	-0.279995	-0.333454	-0.348475	-0.385596	-0.372495	-0.356085	-0.473165	-0.28755	-0.388545	-0.423889	-0.316701	-0.317711	-0.327539	-0.433384	-0.374551	-0.416956	-0.359304	-0.346582	-0.469044	-0.510069	-0.411005	-0.404738	-0.268219	-0.208773	-0.335356	-0.433816	-0.384974	-0.38978	-0.297766	-0.488493	-0.474111	-0.318666	-0.329531	-0.281789	-0.275865	-0.283457	-0.34	0.752253	0.714861
DUAL_INCISION_REACTION_IN_TC_NER	0.710543	-0.485463	-0.357735	-0.500728	-0.361982	-0.445835	-0.390717	-0.36521	-0.50126	-0.465726	-0.304312	-0.393522	-0.387778	-0.451768	-0.428812	-0.381079	-0.480874	-0.328792	-0.416631	-0.432716	-0.363226	-0.354201	-0.356752	-0.448297	-0.393305	-0.433699	-0.36768	-0.358763	-0.444988	-0.499385	-0.42727	-0.434204	-0.29663	-0.249861	-0.341577	-0.434763	-0.380592	-0.39601	-0.328287	-0.503884	-0.467529	-0.375984	-0.3576	-0.315177	-0.30818	-0.299001	-0.370457	0.734265	0.727187
FORMATION_OF_TRANSCRIPTION_COUPLED_NER_(TC_NER)_REPAIR_COMPLEX	0.711047	-0.485914	-0.357419	-0.504497	-0.362604	-0.446512	-0.392404	-0.367761	-0.502928	-0.46661	-0.30626	-0.393666	-0.388076	-0.451552	-0.426901	-0.382098	-0.485923	-0.329703	-0.415747	-0.434935	-0.365733	-0.355661	-0.360088	-0.454897	-0.4005	-0.440245	-0.365958	-0.357906	-0.447612	-0.504371	-0.428443	-0.436413	-0.299497	-0.251971	-0.342028	-0.437044	-0.383649	-0.397886	-0.330595	-0.506589	-0.471478	-0.37777	-0.357888	-0.317539	-0.311498	-0.297811	-0.372531	0.733021	0.725862
MRNA_SPLICING_MINOR_PATHWAY	0.609287	-0.419363	-0.278868	-0.443058	-0.242008	-0.343606	-0.318495	-0.268976	-0.44359	-0.451182	-0.27188	-0.309812	-0.290887	-0.338674	-0.31772	-0.278922	-0.414855	-0.268832	-0.364416	-0.404116	-0.293754	-0.293745	-0.304069	-0.416009	-0.361729	-0.408318	-0.374848	-0.305295	-0.497176	-0.552844	-0.398859	-0.369339	-0.254298	-0.18689	-0.301373	-0.390889	-0.333814	-0.346401	-0.281329	-0.416018	-0.440371	-0.292248	-0.323229	-0.258391	-0.2562	-0.239907	-0.311859	0.778852	0.693555
TRANSCRIPTIONAL_ACTIVITY_OF_SMAD2_SMAD3:SMAD4_HETEROTRIMER	0.601957	-0.359367	-0.219809	-0.365354	-0.183491	-0.285765	-0.174916	-0.230737	-0.248419	-0.241025	-0.22026	-0.221099	-0.202669	-0.356202	-0.240701	-0.254144	-0.300868	-0.277957	-0.363181	-0.263134	-0.2672	-0.318603	-0.296774	-0.308911	-0.240169	-0.300192	-0.235191	-0.254298	-0.293979	-0.329333	-0.220648	-0.350008	-0.141393	-0.200685	-0.250357	-0.174366	-0.171706	-0.201704	-0.240935	-0.267272	-0.264811	-0.375705	-0.271438	-0.217447	-0.214093	-0.223001	-0.282988	0.687965	0.706323
ANTIGEN_ACTIVATES_B_CELL_RECEPTOR_(BCR)_LEADING_TO_GENERATION_OF_SECOND_MESSENGERS	0.473949	-0.193544	-0.148777	-0.194942	0.02049	-0.0923247	-0.13069	-0.100367	-0.0831459	-0.11015	-0.130879	-0.0307328	-0.0853008	-0.122052	-0.15829	-0.0974371	-0.130654	-0.136533	-0.221081	-0.118662	-0.106463	-0.163952	-0.16681	-0.152862	-0.163231	-0.190208	-0.0922255	-0.183509	-0.14242	-0.220008	-0.144368	-0.295774	0.0191646	-0.159155	-0.125244	-0.119329	-0.0506233	-0.104082	-0.19312	-0.193553	-0.138147	-0.238032	-0.155089	-0.118301	-0.0896738	-0.0981764	-0.153276	0.659013	0.627302
RNA_POLYMERASE_II_PRE_TRANSCRIPTION_EVENTS	0.606672	-0.319839	-0.197349	-0.366481	-0.134116	-0.277073	-0.188928	-0.192147	-0.302211	-0.282555	-0.132926	-0.227014	-0.177657	-0.278642	-0.202398	-0.203534	-0.318531	-0.175196	-0.306467	-0.240448	-0.177891	-0.228168	-0.21953	-0.268192	-0.203994	-0.274747	-0.194013	-0.192643	-0.284593	-0.39014	-0.251656	-0.303906	-0.0644997	-0.106733	-0.146721	-0.231423	-0.183806	-0.215734	-0.188378	-0.339513	-0.297009	-0.277614	-0.205266	-0.135333	-0.136857	-0.135974	-0.217014	0.736862	0.699948
RESOLUTION_OF_SISTER_CHROMATID_COHESION	0.433807	-0.163582	-0.0111129	-0.185456	0.0783581	-0.0448617	-0.0430314	-0.0268377	-0.0954174	-0.0876541	-0.0116088	-0.0470978	0.00926448	-0.0820909	-0.0412551	-0.0340689	-0.132809	-0.0706039	-0.179857	-0.135505	-0.0333656	-0.141032	-0.132115	-0.17185	-0.142448	-0.191651	-0.124081	-0.0868607	-0.170669	-0.31964	-0.127525	-0.226491	0.0691703	-0.0226179	-0.0448076	-0.140229	-0.0643915	-0.10795	-0.0673579	-0.206789	-0.165692	-0.167018	-0.117643	-0.036314	-0.0304172	-0.026468	-0.0694317	0.720398	0.628754
RNA_POLYMERASE_II_TRANSCRIPTION	0.507779	-0.234876	-0.118878	-0.272394	-0.0154859	-0.158876	-0.107653	-0.099574	-0.214336	-0.206835	-0.0848139	-0.157334	-0.0834434	-0.174637	-0.12959	-0.105615	-0.235741	-0.118346	-0.240746	-0.198179	-0.111683	-0.174664	-0.168776	-0.213381	-0.158903	-0.221658	-0.169605	-0.152158	-0.256885	-0.377517	-0.192417	-0.270708	0.00516196	-0.0258819	-0.0959133	-0.207538	-0.139274	-0.168388	-0.114929	-0.288542	-0.238221	-0.19963	-0.155467	-0.0809909	-0.071226	-0.0744449	-0.141519	0.742614	0.666479
RNA_POL_II_CTD_PHOSPHORYLATION_AND_INTERACTION_WITH_CE	0.656065	-0.432464	-0.282988	-0.411041	-0.262962	-0.360575	-0.328359	-0.264892	-0.440453	-0.38959	-0.224759	-0.28838	-0.285909	-0.327214	-0.315628	-0.299515	-0.407687	-0.230719	-0.340306	-0.370421	-0.266289	-0.263648	-0.27417	-0.378139	-0.315799	-0.358024	-0.306422	-0.307928	-0.419138	-0.456917	-0.349169	-0.349025	-0.221162	-0.150003	-0.272042	-0.380141	-0.326664	-0.331506	-0.239366	-0.43598	-0.409039	-0.256813	-0.28618	-0.230323	-0.209873	-0.236219	-0.278976	0.722958	0.673079
EXPORT_OF_VIRAL_RIBONUCLEOPROTEINS_FROM_NUCLEUS	0.44854	-0.231341	-0.183166	-0.300624	0.000121723	-0.117634	-0.103199	-0.115759	-0.183743	-0.16039	-0.0778171	-0.129806	-0.107968	-0.165836	-0.153015	-0.111413	-0.24492	-0.114487	-0.233541	-0.196736	-0.0982846	-0.199125	-0.191074	-0.211649	-0.181678	-0.233623	-0.164186	-0.197394	-0.24822	-0.374614	-0.200424	-0.337754	-0.0132317	-0.095769	-0.135649	-0.249095	-0.17561	-0.22805	-0.149724	-0.319712	-0.263467	-0.264252	-0.136244	-0.071208	-0.0856164	-0.0694678	-0.127588	0.724049	0.657498
DOWNSTREAM_TCR_SIGNALING	0.498835	-0.298875	-0.298325	-0.388319	-0.0825237	-0.208917	-0.200811	-0.224525	-0.242233	-0.281482	-0.208926	-0.260834	-0.202993	-0.228141	-0.223786	-0.23475	-0.317657	-0.182706	-0.320803	-0.25666	-0.201109	-0.261574	-0.284827	-0.29535	-0.264414	-0.336871	-0.267507	-0.225255	-0.341163	-0.437035	-0.266785	-0.379393	-0.0833893	-0.155783	-0.214237	-0.271231	-0.237004	-0.298902	-0.267885	-0.3422	-0.34082	-0.295683	-0.267516	-0.158317	-0.212136	-0.199576	-0.244785	0.694592	0.668075
RNA_POLYMERASE_II_HIV_PROMOTER_ESCAPE	0.604427	-0.317161	-0.164177	-0.355147	-0.120528	-0.266064	-0.193806	-0.183157	-0.31708	-0.298145	-0.119807	-0.192147	-0.163104	-0.249474	-0.185114	-0.177946	-0.312914	-0.14884	-0.27664	-0.230638	-0.149102	-0.188648	-0.187034	-0.261348	-0.199225	-0.263134	-0.215292	-0.186322	-0.307991	-0.397949	-0.251809	-0.276749	-0.0349435	-0.07229	-0.135288	-0.233686	-0.176187	-0.20248	-0.170651	-0.345139	-0.301454	-0.238753	-0.20229	-0.119095	-0.119284	-0.121196	-0.196357	0.737231	0.683791
AMINO_ACID_SYNTHESIS_AND_INTERCONVERSION_(TRANSAMINATION)	0.696792	-0.620431	-0.494326	-0.620071	-0.425918	-0.564322	-0.497004	-0.495949	-0.534522	-0.48146	-0.411708	-0.414422	-0.49961	-0.546135	-0.443094	-0.436287	-0.583896	-0.464455	-0.511458	-0.47458	-0.446007	-0.466718	-0.449118	-0.535153	-0.484579	-0.501531	-0.413827	-0.421969	-0.545594	-0.52033	-0.488195	-0.518049	-0.475951	-0.421924	-0.582436	-0.484444	-0.475662	-0.47807	-0.453067	-0.501513	-0.508004	-0.489611	-0.434033	-0.412907	-0.488258	-0.415378	-0.5185	0.670302	0.668327
RNA_POLYMERASE_III_TRANSCRIPTION_INITIATION_FROM_TYPE_3_PROMOTER	0.457954	-0.294078	-0.290364	-0.270356	-0.10199	-0.180083	-0.263251	-0.168749	-0.273268	-0.236111	-0.207303	-0.156414	-0.142448	-0.182292	-0.268183	-0.213245	-0.224723	-0.229114	-0.320749	-0.331208	-0.196691	-0.278299	-0.271763	-0.328864	-0.347646	-0.342587	-0.290192	-0.336276	-0.349395	-0.39766	-0.334887	-0.37208	-0.168136	-0.193715	-0.180822	-0.340072	-0.239051	-0.275108	-0.224128	-0.342019	-0.363289	-0.240322	-0.23841	-0.225057	-0.19817	-0.161166	-0.166422	0.643081	0.617681
PURINE_METABOLISM	0.571517	-0.362703	-0.285332	-0.33816	-0.153781	-0.287803	-0.219422	-0.198242	-0.315943	-0.314465	-0.133422	-0.190551	-0.210306	-0.260816	-0.165791	-0.199874	-0.300002	-0.192489	-0.301418	-0.302283	-0.231098	-0.222568	-0.22796	-0.306575	-0.242342	-0.289417	-0.264342	-0.179767	-0.366526	-0.344282	-0.22384	-0.215842	-0.226527	-0.108789	-0.271303	-0.237283	-0.191606	-0.225895	-0.215797	-0.280797	-0.275856	-0.26243	-0.219458	-0.16177	-0.170651	-0.177278	-0.238852	0.735482	0.65794
RNA_POLYMERASE_II_TRANSCRIPTION_INITIATION_AND_PROMOTER_CLEARANCE	0.607727	-0.321453	-0.16837	-0.360323	-0.123702	-0.271095	-0.193346	-0.185997	-0.323923	-0.303699	-0.122656	-0.189847	-0.16828	-0.251088	-0.189162	-0.180524	-0.317873	-0.146992	-0.27426	-0.232478	-0.147984	-0.185925	-0.186592	-0.263657	-0.201443	-0.26482	-0.213471	-0.188531	-0.312607	-0.399301	-0.253062	-0.275595	-0.0377026	-0.0702342	-0.137714	-0.234912	-0.178676	-0.203931	-0.171932	-0.34485	-0.306133	-0.233361	-0.196646	-0.115957	-0.120005	-0.117418	-0.196466	0.735104	0.681663
HIV_TRANSCRIPTION_INITIATION	0.600911	-0.315916	-0.162194	-0.351928	-0.116651	-0.265478	-0.190316	-0.17781	-0.313789	-0.294006	-0.117093	-0.183554	-0.162428	-0.244902	-0.181002	-0.175565	-0.309749	-0.14224	-0.272222	-0.226238	-0.144855	-0.182237	-0.18176	-0.25638	-0.194284	-0.258229	-0.209161	-0.182787	-0.303627	-0.393386	-0.246588	-0.271095	-0.0338255	-0.065762	-0.130059	-0.227771	-0.170029	-0.197007	-0.164881	-0.340162	-0.294412	-0.23328	-0.195925	-0.112377	-0.113369	-0.113757	-0.191497	0.730902	0.67774
RNA_POLYMERASE_II_PROMOTER_ESCAPE	0.601875	-0.313058	-0.164222	-0.354002	-0.117823	-0.265253	-0.18762	-0.178216	-0.316674	-0.299723	-0.113486	-0.181624	-0.162131	-0.243775	-0.181047	-0.172968	-0.312066	-0.137957	-0.269707	-0.2243	-0.14096	-0.178315	-0.178451	-0.256759	-0.195393	-0.259248	-0.20706	-0.180389	-0.306873	-0.397318	-0.245885	-0.266515	-0.0343575	-0.0640669	-0.129175	-0.227654	-0.17094	-0.19661	-0.164538	-0.336366	-0.297496	-0.228636	-0.191597	-0.108699	-0.112062	-0.110601	-0.18891	0.734833	0.676181
RNA_POLYMERASE_II_TRANSCRIPTION_INITIATION	0.602552	-0.311147	-0.155567	-0.350251	-0.117598	-0.263413	-0.189874	-0.176999	-0.313996	-0.294304	-0.115677	-0.181381	-0.157749	-0.244569	-0.178234	-0.173203	-0.30873	-0.143935	-0.270293	-0.225877	-0.145279	-0.182652	-0.181534	-0.258102	-0.195492	-0.259302	-0.208106	-0.182346	-0.303708	-0.393954	-0.249708	-0.271627	-0.0313099	-0.0671235	-0.127958	-0.222695	-0.166657	-0.191732	-0.163654	-0.333246	-0.29489	-0.231296	-0.19413	-0.114262	-0.113784	-0.114109	-0.191723	0.732723	0.681473
RNA_POLYMERASE_II_TRANSCRIPTION_PRE_INITIATION_AND_PROMOTER_OPENING	0.601154	-0.312292	-0.161418	-0.349025	-0.116669	-0.264522	-0.189748	-0.175863	-0.313257	-0.293691	-0.112756	-0.183896	-0.157866	-0.241521	-0.181083	-0.173365	-0.307495	-0.140626	-0.272006	-0.225941	-0.144116	-0.18038	-0.178739	-0.256362	-0.193364	-0.257742	-0.205148	-0.176584	-0.301607	-0.391574	-0.243388	-0.26977	-0.0339878	-0.0639948	-0.127769	-0.225823	-0.169407	-0.194698	-0.160814	-0.336411	-0.295683	-0.232252	-0.193607	-0.111512	-0.111205	-0.113009	-0.188062	0.731515	0.677163
FCERI_MEDIATED_CA+2_MOBILIZATION	0.509799	-0.229403	-0.181642	-0.203868	-0.0451683	-0.151446	-0.103613	-0.115416	-0.133413	-0.135397	-0.0638415	-0.055916	-0.113685	-0.145757	-0.133972	-0.12592	-0.111575	-0.0871402	-0.245723	-0.146721	-0.0982215	-0.143232	-0.145901	-0.15682	-0.154647	-0.178009	-0.128815	-0.126966	-0.150229	-0.179947	-0.127128	-0.186286	-0.0437978	-0.146658	-0.101053	-0.0551135	0.00800216	-0.0494782	-0.161779	-0.145369	-0.134125	-0.21751	-0.162933	-0.0940919	-0.0633185	-0.0839033	-0.120673	0.662773	0.655533
ACTIVATED_PKN1_STIMULATES_TRANSCRIPTION_OF_AR_(ANDROGEN_RECEPTOR)_REGULATED_GENES_KLK2_AND_KLK3	-0.648265	0.696423	0.625048	0.711787	0.603525	0.615869	0.653937	0.614661	0.667624	0.617591	0.646435	0.625877	0.606149	0.601289	0.728215	0.688957	0.685161	0.573203	0.644316	0.696585	0.628095	0.610261	0.61549	0.654343	0.670013	0.66427	0.576611	0.666028	0.648915	0.596123	0.638627	0.649356	0.529013	0.587278	0.624723	0.794622	0.769655	0.774839	0.679084	0.797534	0.748042	0.62145	0.613967	0.592751	0.619656	0.573942	0.568902	-0.546406	-0.566233
DEADENYLATION_OF_MRNA	0.384298	-0.156576	-0.00667673	-0.174005	0.0590447	-0.0473322	-0.0364854	-0.000220905	-0.0981133	-0.0855172	0.0086243	-0.0230147	0.0611455	-0.110412	-0.011212	-0.0616234	-0.10979	-0.0962739	-0.194852	-0.104813	-0.0446183	-0.148236	-0.16589	-0.142998	-0.1162	-0.174916	-0.0923788	-0.10612	-0.190154	-0.27234	-0.135694	-0.172851	0.109186	-0.0505602	0.0209679	-0.102811	-0.0401461	-0.0819647	-0.0535807	-0.160057	-0.147028	-0.216194	-0.0992764	-0.0410567	-0.00752429	-0.0502356	-0.0614341	0.705926	0.661718
KINESINS	0.752001	-0.560697	-0.424818	-0.549408	-0.415684	-0.493497	-0.411428	-0.473958	-0.506147	-0.444393	-0.285873	-0.402944	-0.447197	-0.505732	-0.403773	-0.432112	-0.502369	-0.408714	-0.482145	-0.441192	-0.43947	-0.435052	-0.422167	-0.439317	-0.399644	-0.424935	-0.370214	-0.337592	-0.417983	-0.423015	-0.454699	-0.356599	-0.323779	-0.373153	-0.410725	-0.325492	-0.300832	-0.322715	-0.373568	-0.424106	-0.499186	-0.465437	-0.383703	-0.379952	-0.390339	-0.377003	-0.457277	0.669914	0.732462
MITOCHONDRIAL_PROTEIN_IMPORT	0.414124	-0.177648	-0.102423	-0.215229	0.0725515	-0.0584316	-0.0898812	-0.0360526	-0.179632	-0.201235	-0.0285057	-0.0877082	-0.00604558	-0.0604242	-0.0862566	-0.0372968	-0.165142	-0.044456	-0.162915	-0.168217	-0.0223475	-0.0984559	-0.112576	-0.172977	-0.15966	-0.210712	-0.166098	-0.121556	-0.274837	-0.39665	-0.20587	-0.193156	0.0505151	0.0289025	-0.0290467	-0.192688	-0.0903771	-0.145757	-0.070649	-0.227879	-0.242973	-0.122584	-0.123792	-0.0184613	-0.0347542	0.00773167	-0.0574939	0.728404	0.628014
ORGANELLE_BIOGENESIS_AND_MAINTENANCE	0.419349	-0.166555	-0.131684	-0.227782	0.0533685	-0.0819294	-0.0969419	-0.0665833	-0.164053	-0.200278	-0.0493837	-0.125262	-0.0496525	-0.0858864	-0.0920953	-0.0491057	-0.173515	-0.0833843	-0.201798	-0.199731	-0.0749328	-0.139598	-0.149847	-0.205532	-0.188398	-0.249208	-0.178769	-0.126346	-0.286072	-0.402854	-0.191688	-0.249847	-0.000917431	0.0211658	-0.0665462	-0.192336	-0.104272	-0.169502	-0.112371	-0.232332	-0.244741	-0.14564	-0.145278	-0.0445556	-0.0702437	-0.0121675	-0.106969	0.725012	0.617014
HEXOSE_TRANSPORT	0.490143	-0.20816	-0.117147	-0.242405	0.00460293	-0.129563	-0.0747515	-0.0713162	-0.164051	-0.141609	-0.0463945	-0.0555102	-0.051588	-0.109952	-0.143872	-0.083227	-0.18396	-0.0675653	-0.19578	-0.118761	-0.0600275	-0.129924	-0.118959	-0.16874	-0.148254	-0.1901	-0.0740211	-0.1162	-0.145387	-0.28215	-0.144098	-0.297856	0.0486396	-0.0494782	-0.0232221	-0.17369	-0.100602	-0.148588	-0.102928	-0.262737	-0.204544	-0.219827	-0.0727769	-0.0381444	-0.0289115	0.0103104	-0.0638685	0.666434	0.635922
REGULATION_OF_GENE_EXPRESSION_IN_BETA_CELLS	0.602236	-0.6353	-0.526606	-0.662448	-0.56388	-0.563763	-0.559822	-0.642522	-0.566792	-0.552573	-0.602353	-0.595248	-0.650447	-0.71726	-0.547353	-0.624822	-0.641251	-0.672736	-0.637698	-0.593184	-0.634777	-0.662926	-0.657237	-0.660113	-0.642621	-0.644551	-0.496959	-0.625048	-0.607935	-0.552591	-0.626743	-0.573221	-0.607123	-0.639204	-0.698244	-0.588829	-0.609458	-0.588044	-0.579037	-0.568388	-0.553168	-0.64217	-0.584852	-0.622	-0.617582	-0.60027	-0.664793	0.606907	0.639231
RHO_GTPASES_ACTIVATE_PKNS	-0.707288	0.839524	0.690679	0.809436	0.811618	0.807768	0.767058	0.739603	0.813881	0.72615	0.791177	0.713825	0.780358	0.789608	0.830174	0.798075	0.805171	0.68948	0.686811	0.744481	0.749548	0.680968	0.66592	0.756112	0.706837	0.690634	0.615716	0.737592	0.680373	0.58487	0.715303	0.697541	0.742551	0.654829	0.75311	0.788238	0.806469	0.764146	0.727557	0.799878	0.767861	0.671393	0.658869	0.718306	0.714636	0.688497	0.70507	-0.452598	-0.525722
THE_PHOTOTRANSDUCTION_CASCADE	0.373875	-0.27059	-0.221856	-0.30626	-0.0164416	-0.171012	-0.135784	-0.203174	-0.197836	-0.249131	-0.0837319	-0.174159	-0.120411	-0.173906	-0.119122	-0.189685	-0.240511	-0.202966	-0.292861	-0.236264	-0.160823	-0.24391	-0.267813	-0.24327	-0.27078	-0.303924	-0.261384	-0.153953	-0.341334	-0.366923	-0.250411	-0.145387	-0.105858	-0.155287	-0.260293	-0.279228	-0.218078	-0.273782	-0.230142	-0.278299	-0.240628	-0.31102	-0.230124	-0.15315	-0.212253	-0.170904	-0.19175	0.653225	0.637031
HIV_INFECTION	0.487699	-0.185691	-0.0999887	-0.21898	0.0665555	-0.104443	-0.0520298	-0.0282352	-0.172103	-0.173627	-0.00444064	-0.0829295	-0.0518766	-0.0912698	-0.0393436	-0.040119	-0.16947	-0.0137186	-0.146307	-0.133413	-0.00977842	-0.0690621	-0.060866	-0.137795	-0.0904853	-0.163988	-0.129851	-0.0776458	-0.245551	-0.35265	-0.114253	-0.204824	0.00861529	0.0738318	-0.0529225	-0.123305	-0.0620202	-0.113405	-0.0443658	-0.190253	-0.185321	-0.115515	-0.0665374	0.0389379	0.013349	0.0206433	-0.0483962	0.71698	0.631396
INACTIVATION_RECOVERY_AND_REGULATION_OF_THE_PHOTOTRANSDUCTION_CASCADE	0.366102	-0.255488	-0.205725	-0.292041	0.000112707	-0.15737	-0.119726	-0.185943	-0.183193	-0.233947	-0.0677727	-0.159056	-0.103803	-0.154908	-0.105164	-0.17369	-0.224372	-0.185258	-0.27582	-0.218511	-0.142871	-0.226067	-0.250502	-0.225679	-0.255244	-0.28765	-0.244226	-0.141384	-0.326944	-0.355093	-0.234533	-0.131429	-0.0871582	-0.13738	-0.240115	-0.265325	-0.201893	-0.258102	-0.212939	-0.265117	-0.224453	-0.296828	-0.216717	-0.13527	-0.194419	-0.152582	-0.173555	0.649383	0.633136
TRANSPORT_OF_RIBONUCLEOPROTEINS_INTO_THE_HOST_NUCLEUS	0.403611	-0.172058	-0.133692	-0.205284	0.0877894	-0.0450871	-0.0164777	-0.0247639	-0.0983567	-0.0710547	0.0159006	-0.0345558	-0.0148277	-0.0743277	-0.0795122	-0.0310574	-0.146703	-0.0354755	-0.159561	-0.104786	-0.00568492	-0.116886	-0.106201	-0.118031	-0.0977977	-0.146974	-0.0911886	-0.119212	-0.155639	-0.278236	-0.107761	-0.265108	0.0558619	-0.0184884	-0.0464937	-0.163312	-0.0906837	-0.150121	-0.0549332	-0.238176	-0.161463	-0.198936	-0.0547258	0.0165047	0.000229921	0.026468	-0.0278385	0.681527	0.636454
SIRT1_NEGATIVELY_REGULATES_RRNA_EXPRESSION	-0.603057	0.728494	0.678299	0.778455	0.743227	0.743282	0.752848	0.719803	0.743561	0.719325	0.761459	0.741929	0.71185	0.675297	0.806974	0.790817	0.744697	0.625877	0.663449	0.720325	0.708243	0.647589	0.649807	0.679057	0.681527	0.677894	0.62521	0.702175	0.677632	0.590992	0.677272	0.626238	0.624516	0.634669	0.682438	0.792214	0.819706	0.810761	0.767103	0.810058	0.767671	0.667227	0.666867	0.67371	0.711273	0.688984	0.664802	-0.333192	-0.393161
COSTIMULATION_BY_THE_CD28_FAMILY	0.479043	-0.194103	-0.154683	-0.220278	-0.0149539	-0.143016	-0.101278	-0.0940108	-0.180623	-0.194311	-0.0806032	-0.119987	-0.0715777	-0.111593	-0.0696571	-0.088123	-0.156414	-0.0764286	-0.209819	-0.168388	-0.105561	-0.115777	-0.13757	-0.186484	-0.155359	-0.217285	-0.156333	-0.105489	-0.220999	-0.315411	-0.153195	-0.206997	-0.0106891	-0.0287582	-0.0698285	-0.0868517	-0.0419854	-0.095201	-0.161626	-0.183256	-0.199802	-0.177774	-0.151789	-0.0611996	-0.073417	-0.0838942	-0.127769	0.679472	0.613912
MITOCHONDRIAL_TRANSLATION_INITIATION	0.490483	-0.28256	-0.277926	-0.372681	-0.0908072	-0.237327	-0.227421	-0.229589	-0.330155	-0.392021	-0.172162	-0.27294	-0.226281	-0.230674	-0.216189	-0.191493	-0.335808	-0.169817	-0.276202	-0.300232	-0.161125	-0.203308	-0.214206	-0.311389	-0.292864	-0.349875	-0.320971	-0.209869	-0.43388	-0.533945	-0.340506	-0.315485	-0.148976	-0.0583357	-0.221824	-0.322278	-0.242925	-0.292623	-0.201612	-0.342813	-0.376156	-0.20973	-0.241414	-0.131665	-0.200834	-0.104448	-0.23768	0.746159	0.639737
ACTIVATION_OF_IRF3_IRF7_MEDIATED_BY_TBK1_IKK_EPSILON	-0.515425	0.621766	0.690048	0.777815	0.639447	0.629132	0.69691	0.775994	0.650474	0.712265	0.635408	0.673449	0.716863	0.65978	0.672349	0.762063	0.739026	0.646588	0.690986	0.695882	0.686973	0.691806	0.706611	0.686414	0.729171	0.711282	0.650141	0.615499	0.701346	0.677317	0.711913	0.570453	0.60028	0.679075	0.725916	0.711336	0.71918	0.722201	0.711318	0.673827	0.714663	0.66088	0.677497	0.675315	0.745464	0.684016	0.711192	-0.429822	-0.467637
EARLY_PHASE_OF_HIV_LIFE_CYCLE	0.448757	-0.233686	-0.297171	-0.349106	-0.00945382	-0.143962	-0.158082	-0.208124	-0.195149	-0.236508	-0.130338	-0.212551	-0.24832	-0.175538	-0.176386	-0.179569	-0.265289	-0.113559	-0.259004	-0.226274	-0.0939116	-0.204968	-0.191606	-0.219458	-0.230287	-0.284683	-0.246056	-0.241647	-0.341487	-0.412249	-0.241296	-0.304303	-0.0980051	-0.125415	-0.194509	-0.271708	-0.208872	-0.283547	-0.214679	-0.328431	-0.293808	-0.206871	-0.214733	-0.0850484	-0.144278	-0.0912066	-0.188288	0.685278	0.636679
TAT_MEDIATED_HIV_ELONGATION_ARREST_AND_RECOVERY	0.565927	-0.286694	-0.163997	-0.283087	-0.119086	-0.235651	-0.158632	-0.118788	-0.285846	-0.252548	-0.106571	-0.197061	-0.142889	-0.22585	-0.167153	-0.14389	-0.25162	-0.135775	-0.26262	-0.233749	-0.156721	-0.167171	-0.173708	-0.265658	-0.200793	-0.267083	-0.162086	-0.164051	-0.273719	-0.354426	-0.216545	-0.286126	-0.082659	-0.0590086	-0.102252	-0.199576	-0.150535	-0.172446	-0.142168	-0.281437	-0.276388	-0.188342	-0.154773	-0.108843	-0.0869779	-0.0933075	-0.158127	0.698163	0.645948
MEIOTIC_RECOMBINATION	-0.560868	0.722661	0.658463	0.788175	0.775227	0.744463	0.738079	0.737042	0.766138	0.745247	0.764515	0.744373	0.707522	0.736068	0.794522	0.802971	0.782666	0.693258	0.677434	0.767861	0.758772	0.684566	0.700606	0.709524	0.699849	0.691969	0.632027	0.699786	0.685909	0.608115	0.736149	0.584392	0.648175	0.652386	0.698758	0.802313	0.829876	0.798445	0.758601	0.78914	0.777112	0.708838	0.675838	0.715213	0.732426	0.719523	0.700074	-0.339377	-0.39134
MEIOTIC_SYNAPSIS	-0.511431	0.704601	0.66005	0.768248	0.668679	0.662665	0.703672	0.681122	0.718171	0.702987	0.711047	0.709875	0.646273	0.625183	0.759755	0.759638	0.752884	0.610576	0.658589	0.757699	0.676884	0.647968	0.661466	0.692158	0.71708	0.711038	0.674188	0.68801	0.718468	0.650213	0.7157	0.625823	0.586529	0.606456	0.67105	0.854807	0.850407	0.857521	0.722517	0.841345	0.806352	0.651511	0.680545	0.642928	0.699714	0.640755	0.622731	-0.381412	-0.398138
SENESCENCE_ASSOCIATED_SECRETORY_PHENOTYPE_(SASP)	-0.496409	0.67206	0.681852	0.769105	0.705746	0.674666	0.731894	0.731912	0.705899	0.705773	0.732588	0.724581	0.689264	0.636129	0.788373	0.786741	0.7432	0.611099	0.625724	0.693041	0.661033	0.640529	0.656786	0.653874	0.687956	0.671104	0.61467	0.676577	0.663035	0.603922	0.69791	0.620224	0.591497	0.635588	0.694024	0.817722	0.838604	0.818083	0.722751	0.803431	0.775434	0.632162	0.670482	0.651466	0.708893	0.673755	0.65006	-0.325339	-0.38309
MEIOSIS	-0.402087	0.662169	0.634894	0.748908	0.732326	0.679129	0.707576	0.700516	0.717918	0.714798	0.713121	0.729144	0.663116	0.666939	0.735464	0.771224	0.758736	0.653522	0.631044	0.752677	0.713139	0.656606	0.678732	0.672971	0.682447	0.67591	0.639222	0.663756	0.686027	0.60358	0.719812	0.536785	0.630007	0.625201	0.681572	0.790952	0.828686	0.806947	0.724536	0.745004	0.761089	0.658409	0.652197	0.671465	0.722183	0.685233	0.661989	-0.217618	-0.252332
TRANSCRIPTION	0.37951	-0.0558979	-0.00348489	-0.0882582	0.181724	0.0317427	0.0706039	0.051561	-0.0386403	-0.057007	0.0923608	0.0143408	0.0911075	-0.00919234	0.0751031	0.0709916	-0.0291008	-0.00610869	-0.129906	-0.053193	0.0466289	-0.0499651	-0.0364313	-0.0974551	-0.0738498	-0.12977	-0.0601177	0.00809233	-0.146496	-0.258553	-0.0660055	-0.113955	0.134288	0.106968	0.0615062	-0.0257827	0.0648604	0.00719068	0.036846	-0.0698735	-0.087609	-0.0699457	-0.0311566	0.0542028	0.0527241	0.0903951	0.0198048	0.696946	0.61008
TRAF6_MEDIATED_INDUCTION_OF_TAK1_COMPLEX	-0.527354	0.614922	0.679679	0.750369	0.629836	0.629664	0.656164	0.755896	0.649654	0.670428	0.60908	0.614589	0.738485	0.640683	0.65932	0.739945	0.72826	0.601488	0.617763	0.635417	0.628141	0.619674	0.636805	0.654811	0.695196	0.665866	0.602966	0.557117	0.605401	0.610775	0.667119	0.586538	0.635137	0.640701	0.719947	0.69232	0.678588	0.675288	0.657895	0.645597	0.682465	0.637373	0.614769	0.615193	0.699678	0.610576	0.65657	-0.419381	-0.491144
ELONGATION_ARREST_AND_RECOVERY	0.555395	-0.273133	-0.160526	-0.284674	-0.119573	-0.232126	-0.15068	-0.115659	-0.267263	-0.232703	-0.091396	-0.20028	-0.139102	-0.231287	-0.15709	-0.144449	-0.253711	-0.133665	-0.26317	-0.229628	-0.158037	-0.177269	-0.176954	-0.246904	-0.178775	-0.2485	-0.149327	-0.160733	-0.252792	-0.345905	-0.213399	-0.279778	-0.0784302	-0.052138	-0.0948854	-0.19147	-0.143286	-0.169416	-0.140374	-0.284205	-0.266876	-0.200469	-0.159922	-0.103974	-0.0786647	-0.0922886	-0.161797	0.697703	0.655569
FORMATION_OF_THE_HIV_1_EARLY_ELONGATION_COMPLEX	0.621207	-0.328098	-0.195501	-0.318793	-0.14334	-0.276018	-0.196934	-0.1691	-0.329315	-0.298623	-0.111647	-0.202498	-0.188405	-0.238924	-0.199766	-0.182598	-0.29351	-0.133431	-0.271564	-0.265126	-0.172085	-0.16608	-0.163357	-0.277218	-0.211749	-0.266461	-0.195717	-0.180939	-0.301021	-0.355706	-0.236111	-0.276649	-0.110791	-0.0512184	-0.145955	-0.248761	-0.188477	-0.215608	-0.137966	-0.336528	-0.289128	-0.18744	-0.18496	-0.123765	-0.103054	-0.115759	-0.183437	0.691031	0.634885
CONDENSATION_OF_PROPHASE_CHROMOSOMES	-0.616726	0.68095	0.651683	0.732642	0.662412	0.651169	0.705836	0.655722	0.675613	0.661231	0.700805	0.66812	0.654054	0.608313	0.783631	0.755246	0.691328	0.568758	0.644902	0.708685	0.667074	0.618619	0.630656	0.639132	0.658598	0.654442	0.584032	0.683682	0.65345	0.592543	0.66225	0.62705	0.552185	0.612849	0.610369	0.781142	0.77181	0.782287	0.690075	0.805847	0.747222	0.650565	0.638149	0.619999	0.636255	0.623912	0.60101	-0.433609	-0.467024
CHOLESTEROL_BIOSYNTHESIS	0.585258	-0.328224	-0.31368	-0.376444	-0.137561	-0.264802	-0.191606	-0.223849	-0.294457	-0.313716	-0.15847	-0.207267	-0.272989	-0.221279	-0.26509	-0.223578	-0.297649	-0.110646	-0.282528	-0.25024	-0.15068	-0.192246	-0.161572	-0.236328	-0.20568	-0.252088	-0.215896	-0.196502	-0.262674	-0.361973	-0.228754	-0.325185	-0.145883	-0.110394	-0.196907	-0.250754	-0.194951	-0.25272	-0.231765	-0.342272	-0.334409	-0.220468	-0.197313	-0.099574	-0.144332	-0.079377	-0.181201	0.632658	0.652999
THE_ROLE_OF_NEF_IN_HIV_1_REPLICATION_AND_DISEASE_PATHOGENESIS	0.530979	-0.268219	-0.177828	-0.253648	-0.0742285	-0.220981	-0.221613	-0.134675	-0.200171	-0.211812	-0.117968	-0.161536	-0.13427	-0.171183	-0.126119	-0.184789	-0.162608	-0.150292	-0.277921	-0.229033	-0.163844	-0.196583	-0.202678	-0.198079	-0.185411	-0.229845	-0.188901	-0.185006	-0.246859	-0.285882	-0.175746	-0.203562	-0.113351	-0.110186	-0.10594	-0.11905	-0.0784663	-0.13078	-0.210252	-0.217249	-0.199252	-0.270699	-0.235047	-0.125713	-0.11125	-0.171724	-0.166188	0.637428	0.618944
ACTIVATION_OF_THE_PRE_REPLICATIVE_COMPLEX	0.504551	-0.442337	-0.357618	-0.436206	-0.215572	-0.344724	-0.322048	-0.337998	-0.377048	-0.414124	-0.328531	-0.290742	-0.380321	-0.307333	-0.350504	-0.333814	-0.38299	-0.275856	-0.360701	-0.371539	-0.271564	-0.304312	-0.324888	-0.417334	-0.425882	-0.430327	-0.416901	-0.323472	-0.423691	-0.46615	-0.341929	-0.458341	-0.328044	-0.232496	-0.380276	-0.446061	-0.377048	-0.410464	-0.335717	-0.460343	-0.419922	-0.307107	-0.357086	-0.276406	-0.330135	-0.238474	-0.307161	0.622487	0.61403
PAUSING_AND_RECOVERY_OF_HIV_ELONGATION	0.559858	-0.279823	-0.168803	-0.292383	-0.127047	-0.23741	-0.156225	-0.12061	-0.275315	-0.240944	-0.0995199	-0.211018	-0.144783	-0.237878	-0.165386	-0.153439	-0.261006	-0.139454	-0.267985	-0.234885	-0.164466	-0.183346	-0.183301	-0.25391	-0.185357	-0.255704	-0.157505	-0.165584	-0.26271	-0.353092	-0.221081	-0.284503	-0.0822352	-0.060848	-0.100863	-0.200811	-0.153403	-0.179767	-0.148985	-0.29141	-0.277416	-0.205121	-0.166296	-0.110854	-0.0867615	-0.100782	-0.167847	0.697739	0.654451
PAUSING_AND_RECOVERY_OF_TAT_MEDIATED_HIV_ELONGATION	0.562572	-0.283484	-0.157244	-0.280175	-0.114487	-0.23172	-0.154647	-0.113604	-0.283286	-0.24896	-0.100773	-0.192877	-0.136668	-0.221721	-0.159849	-0.140004	-0.248401	-0.127516	-0.255109	-0.230873	-0.149796	-0.160102	-0.166927	-0.257237	-0.191263	-0.257607	-0.156766	-0.158181	-0.269977	-0.351595	-0.211108	-0.278236	-0.0748867	-0.0497937	-0.0976174	-0.195528	-0.145549	-0.167144	-0.131736	-0.279742	-0.27234	-0.183058	-0.149129	-0.102108	-0.0796565	-0.0890968	-0.152456	0.694944	0.640782
PACKAGING_OF_TELOMERE_ENDS	-0.590551	0.683628	0.632865	0.739008	0.61834	0.626211	0.656678	0.632991	0.667173	0.648888	0.695458	0.662944	0.626094	0.613254	0.756671	0.721498	0.713085	0.57286	0.633686	0.705142	0.637527	0.619656	0.639159	0.664279	0.679327	0.677127	0.611568	0.672249	0.662764	0.61513	0.656335	0.64391	0.552086	0.602696	0.635363	0.824547	0.812393	0.818687	0.681284	0.826477	0.746005	0.651367	0.629628	0.603652	0.641981	0.595943	0.578514	-0.473426	-0.499466
FORMATION_OF_THE_EARLY_ELONGATION_COMPLEX	0.625616	-0.339179	-0.201623	-0.322877	-0.154421	-0.283295	-0.205554	-0.176963	-0.338638	-0.301571	-0.122016	-0.212253	-0.194698	-0.250682	-0.20761	-0.190821	-0.299353	-0.145378	-0.278849	-0.27124	-0.181561	-0.176241	-0.172941	-0.286234	-0.220621	-0.27499	-0.208277	-0.191876	-0.306269	-0.357663	-0.244569	-0.287722	-0.117905	-0.0645177	-0.15278	-0.255875	-0.195275	-0.222136	-0.144052	-0.342984	-0.296504	-0.193571	-0.190533	-0.134567	-0.111891	-0.12556	-0.190343	0.694701	0.641494
PRC2_METHYLATES_HISTONES_AND_DNA	-0.600658	0.734914	0.643126	0.784893	0.793783	0.789663	0.740631	0.727656	0.782431	0.724491	0.763596	0.762523	0.719902	0.729008	0.778617	0.784424	0.78052	0.648635	0.66124	0.746564	0.752632	0.652323	0.651971	0.697243	0.650979	0.654541	0.585213	0.702599	0.67004	0.587034	0.696197	0.598161	0.655416	0.59358	0.69361	0.778852	0.811888	0.774244	0.730676	0.795659	0.753416	0.65757	0.649221	0.700498	0.705277	0.699578	0.696269	-0.353894	-0.407001
DEPOSITION_OF_NEW_CENPA_CONTAINING_NUCLEOSOMES_AT_THE_CENTROMERE	-0.599315	0.72734	0.61962	0.752028	0.765796	0.758402	0.710353	0.691653	0.757131	0.698596	0.730758	0.72166	0.674567	0.694619	0.77052	0.78428	0.724482	0.638302	0.679508	0.746401	0.73422	0.654658	0.656011	0.673999	0.665893	0.664874	0.575791	0.701932	0.658661	0.588883	0.672475	0.604012	0.615247	0.59624	0.647499	0.743805	0.777644	0.744336	0.71084	0.755914	0.74926	0.67774	0.636562	0.680328	0.683953	0.673584	0.651683	-0.383703	-0.44295
NUCLEOSOME_ASSEMBLY	-0.595645	0.724085	0.612623	0.749972	0.76713	0.75631	0.707378	0.689318	0.7543	0.699578	0.735545	0.719036	0.67179	0.69544	0.770683	0.782648	0.723202	0.638239	0.677136	0.744877	0.733787	0.653991	0.655307	0.673692	0.66399	0.662701	0.573789	0.701616	0.654676	0.584374	0.670644	0.602272	0.614661	0.597241	0.646408	0.744445	0.778843	0.744454	0.71084	0.754796	0.7466	0.678254	0.636697	0.681095	0.683917	0.672908	0.650132	-0.37942	-0.438577
HDACS_DEACETYLATE_HISTONES	-0.495814	0.739567	0.658148	0.756428	0.797931	0.770232	0.727142	0.713707	0.777003	0.731091	0.753587	0.717413	0.746582	0.699074	0.770322	0.778166	0.748484	0.616491	0.604517	0.719406	0.701869	0.613056	0.618322	0.664162	0.65042	0.635552	0.595798	0.688623	0.650781	0.536587	0.663359	0.599234	0.700669	0.602534	0.739918	0.787481	0.841868	0.78804	0.710101	0.76383	0.746014	0.604743	0.608394	0.653757	0.697649	0.653991	0.642856	-0.228501	-0.310912
TOLL_LIKE_RECEPTOR_4_(TLR4)_CASCADE	-0.522806	0.690288	0.687638	0.778139	0.744398	0.752108	0.73476	0.794143	0.763201	0.776786	0.69102	0.716792	0.803799	0.698842	0.708275	0.770633	0.789788	0.6306	0.618154	0.691094	0.679881	0.616486	0.620156	0.707868	0.718098	0.687934	0.628422	0.607219	0.709471	0.620248	0.727616	0.546882	0.739255	0.576675	0.794922	0.744343	0.7708	0.737846	0.703021	0.673876	0.713502	0.577416	0.671541	0.665972	0.740006	0.669539	0.71315	-0.312853	-0.371726
LIGAND_DEPENDENT_CASPASE_ACTIVATION	-0.506697	0.693411	0.613191	0.778762	0.660582	0.691878	0.656191	0.733977	0.735167	0.702635	0.596628	0.703609	0.65877	0.657228	0.606916	0.719676	0.787012	0.625156	0.645921	0.727088	0.668931	0.650853	0.656975	0.706972	0.695196	0.6804	0.63631	0.575466	0.71717	0.654406	0.703645	0.501215	0.635029	0.534612	0.751135	0.766229	0.776489	0.74348	0.679093	0.718712	0.746771	0.617627	0.685774	0.658544	0.721173	0.672583	0.66839	-0.421193	-0.47541
HIV_ELONGATION_ARREST_AND_RECOVERY	0.55572	-0.269986	-0.162221	-0.281744	-0.118274	-0.231287	-0.147875	-0.113333	-0.266118	-0.230016	-0.0923427	-0.200938	-0.13656	-0.228059	-0.156856	-0.14288	-0.251214	-0.132574	-0.261204	-0.22585	-0.156324	-0.175403	-0.17736	-0.247003	-0.179974	-0.248915	-0.145423	-0.160228	-0.248924	-0.344111	-0.208548	-0.279003	-0.0787188	-0.0512454	-0.0945788	-0.187494	-0.141898	-0.166341	-0.137903	-0.278904	-0.266118	-0.197421	-0.155684	-0.102017	-0.0782228	-0.0901607	-0.159056	0.695205	0.652837
MITOCHONDRIAL_TRANSLATION	0.479974	-0.26587	-0.255491	-0.340395	-0.0595311	-0.211398	-0.204874	-0.197238	-0.301798	-0.360643	-0.136614	-0.247317	-0.190724	-0.194885	-0.189417	-0.165999	-0.301585	-0.13957	-0.254944	-0.281957	-0.140117	-0.180938	-0.189936	-0.279177	-0.260764	-0.31745	-0.301853	-0.182235	-0.403234	-0.50139	-0.306876	-0.276184	-0.12061	-0.0264294	-0.186581	-0.296692	-0.213391	-0.267528	-0.177361	-0.325262	-0.347243	-0.18331	-0.22048	-0.108016	-0.171615	-0.0823464	-0.204152	0.73135	0.624863
ACTIVATED_TLR4_SIGNALLING	-0.48723	0.685612	0.668796	0.775615	0.732453	0.746834	0.725627	0.8017	0.761251	0.776769	0.663368	0.717494	0.789095	0.687523	0.682249	0.761585	0.789699	0.63209	0.610243	0.696296	0.682213	0.613119	0.622415	0.701779	0.710732	0.68499	0.639357	0.58111	0.710795	0.624832	0.732092	0.517715	0.722318	0.567189	0.782071	0.741776	0.764263	0.731813	0.698578	0.669463	0.714861	0.569903	0.663224	0.669012	0.745455	0.669103	0.718594	-0.286225	-0.338034
RHO_GTPASES_ACTIVATE_FORMINS	0.382143	-0.0602168	0.0586299	-0.0659423	0.169299	0.0497757	0.0840295	0.0896648	-0.0104547	-0.010076	0.143854	0.0743187	0.145567	0.0408133	0.0552758	0.0819016	-0.0118883	0.0441945	-0.100575	-0.0246647	0.0574848	-0.0288664	-0.0174334	-0.0595857	-0.0363591	-0.0921894	-0.00528819	0.0647882	-0.0633546	-0.223542	-0.00673083	-0.0822442	0.195961	0.0727228	0.110971	-0.00175371	0.0776909	0.0258549	0.0216261	-0.0833172	-0.0747605	-0.0874197	0.022663	0.0611636	0.0898992	0.0982035	0.0508757	0.664928	0.585682
HOST_INTERACTIONS_OF_HIV_FACTORS	0.477168	-0.166089	-0.10163	-0.195005	0.097969	-0.0844262	-0.0302279	0.00357505	-0.155062	-0.157875	0.0282443	-0.0560422	-0.0261254	-0.0457814	-0.013899	-0.0108424	-0.138877	0.0310213	-0.109618	-0.106787	0.0254582	-0.0274238	-0.0252688	-0.109862	-0.068503	-0.143872	-0.112891	-0.0485404	-0.237671	-0.343255	-0.0918288	-0.173032	0.0246647	0.113279	-0.0274238	-0.091396	-0.0282713	-0.0872574	-0.0170277	-0.154268	-0.171643	-0.0829565	-0.0392444	0.0816581	0.04176	0.0568717	-0.0119604	0.703627	0.616681
NEF_MEDIATES_DOWN_MODULATION_OF_CELL_SURFACE_RECEPTORS_BY_RECRUITING_THEM_TO_CLATHRIN_ADAPTERS	0.637969	-0.428803	-0.338521	-0.424701	-0.264035	-0.394685	-0.382035	-0.322237	-0.377968	-0.387066	-0.280572	-0.329847	-0.323445	-0.343119	-0.293195	-0.337781	-0.327286	-0.302815	-0.402872	-0.366643	-0.323635	-0.326376	-0.332101	-0.345139	-0.330388	-0.368546	-0.329261	-0.319424	-0.394694	-0.382188	-0.335031	-0.261412	-0.265658	-0.226283	-0.257444	-0.251782	-0.224498	-0.277596	-0.34779	-0.354642	-0.360476	-0.409445	-0.380195	-0.274927	-0.277587	-0.317287	-0.321101	0.617808	0.641512
INTERFERON_SIGNALING	-0.437629	0.57671	0.508354	0.704673	0.706924	0.649835	0.771076	0.762371	0.607159	0.642793	0.63908	0.736381	0.611138	0.696565	0.643828	0.75279	0.691892	0.774373	0.766361	0.802123	0.815353	0.813347	0.840926	0.748725	0.747018	0.736349	0.59506	0.675216	0.656364	0.625552	0.774256	0.506689	0.612109	0.7059	0.659874	0.628646	0.668879	0.62344	0.756492	0.58469	0.683954	0.736851	0.85519	0.827067	0.793897	0.855489	0.821253	-0.35965	-0.380945
INFECTIOUS_DISEASE	0.426934	-0.184267	-0.145608	-0.247687	0.0401174	-0.0942772	-0.103213	-0.109444	-0.183505	-0.237379	-0.0621719	-0.142978	-0.103785	-0.145408	-0.0568083	-0.0971258	-0.184753	-0.121457	-0.209866	-0.19589	-0.0644012	-0.165338	-0.175112	-0.20797	-0.1981	-0.266941	-0.233092	-0.146303	-0.3624	-0.409719	-0.22448	-0.198843	-0.0497299	-0.0342012	-0.131337	-0.156459	-0.113883	-0.165995	-0.124849	-0.185992	-0.230739	-0.163547	-0.191727	-0.0511113	-0.100975	-0.062734	-0.141006	0.73786	0.639668
TOLL_LIKE_RECEPTOR_TLR6:TLR2_CASCADE	-0.548083	0.705358	0.695142	0.775128	0.709614	0.739395	0.700706	0.776156	0.768311	0.776003	0.666064	0.690616	0.787958	0.68004	0.694683	0.746879	0.784577	0.613083	0.603111	0.685991	0.651061	0.594365	0.595347	0.703979	0.717792	0.686036	0.650817	0.581002	0.712193	0.621441	0.720677	0.538534	0.729829	0.556126	0.785443	0.7543	0.763515	0.739846	0.68636	0.680815	0.725528	0.560201	0.642612	0.64144	0.721831	0.635201	0.680247	-0.356978	-0.418191
MYD88:MAL_CASCADE_INITIATED_ON_PLASMA_MEMBRANE	-0.552868	0.70114	0.695682	0.776193	0.711315	0.739255	0.706274	0.78028	0.766657	0.77459	0.667964	0.692633	0.7909	0.681318	0.693532	0.748726	0.78698	0.614836	0.606348	0.687351	0.653674	0.598647	0.596664	0.705106	0.717913	0.686109	0.649486	0.584923	0.712826	0.627755	0.723353	0.544018	0.729812	0.557103	0.788426	0.755324	0.765026	0.740478	0.686748	0.683838	0.722695	0.556028	0.644194	0.644611	0.724066	0.638912	0.686359	-0.355546	-0.416254
TOLL_LIKE_RECEPTOR_TLR1:TLR2_CASCADE	-0.536679	0.691762	0.690103	0.770633	0.704198	0.733018	0.69988	0.77876	0.760004	0.767732	0.660541	0.687202	0.785126	0.674117	0.683588	0.741627	0.78319	0.612214	0.601325	0.680901	0.649458	0.594709	0.592281	0.700658	0.715189	0.68331	0.64513	0.575804	0.7067	0.623418	0.71947	0.533871	0.726327	0.550329	0.782467	0.750561	0.760458	0.735733	0.680836	0.677342	0.71618	0.553452	0.638671	0.641294	0.724659	0.632731	0.682587	-0.339996	-0.401548
RNA_POLYMERASE_I_PROMOTER_OPENING	-0.623001	0.727863	0.648112	0.736375	0.642306	0.663566	0.658301	0.639393	0.69196	0.644217	0.675847	0.646363	0.626995	0.613723	0.734815	0.704438	0.698542	0.565728	0.632586	0.683971	0.637148	0.595023	0.607258	0.657733	0.670978	0.660077	0.572554	0.667002	0.658634	0.579334	0.636454	0.636129	0.54325	0.568965	0.653017	0.82095	0.795767	0.802628	0.706296	0.821915	0.746059	0.625688	0.615292	0.59688	0.638654	0.586638	0.580209	-0.490963	-0.518464
PHAGOSOMAL_MATURATION_(EARLY_ENDOSOMAL_STAGE)	-0.544188	0.726772	0.77401	0.789049	0.641458	0.695115	0.637401	0.728026	0.722318	0.726457	0.637419	0.743642	0.749223	0.671375	0.662539	0.71139	0.751973	0.559236	0.628077	0.668003	0.613011	0.593752	0.603562	0.660735	0.665812	0.671357	0.608692	0.609711	0.71084	0.616104	0.644929	0.567414	0.697117	0.553917	0.785154	0.758249	0.768239	0.7851	0.656155	0.723094	0.723157	0.574628	0.605608	0.565016	0.681852	0.587927	0.63997	-0.42416	-0.462507
CONSTITUTIVE_SIGNALING_BY_ABERRANT_PI3K_IN_CANCER	0.497825	-0.203507	-0.121169	-0.215049	0.0169556	-0.124883	-0.123179	-0.138949	-0.142493	-0.164827	-0.0501364	-0.137245	-0.091955	-0.160273	-0.0907919	-0.0983297	-0.135902	-0.147542	-0.231495	-0.191552	-0.111647	-0.190758	-0.184122	-0.181615	-0.165241	-0.211352	-0.143548	-0.117706	-0.197962	-0.258121	-0.179514	-0.205266	-0.00188896	-0.108906	-0.117914	-0.0621554	-0.0156842	-0.0688366	-0.125767	-0.146027	-0.187431	-0.219214	-0.186511	-0.107166	-0.123197	-0.12235	-0.163555	0.631774	0.628718
LATENT_INFECTION_OF_HOMO_SAPIENS_WITH_MYCOBACTERIUM_TUBERCULOSIS	-0.546586	0.728864	0.769096	0.786795	0.638023	0.692618	0.639014	0.726177	0.718811	0.719568	0.636932	0.739882	0.746392	0.668931	0.657426	0.709425	0.747682	0.559047	0.627482	0.66647	0.612217	0.595248	0.604517	0.661366	0.666903	0.672385	0.605861	0.612217	0.712752	0.616762	0.646309	0.562924	0.694367	0.556531	0.786858	0.757438	0.767599	0.785993	0.658175	0.720434	0.721813	0.568884	0.606997	0.56571	0.682483	0.58891	0.641377	-0.423619	-0.458531
MITOCHONDRIAL_TRANSLATION_ELONGATION	0.474729	-0.26764	-0.272635	-0.353322	-0.0699101	-0.220906	-0.207191	-0.210323	-0.313808	-0.38053	-0.145269	-0.264619	-0.210231	-0.202891	-0.198795	-0.187388	-0.31542	-0.14121	-0.257798	-0.290492	-0.142619	-0.181142	-0.191613	-0.290094	-0.27193	-0.328264	-0.318645	-0.192466	-0.425975	-0.512464	-0.322482	-0.281021	-0.133528	-0.0303123	-0.204615	-0.320452	-0.234742	-0.289287	-0.177759	-0.339792	-0.362339	-0.185099	-0.234102	-0.112686	-0.181698	-0.0928366	-0.2139	0.722	0.617283
TOLL_LIKE_RECEPTOR_2_(TLR2)_CASCADE	-0.5383	0.701021	0.689489	0.77538	0.716097	0.7388	0.695151	0.775858	0.768131	0.774596	0.66711	0.695737	0.792349	0.684304	0.690003	0.747123	0.787823	0.611081	0.598305	0.685945	0.654072	0.594202	0.594716	0.704177	0.715267	0.684548	0.643568	0.579542	0.710705	0.621676	0.719343	0.540031	0.734761	0.560823	0.789843	0.75439	0.76686	0.740847	0.688876	0.680202	0.72349	0.552555	0.636923	0.642612	0.721615	0.635011	0.68205	-0.342632	-0.404567
OXIDATIVE_STRESS_INDUCED_SENESCENCE	-0.535811	0.680842	0.682393	0.785019	0.652828	0.677704	0.679886	0.701806	0.725267	0.706837	0.658012	0.697766	0.682636	0.618899	0.724239	0.739008	0.779348	0.56553	0.611893	0.697694	0.622397	0.592643	0.607051	0.649906	0.667885	0.656966	0.596222	0.630575	0.693754	0.669328	0.71029	0.584113	0.571327	0.537525	0.657607	0.84708	0.8259	0.824701	0.692248	0.825981	0.776679	0.600036	0.624272	0.599702	0.65941	0.607835	0.616626	-0.440985	-0.471226
MYD88_INDEPENDENT_TLR3_TLR4_CASCADE	-0.419183	0.625886	0.645542	0.736763	0.731479	0.709578	0.708947	0.776336	0.720416	0.746771	0.649645	0.703708	0.775164	0.674738	0.679093	0.745743	0.751775	0.614219	0.585411	0.667155	0.670789	0.596934	0.60898	0.656714	0.677587	0.645515	0.60788	0.566143	0.666596	0.570985	0.689886	0.480215	0.695783	0.571364	0.767852	0.695233	0.72844	0.693871	0.671348	0.61192	0.67426	0.561013	0.64767	0.652774	0.729946	0.66665	0.704294	-0.199594	-0.259482
TRIF_MEDIATED_TLR3_TLR4_SIGNALING	-0.415116	0.62475	0.641999	0.735248	0.730514	0.708667	0.709244	0.777779	0.718793	0.74449	0.645939	0.701706	0.772702	0.674296	0.675586	0.743119	0.751865	0.615292	0.583229	0.666551	0.671654	0.598016	0.609197	0.65666	0.67683	0.644542	0.608367	0.563898	0.666064	0.571914	0.686883	0.474454	0.693213	0.569993	0.766066	0.6926	0.726574	0.690445	0.669319	0.609675	0.670915	0.56003	0.645588	0.654397	0.731551	0.666208	0.705484	-0.193436	-0.251998
TOLL_LIKE_RECEPTOR_3_(TLR3)_CASCADE	-0.415197	0.624029	0.641323	0.73559	0.729658	0.708415	0.709776	0.780339	0.719289	0.746176	0.648058	0.703302	0.77621	0.674846	0.676496	0.745806	0.751514	0.617195	0.586295	0.669067	0.672592	0.598702	0.610216	0.657958	0.678083	0.645912	0.610549	0.56369	0.66775	0.57204	0.689498	0.478908	0.695305	0.570435	0.764777	0.692807	0.726799	0.691626	0.669508	0.609116	0.673052	0.561454	0.647183	0.654667	0.732534	0.667759	0.706016	-0.194861	-0.25464
NUCLEOTIDE_BINDING_DOMAIN_LEUCINE_RICH_REPEAT_CONTAINING_RECEPTOR_(NLR)_SIGNALING_PATHWAYS	-0.349449	0.567973	0.617844	0.675108	0.631197	0.597971	0.674531	0.720551	0.610766	0.665604	0.628564	0.675784	0.725113	0.616329	0.637184	0.689146	0.685386	0.62329	0.586457	0.682808	0.638537	0.619656	0.639168	0.661529	0.687875	0.65345	0.597007	0.600505	0.658066	0.54261	0.667885	0.483813	0.688533	0.597863	0.728458	0.696215	0.713049	0.689624	0.696937	0.61843	0.632432	0.548065	0.675739	0.651665	0.708072	0.661087	0.679093	-0.223488	-0.266713
MITOCHONDRIAL_TRANSLATION_TERMINATION	0.473413	-0.256519	-0.254425	-0.332703	-0.0606339	-0.208878	-0.188426	-0.192308	-0.304837	-0.364989	-0.127347	-0.24235	-0.190279	-0.186998	-0.1861	-0.165721	-0.299602	-0.1239	-0.243657	-0.276434	-0.131276	-0.164748	-0.171328	-0.274191	-0.250199	-0.305486	-0.302771	-0.172523	-0.404949	-0.491613	-0.298239	-0.266806	-0.122519	-0.0100917	-0.187045	-0.297109	-0.210472	-0.265286	-0.167742	-0.322445	-0.340738	-0.165119	-0.211843	-0.0982485	-0.160115	-0.0753406	-0.196275	0.720786	0.610694
DOWNREGULATION_OF_SMAD2_3:SMAD4_TRANSCRIPTIONAL_ACTIVITY	0.556369	-0.36887	-0.222785	-0.372378	-0.20449	-0.296883	-0.240674	-0.258021	-0.264279	-0.25317	-0.254956	-0.258021	-0.215544	-0.351234	-0.24813	-0.281627	-0.326267	-0.315763	-0.410833	-0.310813	-0.310479	-0.366247	-0.348538	-0.341424	-0.29251	-0.352893	-0.257002	-0.286883	-0.340144	-0.366625	-0.25868	-0.346762	-0.177053	-0.238735	-0.282555	-0.247625	-0.252801	-0.282086	-0.302635	-0.304258	-0.312445	-0.394721	-0.326709	-0.270022	-0.281798	-0.287496	-0.318703	0.609945	0.626103
BBSOME_MEDIATED_CARGO_TARGETING_TO_CILIUM	0.458982	-0.232252	-0.294024	-0.361486	-0.0326714	-0.160291	-0.235868	-0.230602	-0.217564	-0.253495	-0.150346	-0.24777	-0.211604	-0.198188	-0.202038	-0.187566	-0.294998	-0.186214	-0.287226	-0.2782	-0.14646	-0.244659	-0.262295	-0.283872	-0.299101	-0.341532	-0.266587	-0.243856	-0.361603	-0.455123	-0.323319	-0.339855	-0.160598	-0.136839	-0.231792	-0.275072	-0.208331	-0.280103	-0.193165	-0.3025	-0.351369	-0.243595	-0.264892	-0.125082	-0.202813	-0.143106	-0.233226	0.671916	0.582787
INFLUENZA_VIRAL_RNA_TRANSCRIPTION_AND_REPLICATION	0.48254	-0.361463	-0.411119	-0.451324	-0.183747	-0.251117	-0.335234	-0.37562	-0.366693	-0.465582	-0.282434	-0.36629	-0.395975	-0.364859	-0.299282	-0.371207	-0.393687	-0.305701	-0.390795	-0.417246	-0.269265	-0.355306	-0.375902	-0.403491	-0.424198	-0.467023	-0.470146	-0.34128	-0.586598	-0.563342	-0.463496	-0.37294	-0.311928	-0.307021	-0.410807	-0.428219	-0.380628	-0.430607	-0.316936	-0.401436	-0.449036	-0.32678	-0.410505	-0.255591	-0.337562	-0.294274	-0.368275	0.721581	0.648588
ENDOGENOUS_STEROLS	-0.64226	0.560318	0.685116	0.627248	0.408137	0.494633	0.465293	0.551428	0.534522	0.615301	0.417506	0.511322	0.572446	0.494308	0.55288	0.558154	0.588423	0.427559	0.532142	0.468855	0.428902	0.485184	0.474959	0.50355	0.525992	0.537624	0.573924	0.430039	0.581318	0.592047	0.499853	0.490224	0.448279	0.452499	0.59404	0.548173	0.517751	0.566981	0.484066	0.543232	0.575538	0.516561	0.457151	0.393585	0.501846	0.387967	0.475806	-0.617167	-0.637914
TRAF6_MEDIATED_NF_KB_ACTIVATION	-0.312968	0.568181	0.559354	0.655722	0.624687	0.603318	0.624813	0.675901	0.644334	0.67995	0.603562	0.692591	0.605563	0.583301	0.561157	0.662151	0.676018	0.576296	0.557649	0.667101	0.620107	0.573708	0.615653	0.636706	0.644956	0.635435	0.634912	0.512657	0.680806	0.619719	0.665207	0.47962	0.610829	0.501801	0.699804	0.691482	0.71753	0.686991	0.624516	0.614309	0.689363	0.507932	0.687046	0.612551	0.703961	0.648464	0.650781	-0.213254	-0.218457
APOPTOTIC_EXECUTION_PHASE	-0.372775	0.665559	0.585844	0.645317	0.731299	0.687145	0.671672	0.645624	0.711967	0.672619	0.684791	0.66353	0.696269	0.649726	0.665622	0.676406	0.69654	0.570579	0.53995	0.661953	0.659365	0.549462	0.577468	0.639042	0.600721	0.567631	0.605067	0.604066	0.647508	0.510015	0.619286	0.522575	0.710741	0.527534	0.68865	0.719433	0.748619	0.684025	0.60743	0.649014	0.649474	0.469693	0.582427	0.627329	0.640764	0.630052	0.61696	-0.145513	-0.192444
S_PHASE	0.497085	-0.226788	-0.132376	-0.224354	0.0573586	-0.119609	-0.0398395	-0.0322296	-0.194906	-0.191083	-0.0144039	-0.0680883	-0.10135	-0.0709375	-0.0740572	-0.0368731	-0.173564	0.0463404	-0.0959854	-0.104885	0.036269	-0.00444064	0.0055136	-0.130194	-0.0812434	-0.144034	-0.162239	-0.0612537	-0.237698	-0.326926	-0.0857697	-0.209134	-0.0170908	0.110168	-0.0763564	-0.142763	-0.0762302	-0.13124	-0.0216712	-0.19982	-0.190497	-0.0435633	-0.0369903	0.0819918	0.0271623	0.0688006	-0.0118432	0.672908	0.59358
INFLUENZA_INFECTION	0.443334	-0.292515	-0.338182	-0.385123	-0.0950238	-0.175047	-0.265696	-0.295532	-0.299171	-0.399295	-0.213125	-0.292142	-0.309818	-0.286243	-0.221885	-0.29321	-0.329504	-0.242453	-0.332573	-0.36074	-0.196092	-0.289706	-0.312586	-0.342774	-0.362285	-0.409216	-0.414814	-0.281858	-0.545864	-0.532055	-0.40763	-0.328074	-0.230873	-0.223481	-0.338379	-0.374632	-0.319003	-0.37288	-0.249337	-0.350581	-0.39096	-0.264721	-0.352136	-0.184719	-0.264224	-0.224476	-0.298559	0.719355	0.631174
RHO_GTPASE_EFFECTORS	-0.391275	0.701697	0.644593	0.696609	0.766727	0.721655	0.699601	0.688026	0.715958	0.666114	0.742386	0.665981	0.741776	0.679318	0.741528	0.735136	0.697076	0.598779	0.552488	0.655235	0.667505	0.581068	0.590366	0.640258	0.607724	0.574733	0.537417	0.665638	0.606057	0.455114	0.628683	0.595549	0.748988	0.572628	0.743462	0.705603	0.762221	0.6964	0.637629	0.646508	0.642954	0.528957	0.593653	0.642697	0.678385	0.636209	0.640525	-0.109892	-0.207141
ANTIGEN_PRESENTATION:_FOLDING_ASSEMBLY_AND_PEPTIDE_LOADING_OF_CLASS_I_MHC	-0.35549	0.59212	0.495715	0.626337	0.757492	0.673999	0.639014	0.740694	0.631296	0.607826	0.618493	0.619367	0.687235	0.733679	0.626049	0.717999	0.635092	0.702301	0.631341	0.647896	0.734427	0.66839	0.665595	0.655244	0.629574	0.593896	0.500025	0.533386	0.524496	0.406605	0.610089	0.427027	0.68444	0.655533	0.698361	0.548561	0.60908	0.54362	0.649167	0.491919	0.574068	0.633641	0.616275	0.726917	0.720866	0.708838	0.720785	-0.106039	-0.241665
AMYLOIDS	-0.572896	0.617041	0.587945	0.659843	0.502234	0.535775	0.588955	0.550346	0.564204	0.587251	0.621964	0.560111	0.585862	0.517003	0.682321	0.626139	0.60358	0.499511	0.579442	0.607619	0.546162	0.54829	0.548245	0.578577	0.62824	0.614264	0.509032	0.58882	0.604824	0.586015	0.577937	0.599693	0.504434	0.54426	0.590208	0.759033	0.722832	0.743083	0.649762	0.722886	0.662728	0.569452	0.571345	0.51868	0.558524	0.495183	0.512179	-0.541014	-0.531501
CLASSICAL_ANTIBODY_MEDIATED_COMPLEMENT_ACTIVATION	-0.555017	0.468819	0.477168	0.523423	0.410797	0.349169	0.518409	0.525136	0.362397	0.413592	0.525001	0.450028	0.494597	0.534152	0.579334	0.538255	0.461037	0.591552	0.63163	0.524955	0.549733	0.669256	0.663747	0.571778	0.60229	0.5923	0.452526	0.53197	0.495724	0.507004	0.514875	0.602786	0.417307	0.827388	0.536406	0.43443	0.447783	0.449118	0.597935	0.426198	0.511232	0.612497	0.576106	0.586042	0.552844	0.590695	0.59542	-0.578856	-0.580605
REGULATION_OF_HSF1_MEDIATED_HEAT_SHOCK_RESPONSE	0.303961	-0.00137502	0.0573406	-0.0137547	0.275477	0.145378	0.0777089	0.142105	0.0909001	0.0989879	0.113036	0.104425	0.170561	0.0913689	0.105065	0.138047	0.0309131	0.0427518	-0.043392	0.0307328	0.109348	-0.0223925	-0.0204089	-0.0211573	-0.00427834	-0.0551856	0.0112661	-0.00701035	-0.0708834	-0.191678	-0.00540541	-0.158876	0.190893	0.0604062	0.0782228	-0.00893988	0.072858	0.00994973	0.0434371	-0.0770236	-0.00464802	-0.0557627	0.0096612	0.103117	0.109573	0.0989067	0.0659333	0.648969	0.519645
CYTOSOLIC_TRNA_AMINOACYLATION	0.392458	-0.132953	-0.0608119	-0.156594	0.138913	-0.0288844	-0.014485	0.0250344	-0.126696	-0.119888	0.0529766	-0.0146383	0.0269639	0.0176318	0.0273156	0.0343214	-0.113676	0.0461511	-0.0829926	-0.0991682	0.0550323	0.00378243	-0.0161441	-0.108672	-0.0932895	-0.15049	-0.11107	-0.0187048	-0.218267	-0.32524	-0.0998445	-0.138516	0.0576562	0.136316	0.00527917	-0.125839	-0.0258729	-0.0911886	0.0252868	-0.148822	-0.164222	-0.0452765	-0.0220589	0.0935149	0.0441133	0.0973559	0.0217163	0.691067	0.579542
TOLL_LIKE_RECEPTOR_9_(TLR9)_CASCADE	-0.413773	0.606483	0.628655	0.705376	0.693051	0.684981	0.66766	0.743489	0.699831	0.73064	0.62558	0.63521	0.750738	0.621153	0.648779	0.702139	0.719839	0.563294	0.519059	0.616293	0.612885	0.538029	0.547028	0.615698	0.644623	0.603435	0.596889	0.531123	0.644379	0.547939	0.652666	0.458161	0.685927	0.516525	0.733841	0.675531	0.702599	0.673827	0.63979	0.588432	0.651358	0.516327	0.598954	0.597232	0.685639	0.609521	0.64511	-0.181651	-0.252918
INTERFERON_GAMMA_SIGNALING	-0.46447	0.539913	0.450783	0.61896	0.531248	0.514438	0.641572	0.650255	0.515986	0.532184	0.533454	0.579678	0.508767	0.593115	0.530044	0.638365	0.588926	0.705894	0.742044	0.735465	0.680196	0.742637	0.769817	0.72465	0.759948	0.741099	0.564591	0.62996	0.634075	0.6134	0.693652	0.502595	0.531517	0.632425	0.615782	0.607831	0.591882	0.579335	0.66308	0.536512	0.618135	0.673191	0.745705	0.712297	0.714206	0.697313	0.69368	-0.536985	-0.530563
IKK_COMPLEX_RECRUITMENT_MEDIATED_BY_RIP1	-0.325618	0.565764	0.617717	0.709488	0.66968	0.643568	0.668904	0.768041	0.652855	0.686991	0.59514	0.68315	0.690805	0.619025	0.640674	0.729117	0.71708	0.565665	0.56562	0.618466	0.617871	0.572824	0.605653	0.597313	0.634984	0.604544	0.589388	0.532863	0.572049	0.543025	0.650348	0.425097	0.579659	0.582409	0.680184	0.664504	0.685927	0.654911	0.626815	0.612091	0.632658	0.5757	0.605049	0.624047	0.691887	0.651565	0.652936	-0.152158	-0.20678
DISEASES_OF_IMMUNE_SYSTEM	-0.48898	0.641332	0.634137	0.717693	0.571661	0.611442	0.599134	0.697261	0.691085	0.670545	0.578324	0.672944	0.656552	0.602732	0.576764	0.681473	0.719812	0.56287	0.604274	0.701391	0.598539	0.576106	0.595194	0.694845	0.707946	0.705466	0.664053	0.545766	0.743732	0.693564	0.705602	0.529788	0.619566	0.506372	0.735068	0.751432	0.727557	0.727394	0.629926	0.693141	0.720984	0.521069	0.629998	0.583175	0.678254	0.58882	0.612281	-0.456331	-0.463147
INFLUENZA_LIFE_CYCLE	0.430083	-0.284792	-0.329511	-0.368658	-0.0883946	-0.166033	-0.261143	-0.280621	-0.286394	-0.377051	-0.205028	-0.282767	-0.296531	-0.273144	-0.215497	-0.283341	-0.314951	-0.230894	-0.318941	-0.344807	-0.184563	-0.280842	-0.305439	-0.326156	-0.342721	-0.39011	-0.399783	-0.279764	-0.529476	-0.512537	-0.392559	-0.31617	-0.224606	-0.21589	-0.329793	-0.358158	-0.307837	-0.360193	-0.244175	-0.334569	-0.373323	-0.2541	-0.340776	-0.174275	-0.249787	-0.225151	-0.287412	0.707444	0.619236
CLASS_I_MHC_MEDIATED_ANTIGEN_PROCESSING_&_PRESENTATION	-0.236808	0.531977	0.564568	0.621205	0.757848	0.632761	0.647765	0.729277	0.579258	0.585384	0.687892	0.62915	0.697819	0.680985	0.685892	0.718721	0.652834	0.660817	0.600179	0.618128	0.710166	0.649661	0.656378	0.622796	0.63016	0.579506	0.479627	0.586727	0.489983	0.407442	0.596921	0.453724	0.658388	0.683434	0.684806	0.607458	0.674974	0.61366	0.694885	0.534797	0.566445	0.619642	0.598321	0.711586	0.712824	0.699668	0.689283	0.0217497	-0.0867034
TRANSLOCATION_OF_ZAP_70_TO_IMMUNOLOGICAL_SYNAPSE	0.643207	-0.628898	-0.667651	-0.719613	-0.524658	-0.622018	-0.551617	-0.571517	-0.663458	-0.686396	-0.534991	-0.584519	-0.582751	-0.531168	-0.578081	-0.572265	-0.675504	-0.40949	-0.525857	-0.550779	-0.504326	-0.44662	-0.474156	-0.573771	-0.539373	-0.584528	-0.520763	-0.466573	-0.638933	-0.673566	-0.55489	-0.586953	-0.460271	-0.368257	-0.561373	-0.62475	-0.615292	-0.635065	-0.580119	-0.671303	-0.678354	-0.495453	-0.519978	-0.433844	-0.524757	-0.459847	-0.535009	0.601677	0.600613
RIG_I_MDA5_MEDIATED_INDUCTION_OF_IFN_ALPHA_BETA_PATHWAYS	-0.271871	0.510132	0.510385	0.643216	0.609422	0.570092	0.666894	0.68086	0.590632	0.640502	0.56791	0.71322	0.554169	0.561463	0.549048	0.656561	0.675333	0.60449	0.581994	0.688362	0.6584	0.629078	0.673061	0.614318	0.617122	0.609666	0.612479	0.559011	0.663179	0.637527	0.68462	0.422131	0.561923	0.494534	0.659347	0.654604	0.68242	0.656389	0.615454	0.574321	0.645795	0.549435	0.711291	0.652034	0.699001	0.710425	0.681978	-0.240169	-0.239402
TRANSPORT_OF_GLUCOSE_AND_OTHER_SUGARS_BILE_SALTS_AND_ORGANIC_ACIDS_METAL_IONS_AND_AMINE_COMPOUNDS	-0.526155	0.579379	0.659067	0.712355	0.572914	0.610955	0.646029	0.701842	0.65858	0.665	0.569037	0.643604	0.703888	0.623443	0.623677	0.70397	0.711661	0.5768	0.581687	0.615193	0.591515	0.589622	0.604562	0.653089	0.654983	0.659212	0.568893	0.562185	0.687487	0.649077	0.686775	0.53582	0.589929	0.563808	0.695296	0.713419	0.691391	0.689426	0.603192	0.664234	0.649059	0.60816	0.577594	0.582598	0.653098	0.594716	0.626292	-0.442797	-0.461795
CELLULAR_SENESCENCE	-0.33552	0.583236	0.613104	0.689649	0.683477	0.654082	0.671652	0.682597	0.669447	0.673367	0.633213	0.677657	0.638894	0.570197	0.675063	0.720999	0.6981	0.547391	0.541868	0.648605	0.60935	0.550765	0.587693	0.594319	0.618395	0.592577	0.555871	0.570244	0.605088	0.540358	0.662858	0.490297	0.596821	0.537059	0.635956	0.766555	0.787174	0.753276	0.658104	0.716532	0.69975	0.522639	0.600417	0.600278	0.664609	0.623464	0.602919	-0.161412	-0.226198
HOMOLOGOUS_RECOMBINATION_REPAIR	0.394117	-0.248788	-0.235255	-0.223741	-0.0146654	-0.13537	-0.122016	-0.147019	-0.140788	-0.0975903	-0.100034	-0.0966706	-0.13812	-0.142348	-0.188152	-0.148317	-0.175241	-0.160913	-0.240277	-0.155621	-0.101431	-0.208971	-0.18964	-0.233073	-0.242982	-0.260798	-0.14463	-0.198431	-0.220071	-0.231368	-0.17671	-0.328675	-0.116696	-0.160399	-0.235399	-0.273575	-0.222821	-0.25657	-0.169596	-0.292383	-0.2275	-0.217465	-0.196087	-0.114857	-0.1692	-0.0911525	-0.12253	0.570615	0.592381
DISEASES_ASSOCIATED_WITH_THE_TLR_SIGNALING_CASCADE	-0.479242	0.635399	0.623867	0.70562	0.561283	0.600135	0.590127	0.683421	0.679742	0.65776	0.56773	0.662376	0.641756	0.589901	0.566585	0.670383	0.705151	0.55352	0.594734	0.691635	0.587864	0.567604	0.589315	0.686721	0.702247	0.699218	0.658229	0.538525	0.736222	0.682808	0.693745	0.523215	0.60678	0.502468	0.724076	0.743083	0.717702	0.718928	0.621694	0.685341	0.711291	0.513523	0.623551	0.573915	0.668859	0.578414	0.600325	-0.458143	-0.462588
TRAF6_MEDIATED_IRF7_ACTIVATION	-0.2794	0.52711	0.556387	0.611487	0.569984	0.523206	0.663783	0.657048	0.561653	0.616374	0.566927	0.660735	0.535703	0.532033	0.561067	0.642188	0.617645	0.599089	0.634091	0.678489	0.618078	0.636427	0.676604	0.622568	0.676794	0.651304	0.614814	0.565061	0.668931	0.643874	0.678074	0.449956	0.560895	0.54334	0.626283	0.670987	0.680563	0.661619	0.648067	0.577522	0.648671	0.57506	0.72001	0.636851	0.691256	0.670374	0.617754	-0.341469	-0.33431
ACTIVATION_OF_MATRIX_METALLOPROTEINASES	-0.460505	0.344553	0.415657	0.397786	0.104767	0.212767	0.320569	0.283051	0.306846	0.331127	0.213958	0.326078	0.275567	0.247914	0.30937	0.293123	0.358465	0.214102	0.36447	0.318252	0.217898	0.263594	0.296982	0.34568	0.37392	0.414332	0.300633	0.249924	0.438803	0.465717	0.347853	0.363749	0.159101	0.246273	0.309479	0.443194	0.351342	0.419453	0.2838	0.441832	0.396831	0.296197	0.328026	0.187242	0.26518	0.191524	0.276704	-0.672944	-0.523369
DNA_DAMAGE_TELOMERE_STRESS_INDUCED_SENESCENCE	-0.38107	0.623398	0.592994	0.669535	0.631125	0.604905	0.63942	0.595916	0.635408	0.618601	0.670608	0.649447	0.568262	0.54077	0.695377	0.701057	0.662692	0.545062	0.552645	0.650393	0.613732	0.557271	0.611604	0.608971	0.640142	0.622244	0.554665	0.605762	0.601398	0.513486	0.623858	0.55719	0.553935	0.561265	0.618403	0.798021	0.792845	0.782197	0.669436	0.765011	0.699245	0.592246	0.616194	0.586286	0.637914	0.595762	0.551915	-0.254478	-0.295638
CREATION_OF_C4_AND_C2_ACTIVATORS	-0.597169	0.538688	0.545468	0.545152	0.424692	0.443735	0.490062	0.528706	0.403593	0.427802	0.496454	0.449857	0.554962	0.564935	0.529888	0.552086	0.478493	0.576259	0.62585	0.503866	0.530942	0.626689	0.625156	0.570155	0.602768	0.587846	0.453184	0.523071	0.49915	0.503803	0.456069	0.57855	0.501485	0.721894	0.61733	0.416505	0.442544	0.460866	0.579424	0.40601	0.468557	0.586051	0.519068	0.53023	0.555305	0.530825	0.575935	-0.56718	-0.59752
CENTROSOME_MATURATION	0.323193	-0.049938	0.0247909	-0.0299123	0.180245	0.0599193	0.0201925	0.0792597	0.0457543	0.0561594	0.0801614	0.109177	0.115055	0.0828123	0.0522643	0.0665555	0.0377116	0.0221671	-0.0961026	-0.091964	0.029723	-0.0463134	-0.0705047	-0.0757703	-0.107923	-0.125704	-0.0049095	-0.0195343	-0.0500192	-0.187179	-0.0234114	-0.110944	0.106354	0.0111489	0.0871402	-0.0601357	0.0344116	-0.0329779	-0.0550504	-0.118635	-0.0847688	-0.0593422	-0.0148818	0.0353132	0.053734	0.061912	0.0593693	0.559849	0.516976
RECRUITMENT_OF_MITOTIC_CENTROSOME_PROTEINS_AND_COMPLEXES	0.322057	-0.0486216	0.0250254	-0.0287672	0.183419	0.0647431	0.0239253	0.0790794	0.0488741	0.0584947	0.0816942	0.10878	0.115182	0.0834705	0.0553119	0.0679079	0.0403444	0.0232221	-0.0978428	-0.0915583	0.0309402	-0.0467011	-0.0711088	-0.0755359	-0.108212	-0.125965	-0.00519803	-0.0209228	-0.0490724	-0.183896	-0.0230598	-0.110241	0.10759	0.0085702	0.0862746	-0.0583775	0.036828	-0.0315263	-0.0533553	-0.116624	-0.083218	-0.0566553	-0.0159638	0.0359804	0.055934	0.0626784	0.0595677	0.560742	0.517255
TRANSLATION	0.40165	-0.232065	-0.249297	-0.311756	-0.0357927	-0.120426	-0.203916	-0.217118	-0.244531	-0.336236	-0.121579	-0.228364	-0.233273	-0.217008	-0.137976	-0.213537	-0.263838	-0.170913	-0.256974	-0.281026	-0.131507	-0.211901	-0.2348	-0.261136	-0.274634	-0.324738	-0.345286	-0.197151	-0.489775	-0.47675	-0.342398	-0.230637	-0.159261	-0.134451	-0.259522	-0.293162	-0.234954	-0.284376	-0.166773	-0.270087	-0.321124	-0.187365	-0.286342	-0.11835	-0.187398	-0.166004	-0.233427	0.701127	0.601316
CELL_CYCLE_MITOTIC	0.388364	-0.0900255	0.0343034	-0.0814688	0.193292	0.0196695	0.0925862	0.0877443	-0.0260082	-0.00871447	0.127047	0.0751662	0.059766	0.034132	0.0874648	0.104326	-0.0207786	0.0890697	-0.0351239	0.00402588	0.113504	0.0261524	0.0459257	-0.0464847	-0.00495458	-0.0578004	-0.0361157	0.0371796	-0.103235	-0.229394	0.0263688	-0.13555	0.0983117	0.143025	0.0404797	0.010112	0.077772	0.0280729	0.0842729	-0.052643	-0.0532381	-0.00156437	0.0371075	0.134549	0.117868	0.140915	0.0677186	0.658869	0.564105
CASPASE_ACTIVATION_VIA_EXTRINSIC_APOPTOTIC_SIGNALIG_PATHWAY	-0.418065	0.638483	0.589036	0.715421	0.620062	0.642702	0.587332	0.694006	0.669815	0.643261	0.555891	0.696098	0.659031	0.623263	0.552582	0.682573	0.72615	0.55544	0.568713	0.651674	0.606023	0.583806	0.586241	0.622235	0.603985	0.594698	0.573203	0.513874	0.649645	0.585619	0.625111	0.461741	0.622595	0.468801	0.716412	0.699858	0.72542	0.691247	0.599216	0.660654	0.668255	0.542844	0.634912	0.585159	0.660023	0.614039	0.621685	-0.308171	-0.37795
SMAD2_SMAD3:SMAD4_HETEROTRIMER_REGULATES_TRANSCRIPTION	0.552871	-0.335239	-0.186773	-0.294214	-0.129211	-0.22695	-0.128977	-0.158659	-0.190452	-0.185655	-0.197223	-0.153177	-0.167631	-0.302482	-0.207105	-0.183915	-0.232225	-0.228393	-0.301337	-0.217339	-0.206149	-0.267732	-0.230079	-0.258544	-0.179109	-0.23484	-0.183969	-0.237238	-0.249329	-0.254505	-0.147722	-0.341289	-0.124946	-0.170092	-0.233956	-0.136136	-0.123648	-0.156198	-0.204355	-0.225382	-0.198918	-0.327512	-0.219106	-0.164412	-0.158785	-0.16516	-0.223587	0.628384	0.637446
RHO_GTPASES_ACTIVATE_WASPS_AND_WAVES	-0.417767	0.677109	0.641395	0.686099	0.766743	0.714492	0.651493	0.680445	0.704249	0.632198	0.69956	0.640069	0.731245	0.666975	0.74513	0.705295	0.692311	0.552167	0.52116	0.585411	0.638464	0.549147	0.541952	0.599306	0.557226	0.521881	0.505507	0.621892	0.551167	0.416171	0.585925	0.573239	0.683141	0.550085	0.698785	0.652539	0.698496	0.637869	0.605518	0.617249	0.624146	0.53986	0.580164	0.609774	0.643559	0.595077	0.615554	-0.104948	-0.218286
TAK1_ACTIVATES_NFKB_BY_PHOSPHORYLATION_AND_ACTIVATION_OF_IKKS_COMPLEX	-0.297712	0.539806	0.547875	0.618998	0.644055	0.590316	0.599423	0.676478	0.630088	0.674693	0.605356	0.659825	0.650772	0.601515	0.576187	0.633875	0.651773	0.577405	0.515416	0.605996	0.600622	0.552654	0.563339	0.610585	0.61815	0.596303	0.589009	0.543376	0.640078	0.532746	0.6375	0.443329	0.628123	0.49879	0.72102	0.631414	0.688867	0.647616	0.59138	0.548218	0.634714	0.46285	0.620954	0.601939	0.689029	0.60202	0.630178	-0.110682	-0.130113
MAP2K_AND_MAPK_ACTIVATION	-0.57268	0.70791	0.6132	0.718107	0.652548	0.663729	0.606375	0.626788	0.704754	0.6463	0.73523	0.605599	0.706674	0.703149	0.725267	0.657886	0.721939	0.581507	0.554539	0.583175	0.575565	0.570146	0.546397	0.655929	0.593003	0.593445	0.515344	0.687397	0.617772	0.538516	0.598882	0.738088	0.610784	0.532944	0.67371	0.685053	0.706566	0.661114	0.576314	0.657715	0.656371	0.560129	0.524351	0.569037	0.619016	0.535703	0.590442	-0.346032	-0.437053
MYD88_DEPENDENT_CASCADE_INITIATED_ON_ENDOSOME	-0.393477	0.581155	0.617717	0.684827	0.671086	0.660303	0.657859	0.730217	0.676758	0.713761	0.611334	0.621405	0.734409	0.601425	0.63328	0.686586	0.698361	0.555278	0.508365	0.599549	0.597953	0.528057	0.538264	0.604292	0.639853	0.597899	0.580497	0.517373	0.632423	0.533305	0.643351	0.451534	0.666731	0.50869	0.719938	0.660591	0.688641	0.661204	0.630981	0.568956	0.63658	0.502613	0.593688	0.587124	0.678155	0.599955	0.633127	-0.172436	-0.238293
HOMOLOGOUS_RECOMBINATION_REPAIR_OF_REPLICATION_INDEPENDENT_DOUBLE_STRAND_BREAKS	0.391258	-0.253035	-0.236986	-0.229836	-0.018272	-0.139688	-0.125515	-0.153547	-0.14518	-0.102883	-0.106201	-0.101855	-0.14637	-0.146613	-0.190992	-0.153727	-0.181137	-0.164349	-0.244352	-0.16104	-0.105597	-0.213326	-0.192291	-0.236535	-0.246651	-0.264342	-0.156549	-0.20376	-0.225923	-0.234055	-0.180001	-0.333931	-0.12491	-0.16498	-0.243297	-0.280472	-0.229394	-0.265884	-0.175728	-0.29746	-0.2297	-0.220143	-0.195681	-0.118617	-0.174068	-0.0934968	-0.125641	0.564574	0.583869
SIGNALING_BY_FGFR1_FUSION_MUTANTS	-0.505155	0.694989	0.566161	0.713464	0.748953	0.784181	0.607583	0.691238	0.782386	0.730199	0.576746	0.683457	0.666939	0.701616	0.600676	0.640006	0.752172	0.570814	0.544224	0.635687	0.647977	0.534919	0.529319	0.656011	0.569876	0.566909	0.513847	0.467863	0.596655	0.584789	0.632189	0.467078	0.644659	0.426576	0.665631	0.633262	0.661538	0.588531	0.589288	0.628095	0.660393	0.491784	0.558019	0.609801	0.637969	0.580948	0.663792	-0.29617	-0.340081
FGFR1_MUTANT_RECEPTOR_ACTIVATION	-0.498041	0.695422	0.562807	0.711859	0.751036	0.782792	0.606645	0.692203	0.781259	0.730379	0.581291	0.686622	0.66674	0.704114	0.602155	0.640782	0.750675	0.575268	0.546965	0.637157	0.652873	0.53821	0.535739	0.658707	0.573221	0.569768	0.514893	0.469224	0.596817	0.583446	0.631594	0.466898	0.647265	0.430327	0.668183	0.63374	0.66262	0.589811	0.592381	0.628231	0.660438	0.496121	0.562203	0.614138	0.641783	0.585871	0.667173	-0.28856	-0.332354
TOLL_LIKE_RECEPTOR_7_8_(TLR7_8)_CASCADE	-0.391403	0.579749	0.615563	0.68288	0.667714	0.656759	0.657381	0.728576	0.673431	0.708658	0.608809	0.619719	0.73367	0.599161	0.629682	0.683168	0.696053	0.553132	0.50731	0.599279	0.596727	0.526813	0.537317	0.601515	0.637536	0.595492	0.582805	0.517409	0.633298	0.53262	0.64181	0.448405	0.666803	0.507545	0.719325	0.66152	0.688272	0.661962	0.631053	0.569587	0.634281	0.501954	0.591642	0.584897	0.676388	0.59817	0.631269	-0.168839	-0.233938
MICRORNA_(MIRNA)_BIOGENESIS	0.505804	-0.24126	-0.169416	-0.262223	-0.0438428	-0.158091	-0.13399	-0.0896197	-0.236201	-0.226427	-0.0749679	-0.164412	-0.136343	-0.181264	-0.151753	-0.102685	-0.242441	-0.100746	-0.199279	-0.214796	-0.101386	-0.138769	-0.145152	-0.224597	-0.161301	-0.222127	-0.221829	-0.199089	-0.297559	-0.363118	-0.219683	-0.26088	-0.0619029	0.00657755	-0.102712	-0.228267	-0.150003	-0.200063	-0.0783401	-0.28893	-0.257192	-0.156225	-0.136452	-0.0569438	-0.0710998	-0.0693416	-0.13427	0.677695	0.592832
INTERFERON_ALPHA_BETA_SIGNALING	-0.488339	0.497753	0.426802	0.623614	0.504551	0.505083	0.629502	0.611018	0.497329	0.522269	0.492325	0.619268	0.43388	0.55526	0.524234	0.594094	0.586187	0.657471	0.708613	0.698424	0.688524	0.726466	0.750287	0.662971	0.643514	0.659987	0.510466	0.574808	0.602732	0.611226	0.692798	0.46862	0.421247	0.564231	0.494876	0.551509	0.539048	0.534261	0.625102	0.544224	0.621189	0.670653	0.775317	0.685098	0.645651	0.704168	0.696333	-0.586493	-0.548498
DEFECTIVE_B3GAT3_CAUSES_JDSSDHD	-0.726276	0.749954	0.654243	0.688632	0.683709	0.717269	0.614535	0.625859	0.685432	0.642423	0.597412	0.533765	0.751983	0.705439	0.668363	0.665595	0.663305	0.544927	0.580326	0.579884	0.612425	0.554701	0.544016	0.632766	0.586845	0.56975	0.458774	0.551139	0.566594	0.517355	0.558136	0.562663	0.723094	0.576016	0.708532	0.538399	0.561572	0.524117	0.567613	0.524883	0.574023	0.545748	0.535829	0.566413	0.566368	0.547136	0.619043	-0.507743	-0.57525
TOLL_LIKE_RECEPTOR_10_(TLR10)_CASCADE	-0.401077	0.582264	0.61265	0.668255	0.656642	0.656182	0.634993	0.705061	0.676974	0.709208	0.595582	0.607493	0.726754	0.585808	0.619169	0.670852	0.684124	0.519086	0.474409	0.595979	0.565629	0.490819	0.497762	0.589613	0.618574	0.58121	0.581624	0.491549	0.633406	0.530997	0.630494	0.440588	0.668976	0.484679	0.712526	0.655722	0.679363	0.652629	0.602128	0.572473	0.627888	0.459342	0.562987	0.553078	0.650853	0.572031	0.604625	-0.165701	-0.228483
DEFECTIVE_B4GALT7_CAUSES_EDS_PROGEROID_TYPE	-0.730604	0.748223	0.648049	0.683881	0.681257	0.714176	0.612416	0.622505	0.685783	0.641422	0.599657	0.531438	0.749927	0.706025	0.664648	0.663855	0.654902	0.546072	0.579352	0.577594	0.612416	0.552907	0.544386	0.63511	0.588134	0.572049	0.457458	0.553096	0.568127	0.516354	0.559399	0.563952	0.72551	0.573996	0.703077	0.535478	0.555864	0.519969	0.564989	0.52024	0.572391	0.545143	0.533756	0.565025	0.563312	0.54343	0.618574	-0.508527	-0.572247
TRANSLESION_SYNTHESIS_BY_POLH	0.50548	-0.379735	-0.357329	-0.374479	-0.13647	-0.264098	-0.264775	-0.264676	-0.321281	-0.343489	-0.276045	-0.27564	-0.328864	-0.293141	-0.270131	-0.263557	-0.31405	-0.252945	-0.350071	-0.326998	-0.229457	-0.294971	-0.300516	-0.408723	-0.380511	-0.429885	-0.353191	-0.311634	-0.46661	-0.475833	-0.292591	-0.389554	-0.29691	-0.222785	-0.352695	-0.317918	-0.283944	-0.323968	-0.312661	-0.349079	-0.378464	-0.268688	-0.311011	-0.215481	-0.297072	-0.216753	-0.293709	0.630981	0.566801
LIPOPROTEIN_METABOLISM	-0.432302	0.523937	0.672619	0.677452	0.616753	0.581183	0.627356	0.654685	0.563754	0.613308	0.637265	0.606952	0.655911	0.588107	0.681789	0.660122	0.64263	0.540238	0.611244	0.583734	0.595798	0.57268	0.58836	0.58992	0.610486	0.621712	0.466276	0.592751	0.543331	0.530465	0.56287	0.705024	0.549228	0.621279	0.613498	0.592724	0.672646	0.652161	0.682095	0.58937	0.639817	0.539256	0.565737	0.554286	0.645786	0.558344	0.612136	-0.270121	-0.334959
TRAF6_MEDIATED_INDUCTION_OF_NFKB_AND_MAP_KINASES_UPON_TLR7_8_OR_9_ACTIVATION	-0.401781	0.584789	0.619386	0.674693	0.656038	0.652864	0.637761	0.717125	0.671402	0.709001	0.598936	0.598611	0.737872	0.59239	0.624146	0.673476	0.693032	0.529752	0.48705	0.580993	0.574096	0.500926	0.505308	0.592661	0.62319	0.582337	0.574213	0.502784	0.621522	0.517625	0.629376	0.441958	0.667741	0.486653	0.713004	0.650357	0.677055	0.650384	0.603607	0.562942	0.622812	0.474724	0.56021	0.562203	0.655722	0.564682	0.61054	-0.160823	-0.227446
RHO_GTPASES_ACTIVATE_ROCKS	-0.493425	0.686523	0.493939	0.62457	0.693096	0.674107	0.60596	0.555846	0.737466	0.607439	0.661916	0.53234	0.616158	0.637698	0.617231	0.603625	0.657742	0.566296	0.50007	0.604752	0.598458	0.503117	0.507085	0.675135	0.617979	0.583779	0.52473	0.565241	0.585132	0.491153	0.609107	0.573392	0.640881	0.4755	0.612713	0.657679	0.668841	0.594491	0.566981	0.625913	0.632054	0.457305	0.512576	0.588504	0.580362	0.521953	0.530672	-0.342768	-0.393783
DISEASES_OF_GLYCOSYLATION	-0.730117	0.742858	0.642819	0.678227	0.672817	0.707026	0.604121	0.616185	0.675739	0.630846	0.592778	0.524505	0.744868	0.700967	0.659807	0.657192	0.65097	0.541095	0.574231	0.571021	0.605464	0.54912	0.538471	0.626761	0.578946	0.56149	0.446268	0.548371	0.557974	0.503262	0.550535	0.556504	0.716358	0.570056	0.701824	0.524054	0.548353	0.510457	0.557334	0.510123	0.564295	0.539905	0.529545	0.559759	0.557758	0.54132	0.614958	-0.500935	-0.569154
MACROAUTOPHAGY	-0.325618	0.608061	0.631287	0.671573	0.678308	0.690075	0.630449	0.741045	0.672141	0.644217	0.58909	0.644442	0.719126	0.635435	0.631982	0.688668	0.694755	0.566233	0.505381	0.568433	0.589171	0.515813	0.501215	0.552194	0.549417	0.517878	0.532899	0.491369	0.573338	0.42792	0.608665	0.396885	0.643757	0.519032	0.708	0.640917	0.687893	0.645353	0.591687	0.590623	0.57901	0.515957	0.531366	0.580795	0.677768	0.587206	0.623605	-0.053202	-0.159741
GROWTH_HORMONE_RECEPTOR_SIGNALING	-0.327755	0.484715	0.536632	0.60211	0.465528	0.494245	0.514938	0.634723	0.523576	0.569596	0.53463	0.637049	0.543286	0.534206	0.472416	0.555684	0.605725	0.591723	0.579091	0.65519	0.580128	0.611983	0.62613	0.659572	0.670473	0.668598	0.62329	0.547362	0.650772	0.646201	0.629511	0.45634	0.553403	0.471803	0.658671	0.643153	0.639258	0.646832	0.598224	0.572905	0.631531	0.494281	0.635164	0.593156	0.688741	0.572022	0.624886	-0.258887	-0.24804
TOLL_LIKE_RECEPTOR_5_(TLR5)_CASCADE	-0.389906	0.568623	0.600622	0.656975	0.644064	0.643279	0.625932	0.695133	0.664441	0.697757	0.586538	0.59542	0.715366	0.573158	0.607069	0.658941	0.67179	0.509681	0.465573	0.58762	0.553971	0.481568	0.488348	0.581011	0.612903	0.575187	0.578054	0.48366	0.626274	0.529842	0.618484	0.434213	0.659635	0.475283	0.700814	0.645768	0.668309	0.644055	0.594915	0.561653	0.61769	0.449325	0.551744	0.542051	0.642738	0.56314	0.593039	-0.160093	-0.220936
ASSEMBLY_OF_THE_PRIMARY_CILIUM	0.270049	-0.029732	0.0214188	-0.0122219	0.223686	0.104749	0.0665735	0.118914	0.0994748	0.09796	0.120384	0.128806	0.152005	0.109745	0.0646981	0.124604	0.0551315	0.0397674	-0.063571	-0.0251336	0.0529405	-0.045583	-0.0665014	-0.0318689	-0.0340689	-0.0663301	0.0217614	-0.00714559	-0.0220229	-0.143944	0.0427879	-0.112107	0.132791	0.0474314	0.0721637	-0.00490048	0.07669	0.0101661	-0.014476	-0.0704596	-0.0196876	-0.0654104	-0.0106981	0.0629579	0.0854721	0.0771859	0.063021	0.56406	0.50172
THE_CANONICAL_RETINOID_CYCLE_IN_RODS_(TWILIGHT_VISION)	-0.563681	0.562699	0.537948	0.631738	0.577468	0.62008	0.65262	0.600622	0.581219	0.619133	0.622812	0.606807	0.600568	0.645407	0.650006	0.643505	0.593174	0.615067	0.612587	0.592264	0.620612	0.608403	0.580831	0.57378	0.5526	0.574682	0.546379	0.634506	0.639357	0.5174	0.579469	0.56892	0.554593	0.506724	0.542781	0.526876	0.553844	0.54169	0.539274	0.543764	0.567622	0.634425	0.614156	0.599648	0.597313	0.614183	0.609341	-0.424998	-0.484697
RAF_INDEPENDENT_MAPK1_3_ACTIVATION	-0.574195	0.645975	0.627609	0.664901	0.69159	0.698992	0.574132	0.696441	0.681086	0.67041	0.55627	0.564421	0.733327	0.660086	0.633334	0.666082	0.692708	0.564845	0.515317	0.570182	0.604941	0.525289	0.507355	0.591407	0.577964	0.540184	0.552744	0.507292	0.563384	0.451101	0.575917	0.452409	0.676875	0.533584	0.719658	0.606844	0.63172	0.601479	0.588801	0.562329	0.587467	0.516209	0.47807	0.570182	0.61944	0.538895	0.618601	-0.267155	-0.37245
DISEASES_ASSOCIATED_WITH_GLYCOSAMINOGLYCAN_METABOLISM	-0.724149	0.740604	0.639141	0.673304	0.669319	0.700931	0.598395	0.613588	0.67261	0.630909	0.591939	0.521845	0.743029	0.696675	0.66005	0.65492	0.644866	0.536587	0.571093	0.56727	0.601776	0.543773	0.534928	0.623515	0.576692	0.559038	0.443843	0.542862	0.552158	0.502405	0.542925	0.562464	0.711931	0.56855	0.69736	0.524784	0.546739	0.509763	0.556053	0.511575	0.560445	0.536452	0.523855	0.554953	0.554151	0.535424	0.608331	-0.502144	-0.569398
TRAF6_MEDIATED_INDUCTION_OF_PROINFLAMMATORY_CYTOKINES	-0.361711	0.549255	0.601154	0.646679	0.640205	0.625436	0.612425	0.69672	0.646471	0.689669	0.576007	0.59688	0.719739	0.574005	0.612064	0.651088	0.662998	0.511647	0.470324	0.565503	0.557586	0.483534	0.491666	0.563708	0.604039	0.562843	0.563113	0.476302	0.601668	0.497076	0.596979	0.426937	0.647472	0.480874	0.702301	0.635228	0.661276	0.637292	0.584636	0.53986	0.603724	0.460307	0.550743	0.538462	0.641061	0.553601	0.594139	-0.147407	-0.21311
MYD88_CASCADE_INITIATED_ON_PLASMA_MEMBRANE	-0.391709	0.56929	0.598395	0.657156	0.644172	0.643523	0.628411	0.693366	0.664775	0.699551	0.58698	0.598061	0.713978	0.572626	0.607195	0.660122	0.671862	0.510033	0.46404	0.591993	0.5537	0.482055	0.48962	0.580425	0.611352	0.575502	0.577468	0.48595	0.629241	0.532033	0.62347	0.431662	0.65831	0.476681	0.699606	0.647842	0.670626	0.646255	0.598756	0.565115	0.619503	0.451931	0.553619	0.543448	0.642738	0.56755	0.593571	-0.159047	-0.22109
CELLULAR_RESPONSE_TO_HEAT_STRESS	0.250835	0.0428059	0.122476	0.0369632	0.330622	0.20926	0.121421	0.178928	0.154097	0.14793	0.134756	0.152384	0.220242	0.131727	0.147325	0.192679	0.0909542	0.0746974	-0.00202421	0.0855533	0.159543	0.0113383	0.0200032	0.0249893	0.0393436	-0.0107071	0.0407412	0.0219417	-0.0230237	-0.144602	0.0335279	-0.125659	0.245723	0.0740031	0.116191	0.0515069	0.130708	0.0678719	0.0882853	-0.015576	0.0498208	-0.00509884	0.0318058	0.126173	0.145973	0.126867	0.0947321	0.613831	0.473751
WNT_LIGAND_BIOGENESIS_AND_TRAFFICKING	-0.618349	0.62778	0.613876	0.666885	0.707585	0.670807	0.647102	0.670356	0.664955	0.644019	0.619386	0.569245	0.714041	0.632523	0.679201	0.701553	0.641819	0.5041	0.544557	0.580064	0.589487	0.503956	0.5052	0.59028	0.596862	0.562257	0.477907	0.532124	0.496833	0.438117	0.61348	0.509303	0.587377	0.571445	0.561626	0.580488	0.590857	0.568036	0.631928	0.592859	0.643333	0.471839	0.530915	0.566891	0.562383	0.540752	0.591164	-0.356094	-0.433555
RECOGNITION_OF_DNA_DAMAGE_BY_PCNA_CONTAINING_REPLICATION_COMPLEX	0.444384	-0.261799	-0.340243	-0.302815	0.0299664	-0.110024	-0.169786	-0.2209	-0.177477	-0.25354	-0.172743	-0.233307	-0.241196	-0.186169	-0.192462	-0.189748	-0.226554	-0.19762	-0.293655	-0.26995	-0.140148	-0.271339	-0.257715	-0.28132	-0.29406	-0.354516	-0.368961	-0.262791	-0.430192	-0.427857	-0.240069	-0.32487	-0.166991	-0.171841	-0.298866	-0.290219	-0.232009	-0.331452	-0.269968	-0.310957	-0.320425	-0.252963	-0.264171	-0.127056	-0.246065	-0.149922	-0.220026	0.608115	0.544729
G2_M_DNA_DAMAGE_CHECKPOINT	-0.360151	0.587449	0.537903	0.648374	0.736898	0.66436	0.649185	0.655434	0.652287	0.645624	0.652134	0.594284	0.615905	0.618736	0.697117	0.711011	0.657237	0.559137	0.526939	0.593598	0.639574	0.547019	0.541474	0.54958	0.536605	0.510926	0.525298	0.526768	0.517625	0.433862	0.553908	0.43296	0.567432	0.545991	0.573131	0.599865	0.659834	0.605698	0.589099	0.577612	0.61458	0.564475	0.511665	0.608665	0.611785	0.62723	0.595925	-0.077204	-0.151275
REGULATION_OF_ACTIN_DYNAMICS_FOR_PHAGOCYTIC_CUP_FORMATION	-0.293619	0.597457	0.601389	0.631964	0.672466	0.624435	0.574799	0.651845	0.641169	0.574817	0.635155	0.617799	0.690679	0.612632	0.652638	0.656389	0.658346	0.538561	0.492307	0.570381	0.602119	0.523522	0.51941	0.577522	0.539625	0.509159	0.492045	0.575123	0.546009	0.404089	0.567405	0.502387	0.649888	0.476456	0.663855	0.653252	0.693438	0.637942	0.554926	0.594689	0.596375	0.489313	0.533846	0.574068	0.631973	0.556928	0.582544	-0.0254942	-0.125569
SYNTHESIS_OF_PIPS_AT_THE_GOLGI_MEMBRANE	-0.410671	0.558822	0.564448	0.612136	0.719334	0.664369	0.589406	0.667579	0.635065	0.607051	0.576052	0.619746	0.655884	0.668165	0.615788	0.678281	0.65666	0.545504	0.550806	0.594698	0.647625	0.549571	0.526281	0.571382	0.521655	0.515146	0.498988	0.562563	0.516273	0.468205	0.61311	0.45698	0.592534	0.535081	0.634975	0.588504	0.658499	0.587512	0.563772	0.576377	0.532475	0.498916	0.543872	0.611604	0.613795	0.591434	0.639348	-0.15975	-0.230169
ACTIVATION_OF_GABAB_RECEPTORS	-0.399175	0.549634	0.519176	0.627086	0.464905	0.545865	0.573699	0.608521	0.583581	0.622478	0.571057	0.591263	0.578649	0.507761	0.544215	0.603607	0.595167	0.528688	0.531465	0.629899	0.515759	0.512702	0.534729	0.605166	0.649943	0.636337	0.631964	0.485607	0.652557	0.625472	0.642387	0.529274	0.577747	0.466952	0.652152	0.714726	0.684629	0.67848	0.570408	0.653351	0.638194	0.456854	0.540888	0.532592	0.640971	0.504082	0.5405	-0.35787	-0.369015
GABA_B_RECEPTOR_ACTIVATION	-0.393116	0.547289	0.51565	0.625372	0.467755	0.547001	0.573924	0.608503	0.582264	0.622947	0.570949	0.592652	0.578532	0.508825	0.539454	0.600568	0.592931	0.530329	0.531114	0.631432	0.518076	0.512819	0.533458	0.606591	0.651953	0.637942	0.633055	0.486031	0.653306	0.625751	0.642306	0.526254	0.581155	0.466628	0.653423	0.712436	0.681572	0.676253	0.571436	0.647788	0.636445	0.4557	0.540816	0.535559	0.642693	0.504749	0.541618	-0.352451	-0.363361
IRON_UPTAKE_AND_TRANSPORT	-0.380511	0.583626	0.694619	0.70213	0.594662	0.589424	0.56076	0.699416	0.605139	0.644397	0.62668	0.60981	0.741785	0.594527	0.654667	0.695864	0.687677	0.482001	0.5052	0.521024	0.519437	0.495877	0.499826	0.52776	0.577405	0.552835	0.553682	0.524081	0.564304	0.520799	0.578802	0.538823	0.612253	0.560715	0.689318	0.689471	0.690418	0.702202	0.571571	0.645957	0.610802	0.509195	0.522773	0.495228	0.618998	0.521556	0.583175	-0.195816	-0.264567
GABA_RECEPTOR_ACTIVATION	-0.391421	0.546739	0.513081	0.62319	0.468431	0.546406	0.571688	0.608584	0.582445	0.621667	0.568965	0.588829	0.580083	0.507049	0.541402	0.602371	0.591768	0.528806	0.527417	0.628249	0.516705	0.51089	0.531042	0.60358	0.649591	0.634371	0.632685	0.482316	0.649483	0.621207	0.639285	0.525938	0.582102	0.467024	0.654207	0.709839	0.679778	0.673674	0.567216	0.644992	0.633496	0.455555	0.535757	0.533395	0.640042	0.503145	0.538697	-0.343768	-0.35668
UNFOLDED_PROTEIN_RESPONSE_(UPR)	0.418119	-0.0818655	-0.0185425	-0.0677186	0.145243	-0.0174244	0.0614251	0.108095	-0.0623628	-0.0401461	0.164836	0.0778622	0.118563	0.0525618	0.0816762	0.124658	-0.021022	0.102522	-0.0447896	-0.0373059	0.0731375	0.0688096	0.083236	-0.0200573	0.00363817	-0.0353493	-0.0142416	0.0750039	-0.0799901	-0.199639	0.000220905	0.0163334	0.118851	0.196898	0.142069	0.0304984	0.11868	0.0594504	0.0703424	-0.0457453	-0.0776097	0.00248405	0.0619661	0.136019	0.133206	0.172166	0.091973	0.623849	0.540266
G2_M_TRANSITION	0.277416	-0.00720871	0.0688817	0.0340509	0.272069	0.147398	0.125632	0.152618	0.148227	0.155386	0.157352	0.183428	0.170994	0.138129	0.12611	0.168848	0.101251	0.0860041	-0.0109145	0.0190384	0.121619	0.00864234	-0.00580213	0.000175822	-0.00895792	-0.0310394	0.0551496	0.0234655	0.0354214	-0.107887	0.0931272	-0.0624439	0.155954	0.0758966	0.0862025	0.0263328	0.105985	0.0416969	0.0235196	-0.0353312	0.0234655	-0.00986858	0.0475396	0.114893	0.120294	0.117102	0.118734	0.529779	0.478142
SIGNALING_BY_RHO_GTPASES	-0.269544	0.594653	0.5868	0.620603	0.674927	0.630241	0.621144	0.63264	0.634515	0.603264	0.652079	0.602633	0.669824	0.584528	0.646363	0.651773	0.642711	0.509258	0.4546	0.564457	0.572121	0.490016	0.501143	0.557045	0.536452	0.501837	0.473534	0.553989	0.54545	0.416	0.572292	0.519104	0.673413	0.499718	0.693069	0.669869	0.720271	0.654018	0.562248	0.59624	0.583869	0.434394	0.523125	0.55755	0.617267	0.560318	0.570462	-0.0383157	-0.116038
AQUAPORIN_MEDIATED_TRANSPORT	-0.485923	0.599666	0.540689	0.583969	0.554566	0.570804	0.637527	0.550923	0.652106	0.636634	0.645245	0.548173	0.603525	0.523675	0.626653	0.601812	0.56782	0.482866	0.46431	0.603057	0.495282	0.456259	0.476014	0.600442	0.622686	0.601289	0.557343	0.597169	0.625156	0.566666	0.61678	0.580705	0.58698	0.427577	0.597376	0.68205	0.652774	0.639835	0.531483	0.622469	0.650465	0.406406	0.508942	0.510845	0.547136	0.471316	0.482695	-0.30516	-0.326448
CLASS_B_2_(SECRETIN_FAMILY_RECEPTORS)	-0.542502	0.674666	0.638663	0.663512	0.555404	0.626382	0.595203	0.589685	0.709425	0.635182	0.555576	0.577955	0.62448	0.536975	0.617591	0.607366	0.65547	0.458062	0.509456	0.600379	0.496175	0.456042	0.465338	0.5967	0.596024	0.589198	0.561824	0.534684	0.631711	0.551843	0.598179	0.553394	0.575872	0.399518	0.612317	0.712445	0.677118	0.677542	0.538462	0.677046	0.707486	0.442463	0.492703	0.473588	0.546721	0.451281	0.482479	-0.399482	-0.448838
NONSENSE_MEDIATED_DECAY_(NMD)	0.439498	-0.329235	-0.378074	-0.397937	-0.17233	-0.226353	-0.319563	-0.344557	-0.337684	-0.425855	-0.258097	-0.333599	-0.36696	-0.329536	-0.26723	-0.346123	-0.337529	-0.281453	-0.352923	-0.376622	-0.248704	-0.321833	-0.346931	-0.362492	-0.388876	-0.426882	-0.43617	-0.303017	-0.571895	-0.528426	-0.426633	-0.325803	-0.292038	-0.286927	-0.386689	-0.378229	-0.340182	-0.383019	-0.302343	-0.341136	-0.417261	-0.283382	-0.3918	-0.237207	-0.309196	-0.285797	-0.340255	0.660046	0.594163
CELL_CELL_COMMUNICATION	-0.303591	0.570579	0.578712	0.628465	0.630665	0.595438	0.54105	0.593553	0.623218	0.594284	0.659969	0.65207	0.681852	0.620341	0.614417	0.611361	0.660149	0.528968	0.505308	0.577567	0.576855	0.529256	0.527156	0.587999	0.535333	0.538751	0.481234	0.647833	0.605644	0.502153	0.567703	0.573356	0.646922	0.456448	0.685323	0.658229	0.709443	0.656119	0.532701	0.572842	0.599639	0.479052	0.517409	0.533891	0.606438	0.535324	0.574204	-0.136235	-0.177107
BRANCHED_CHAIN_AMINO_ACID_CATABOLISM	0.438144	-0.173591	-0.0742646	-0.19862	0.0299394	-0.087032	-0.0981854	-0.0508306	-0.161608	-0.160021	-0.000716814	-0.0716498	0.0314992	-0.0594865	-0.0490814	-0.0298131	-0.143025	-0.0472331	-0.159399	-0.0954264	-0.029732	-0.0981223	-0.122287	-0.169001	-0.150662	-0.194698	-0.0810721	-0.0789081	-0.197214	-0.308965	-0.186791	-0.179415	0.0951919	0.0457904	0.0287221	-0.100025	-0.0305705	-0.0802606	-0.0487298	-0.151527	-0.227834	-0.104704	-0.107364	-0.0270451	-0.0309853	0.0214548	-0.0576832	0.617528	0.539346
GLUCONEOGENESIS	0.47467	-0.170687	-0.0843811	-0.241683	-0.0276492	-0.178658	-0.0764556	-0.0745712	-0.221486	-0.215554	0.0155129	-0.118283	-0.0214728	-0.101873	-0.0678899	-0.0632284	-0.205419	-0.00246602	-0.161139	-0.133296	-0.0579537	-0.0476208	-0.0460068	-0.14563	-0.0821721	-0.146604	-0.0736424	0.0077497	-0.185123	-0.318811	-0.150553	-0.104948	0.0546807	0.100052	0.0542118	-0.0948223	-0.0307328	-0.0653563	-0.0278205	-0.175583	-0.205194	-0.107626	-0.0444289	-0.00588328	0.0157203	0.0113293	-0.0726777	0.621522	0.572473
IRE1ALPHA_ACTIVATES_CHAPERONES	0.466267	-0.155107	-0.0118883	-0.128454	0.00258323	-0.120519	-0.0315173	0.0336001	-0.135992	-0.0835246	0.0848861	0.00800216	0.0730474	-0.0546537	-0.00154633	0.0224376	-0.0877353	-0.001907	-0.142267	-0.120393	-0.0638505	-0.033014	-0.0179294	-0.0995199	-0.0606406	-0.0897369	-0.0360616	0.0101481	-0.0937763	-0.19578	-0.0562406	0.0195343	0.0703514	0.114947	0.105525	0.0105178	0.0784392	0.0501995	0.0017988	-0.0710096	-0.127516	-0.0995199	-0.0309943	0.0058923	0.0540045	0.0368009	-0.0127178	0.596943	0.540897
NONSENSE_MEDIATED_DECAY_(NMD)_ENHANCED_BY_THE_EXON_JUNCTION_COMPLEX_(EJC)	0.43829	-0.340755	-0.390389	-0.417665	-0.191298	-0.244353	-0.329542	-0.365077	-0.347824	-0.443339	-0.28569	-0.351806	-0.384206	-0.351263	-0.289682	-0.363686	-0.355455	-0.315194	-0.372974	-0.392704	-0.275477	-0.352034	-0.374327	-0.385359	-0.41293	-0.448331	-0.454124	-0.322968	-0.588756	-0.543342	-0.443225	-0.3487	-0.310326	-0.320882	-0.405118	-0.388875	-0.355388	-0.395639	-0.332409	-0.350129	-0.423962	-0.316566	-0.4081	-0.268303	-0.336334	-0.312841	-0.368211	0.66639	0.596835
SIGNALING_BY_INTERLEUKINS	-0.241873	0.531736	0.556044	0.621964	0.657201	0.588937	0.593364	0.677686	0.588459	0.572166	0.613092	0.603562	0.690328	0.606095	0.621261	0.67481	0.650952	0.564421	0.481144	0.561572	0.580452	0.54408	0.556315	0.5835	0.594175	0.557343	0.477213	0.550707	0.547118	0.443221	0.601028	0.471533	0.618935	0.544846	0.691635	0.674467	0.720497	0.667074	0.59193	0.570723	0.570958	0.506318	0.55856	0.580587	0.657778	0.591524	0.598702	-0.0578185	-0.132917
G_PROTEIN_ACTIVATION	-0.367491	0.611307	0.531267	0.606826	0.582057	0.616798	0.604148	0.571652	0.651124	0.608097	0.613119	0.548714	0.589838	0.506399	0.586565	0.608647	0.610333	0.478448	0.44066	0.58964	0.518536	0.442707	0.467881	0.561869	0.581714	0.548732	0.548885	0.505579	0.587873	0.49769	0.58286	0.517364	0.614778	0.418597	0.608367	0.722841	0.703257	0.679093	0.528842	0.648608	0.64456	0.423384	0.48604	0.50264	0.579055	0.481757	0.491856	-0.162645	-0.219972
SIGNALING_BY_RETINOIC_ACID	-0.355012	0.54004	0.575565	0.569804	0.707774	0.618691	0.632189	0.64089	0.565052	0.584564	0.619548	0.586782	0.701156	0.666046	0.650682	0.686252	0.588973	0.586133	0.523215	0.554881	0.617772	0.547939	0.54985	0.533233	0.531204	0.501287	0.521358	0.555684	0.512639	0.35998	0.512305	0.426243	0.656056	0.602335	0.646065	0.520979	0.583572	0.538327	0.594725	0.488916	0.491486	0.559281	0.546361	0.597385	0.630467	0.618899	0.611126	-0.0487208	-0.150337
PEPTIDE_HORMONE_METABOLISM	-0.34366	0.588062	0.57974	0.626229	0.618583	0.599288	0.587341	0.67124	0.594698	0.603381	0.581399	0.60697	0.698731	0.605473	0.607303	0.670978	0.630341	0.519699	0.47843	0.541762	0.554385	0.49255	0.488375	0.507445	0.526741	0.483101	0.537191	0.483452	0.561526	0.421482	0.552212	0.432248	0.630611	0.546514	0.707188	0.639772	0.679805	0.648987	0.575232	0.583283	0.541176	0.469558	0.499772	0.537714	0.607177	0.566359	0.574402	-0.10841	-0.200586
FCGAMMA_RECEPTOR_(FCGR)_DEPENDENT_PHAGOCYTOSIS	-0.235345	0.543746	0.564745	0.584221	0.664955	0.609125	0.569659	0.629809	0.62466	0.570886	0.612614	0.606889	0.662232	0.582706	0.617222	0.627996	0.625445	0.515389	0.449749	0.555558	0.580642	0.481748	0.487717	0.554187	0.526488	0.494272	0.487501	0.549877	0.532024	0.396479	0.557875	0.461425	0.635949	0.449388	0.628204	0.623263	0.668282	0.606402	0.526046	0.549733	0.583013	0.426306	0.496707	0.552194	0.611144	0.535622	0.56085	0.0481798	-0.0366296
MITOTIC_METAPHASE_AND_ANAPHASE	0.394922	-0.0931424	0.0559726	-0.0835048	0.173923	0.00102863	0.0724956	0.111621	-0.0715689	-0.0385877	0.129052	0.0592531	0.0886572	0.0461681	0.0888889	0.103679	-0.0452692	0.122	-0.00629228	-0.00958206	0.116996	0.0671393	0.0757854	-0.0366231	0.0268186	-0.038597	-0.0122602	0.0624131	-0.109193	-0.23945	0.00713558	-0.0993884	0.116755	0.202734	0.0730887	0.0136966	0.0802057	0.0462515	0.123807	-0.0539246	-0.0694931	0.0393476	0.0650542	0.15171	0.14387	0.152071	0.0816884	0.62023	0.521008
POU5F1_(OCT4)_SOX2_NANOG_ACTIVATE_GENES_RELATED_TO_PROLIFERATION	0.471226	-0.190127	-0.0734892	-0.169272	-0.0135473	-0.112143	-0.107743	-0.0192097	-0.173023	-0.173122	-0.0316796	-0.0607578	-0.0638144	-0.128138	-0.112558	-0.0540405	-0.143016	-0.0491175	-0.151374	-0.155386	-0.0404256	-0.0745712	-0.0908009	-0.164908	-0.125857	-0.16241	-0.143412	-0.146433	-0.21137	-0.236697	-0.151509	-0.171012	-0.0210491	0.0029439	-0.0288123	-0.141339	-0.0720555	-0.0966526	-0.0145572	-0.212181	-0.134901	-0.114045	-0.1163	-0.0242139	0.00972432	-0.0130875	-0.0557176	0.632622	0.556513
ADP_SIGNALLING_THROUGH_P2Y_PURINOCEPTOR_12	-0.363677	0.606212	0.525208	0.601488	0.574276	0.611947	0.59587	0.565836	0.647977	0.604075	0.603264	0.542267	0.582634	0.499808	0.5757	0.602822	0.603634	0.469477	0.434213	0.584555	0.510376	0.434141	0.458341	0.554944	0.57433	0.541744	0.54756	0.494867	0.585528	0.493199	0.576043	0.510583	0.609801	0.410301	0.60358	0.714501	0.694619	0.671375	0.519618	0.639871	0.639123	0.412186	0.479016	0.493857	0.571445	0.474959	0.484769	-0.16223	-0.218186
PROCESSING_OF_CAPPED_INTRONLESS_PRE_MRNA	0.222271	0.0145211	0.0656268	-0.0402813	0.235516	0.122945	0.073958	0.11868	0.0422289	0.0141334	0.0877804	0.0319861	0.160508	0.0730834	0.0707301	0.131348	0.0115366	0.0370805	-0.0594144	-0.0230327	0.0893853	-0.0224647	-0.0283975	-0.0379731	-0.0185966	-0.0705317	-0.0542479	-0.00393571	-0.118815	-0.264243	-0.0272705	-0.131601	0.188215	0.0883123	0.0822532	-0.0479183	0.04176	-0.00834479	0.0416428	-0.102946	-0.0551766	-0.0451683	-0.021563	0.07449	0.0915943	0.0841467	0.047729	0.615995	0.490368
POST_ELONGATION_PROCESSING_OF_INTRONLESS_PRE_MRNA	0.223362	0.011735	0.0704506	-0.0398215	0.233442	0.121737	0.073381	0.123278	0.0401912	0.0145662	0.0853098	0.0345378	0.163916	0.0751933	0.0724162	0.133215	0.0144039	0.0404346	-0.0552037	-0.0203368	0.0905033	-0.0194892	-0.0261975	-0.0367649	-0.015026	-0.0681243	-0.0531389	-0.00139305	-0.116976	-0.260708	-0.0252057	-0.135766	0.19019	0.0867525	0.0845885	-0.0460158	0.0442847	-0.00582918	0.0408674	-0.103217	-0.0569619	-0.0409305	-0.0176679	0.0757343	0.0933616	0.0868246	0.05047	0.613101	0.488565
SIGNALING_BY_FGFR4_MUTANTS	0.397336	-0.0808647	-0.12647	-0.14389	0.110601	0.0140342	-0.0443568	-0.0947952	-0.0176769	-0.0990781	-0.012799	-0.017758	-0.06193	-0.0929468	-0.114442	-0.0888714	-0.0627144	-0.0629669	-0.19917	-0.0513446	0.0029439	-0.128923	-0.117544	-0.0671145	-0.0918107	-0.125992	-0.129788	-0.0943534	-0.125028	-0.154394	-0.087609	-0.1317	0.108113	-0.107274	0.00375538	-0.0207876	0.0534725	-0.0177671	-0.0539864	-0.0661768	-0.0815229	-0.223488	-0.117688	-0.0363952	-0.0178843	-0.0540225	-0.0646169	0.592507	0.59166
SIGNAL_AMPLIFICATION	-0.375254	0.600406	0.546298	0.597638	0.547984	0.581354	0.596754	0.560454	0.624146	0.598711	0.630837	0.54848	0.61898	0.511827	0.575006	0.591678	0.593661	0.490837	0.463517	0.612262	0.517282	0.468674	0.49163	0.599152	0.620765	0.587584	0.564908	0.553763	0.631729	0.506237	0.604283	0.543773	0.637346	0.454987	0.638158	0.711787	0.693366	0.673142	0.55141	0.626932	0.628763	0.414115	0.524144	0.520546	0.586647	0.496139	0.495264	-0.222514	-0.246814
CLEAVAGE_OF_GROWING_TRANSCRIPT_IN_THE_TERMINATION_REGION	0.250051	-0.00928251	0.0318869	-0.0502716	0.222424	0.101494	0.0512544	0.10364	0.0209679	0.0236548	0.0711088	0.0320402	0.138201	0.0787548	0.0502265	0.111341	-0.00872349	0.0448166	-0.0566914	-0.0392174	0.0667087	-0.0190384	-0.0358813	-0.0496946	-0.0284336	-0.0796745	-0.0344476	-0.0190654	-0.124613	-0.268273	-0.0516602	-0.157289	0.170435	0.0970223	0.0726146	-0.0802516	0.0226991	-0.0245385	0.0257016	-0.124847	-0.073949	-0.038496	-0.0385141	0.06523	0.0796384	0.0775196	0.0356288	0.614823	0.488069
POST_ELONGATION_PROCESSING_OF_THE_TRANSCRIPT	0.247724	-0.00711855	0.0265311	-0.0502175	0.225183	0.104064	0.0519307	0.101494	0.0220229	0.0237901	0.0691612	0.0312468	0.135388	0.0817032	0.0459527	0.109159	-0.00901201	0.0445191	-0.0563668	-0.0407412	0.0660055	-0.0206073	-0.036819	-0.0506413	-0.0294435	-0.0794942	-0.0322296	-0.0179203	-0.122882	-0.268408	-0.0534454	-0.160724	0.167252	0.0950747	0.0723982	-0.0792507	0.0239975	-0.0219958	0.0247549	-0.12207	-0.075554	-0.0372518	-0.0397403	0.0645628	0.0786917	0.0758064	0.0332394	0.612731	0.486419
SYNTHESIS_OF_DNA	0.489998	-0.214895	-0.124351	-0.215292	0.0365665	-0.1306	-0.0372427	-0.0138268	-0.211	-0.196952	0.00134797	-0.0678178	-0.0970764	-0.0580889	-0.0743548	-0.0218876	-0.176043	0.0776278	-0.0675653	-0.10364	0.0354214	0.026441	0.0357731	-0.113901	-0.0472421	-0.113072	-0.145558	-0.0437256	-0.231558	-0.327647	-0.0741113	-0.188378	-0.0296779	0.141889	-0.0576652	-0.120952	-0.0624079	-0.110286	-0.00260127	-0.175376	-0.186962	-0.0136104	-0.00817348	0.0994928	0.0535536	0.0836508	-0.000464351	0.631964	0.548858
VESICLE_MEDIATED_TRANSPORT	-0.272619	0.545495	0.572175	0.59743	0.674269	0.583301	0.629114	0.672349	0.561292	0.564412	0.64309	0.554214	0.731614	0.604625	0.646697	0.679688	0.610405	0.553123	0.481721	0.537561	0.574114	0.531988	0.524622	0.536668	0.568054	0.511882	0.504127	0.558614	0.501296	0.380015	0.547344	0.470937	0.667444	0.625111	0.695178	0.574195	0.650556	0.593418	0.600469	0.489385	0.531222	0.48613	0.523504	0.580128	0.639375	0.592994	0.59019	0.0260172	-0.0921624
CELLULAR_RESPONSES_TO_STRESS	-0.233559	0.527715	0.604427	0.588432	0.692681	0.631657	0.601803	0.640078	0.613849	0.593274	0.573753	0.61586	0.655641	0.54655	0.640439	0.681248	0.621901	0.477312	0.449343	0.561653	0.56342	0.46486	0.486942	0.501963	0.521141	0.48155	0.461001	0.490278	0.482181	0.375245	0.544449	0.372477	0.599441	0.49383	0.59303	0.641837	0.690823	0.63493	0.577513	0.585321	0.582878	0.444113	0.502044	0.539517	0.600622	0.555089	0.536668	0.0520208	-0.0577012
RNA_POLYMERASE_II_TRANSCRIPTION_TERMINATION	0.243559	-0.0027816	0.036314	-0.0459798	0.227708	0.106724	0.0554651	0.105804	0.0251606	0.0287672	0.0749318	0.0334648	0.138408	0.082659	0.0534364	0.115182	-0.00506278	0.0485946	-0.0524356	-0.0377477	0.0718842	-0.015549	-0.0317787	-0.0460068	-0.0246106	-0.07614	-0.0312377	-0.0163334	-0.120303	-0.265451	-0.0503798	-0.155224	0.170273	0.101287	0.0765368	-0.0770868	0.0254491	-0.0212204	0.0295877	-0.119203	-0.0700088	-0.0305345	-0.0366837	0.0694858	0.0831819	0.0808286	0.0376485	0.609963	0.482524
G_ALPHA_(Z)_SIGNALLING_EVENTS	-0.24685	0.544575	0.504659	0.566143	0.638194	0.606871	0.594383	0.59422	0.649672	0.642287	0.62695	0.605049	0.603769	0.550689	0.576701	0.629177	0.59862	0.506895	0.432446	0.579253	0.552402	0.462336	0.493091	0.566522	0.564944	0.534874	0.539418	0.522575	0.592435	0.486031	0.596051	0.462065	0.63658	0.416333	0.608178	0.666668	0.690111	0.629601	0.504813	0.576323	0.603381	0.407398	0.503875	0.548101	0.599991	0.519347	0.526263	-0.0132498	-0.0652841
O_LINKED_GLYCOSYLATION_OF_MUCINS	-0.529482	0.676307	0.500944	0.670933	0.591759	0.656507	0.53821	0.557388	0.726745	0.62485	0.464202	0.535631	0.510177	0.556486	0.524739	0.57075	0.687253	0.482253	0.510313	0.602471	0.536596	0.488195	0.500476	0.576088	0.517246	0.526903	0.56131	0.483425	0.614156	0.595086	0.604779	0.517859	0.468665	0.410392	0.5669	0.649194	0.641539	0.58973	0.503045	0.659707	0.663747	0.472028	0.487636	0.51217	0.541411	0.493975	0.517021	-0.53573	-0.569019
YAP1_AND_WWTR1_(TAZ)_STIMULATED_GENE_EXPRESSION	-0.400879	0.497103	0.669842	0.666794	0.473597	0.484661	0.52143	0.622478	0.517346	0.612082	0.501675	0.598386	0.640538	0.518446	0.621288	0.634876	0.652837	0.449992	0.523549	0.490206	0.474102	0.510754	0.51666	0.485409	0.528634	0.54114	0.533179	0.45835	0.585132	0.60037	0.57048	0.546784	0.481288	0.546253	0.62099	0.646579	0.651665	0.681068	0.52858	0.624732	0.589361	0.520934	0.523405	0.450055	0.570777	0.463869	0.543755	-0.356428	-0.368447
SIGNALING_BY_FGFR3_MUTANTS	0.398724	-0.0809819	-0.129879	-0.144981	0.107869	0.0108965	-0.0470167	-0.0986723	-0.0189122	-0.101522	-0.0103465	-0.0172171	-0.0653653	-0.0939026	-0.118049	-0.0918107	-0.0642833	-0.0671235	-0.202867	-0.0558619	-0.00134797	-0.132286	-0.120213	-0.0701891	-0.0964182	-0.130528	-0.131312	-0.0921714	-0.126633	-0.157379	-0.0902779	-0.130474	0.105606	-0.110141	0.00426031	-0.0232221	0.0523364	-0.0200843	-0.0566193	-0.0676014	-0.0816311	-0.229755	-0.119888	-0.03901	-0.0216983	-0.0551135	-0.0683768	0.592724	0.591606
ZBP1(DAI)_MEDIATED_INDUCTION_OF_TYPE_I_IFNS	-0.226761	0.501954	0.523017	0.58707	0.548128	0.522539	0.543493	0.643622	0.542141	0.563158	0.53252	0.646967	0.592597	0.561788	0.497049	0.591579	0.629241	0.566161	0.507851	0.605464	0.570949	0.566828	0.573185	0.582995	0.577107	0.575881	0.571327	0.507977	0.606294	0.542817	0.604869	0.407786	0.590479	0.488943	0.725771	0.618655	0.67316	0.634759	0.564908	0.528048	0.585817	0.452237	0.59917	0.575872	0.672222	0.60394	0.627032	-0.132493	-0.138967
SIGNALING_BY_FGFR2_MUTANTS	0.397669	-0.0817393	-0.125956	-0.142916	0.108663	0.0104817	-0.045583	-0.0969862	-0.0195253	-0.0987264	-0.00968825	-0.016081	-0.0636972	-0.0931813	-0.11419	-0.0902419	-0.0623357	-0.067962	-0.201452	-0.054302	-0.000653698	-0.131069	-0.119212	-0.0691612	-0.0949755	-0.12849	-0.130302	-0.0896648	-0.124946	-0.152113	-0.0895476	-0.128806	0.104308	-0.108834	0.002457	-0.0199851	0.0552397	-0.0160269	-0.053734	-0.0642472	-0.0792237	-0.227518	-0.119068	-0.0395961	-0.0222573	-0.0538963	-0.0682686	0.592228	0.590488
SPHINGOLIPID_DE_NOVO_BIOSYNTHESIS	-0.283223	0.54508	0.606167	0.581399	0.614219	0.570002	0.532764	0.635336	0.602029	0.588576	0.527706	0.601902	0.675874	0.593842	0.544314	0.621387	0.601542	0.490377	0.447612	0.556189	0.521024	0.457043	0.457007	0.497671	0.47972	0.472146	0.574546	0.455709	0.584311	0.443996	0.541879	0.411753	0.613696	0.468079	0.680536	0.59349	0.637788	0.612758	0.538778	0.525515	0.570345	0.402971	0.493993	0.494615	0.610396	0.53427	0.562203	-0.0577463	-0.129563
ANCHORING_OF_THE_BASAL_BODY_TO_THE_PLASMA_MEMBRANE	0.220458	0.0520028	0.116922	0.0767532	0.290508	0.178964	0.130762	0.190848	0.158632	0.146225	0.163844	0.188522	0.219557	0.165575	0.151951	0.179343	0.14206	0.0877353	-0.0187949	0.00718166	0.111539	0.010076	-0.011753	0.00223159	-0.0213015	-0.0557988	0.0565561	0.047765	0.00413408	-0.138742	0.0742375	-0.0485946	0.191362	0.0979149	0.166125	0.0427609	0.135613	0.0665915	0.0369452	-0.0157293	0.0141875	0.004639	0.0356558	0.104443	0.138796	0.136515	0.12831	0.532304	0.459441
SIGNALING_BY_FGFR3_IN_DISEASE	0.397498	-0.0843811	-0.128914	-0.147839	0.104019	0.00837184	-0.049956	-0.102703	-0.0214368	-0.102198	-0.0169285	-0.0224466	-0.0684039	-0.0978157	-0.119482	-0.0960575	-0.0659604	-0.0709826	-0.206005	-0.0580258	-0.00513491	-0.136334	-0.123892	-0.0742826	-0.0994658	-0.133052	-0.133142	-0.0994748	-0.129473	-0.156784	-0.0945788	-0.13344	0.102567	-0.1129	0.000437301	-0.0272795	0.0489101	-0.0232581	-0.0599554	-0.0698375	-0.0839033	-0.231188	-0.12491	-0.0444469	-0.0247729	-0.0607037	-0.0718211	0.590929	0.589
ABORTIVE_ELONGATION_OF_HIV_1_TRANSCRIPT_IN_THE_ABSENCE_OF_TAT	0.487068	-0.1813	-0.0757703	-0.179316	-0.00382751	-0.138264	-0.0573045	-0.016667	-0.208277	-0.189739	-0.0029439	-0.107058	-0.0467011	-0.10502	-0.0481798	-0.0443027	-0.158794	-0.00882267	-0.149183	-0.15379	-0.0450601	-0.0457904	-0.053202	-0.167829	-0.100953	-0.170417	-0.113225	-0.0745351	-0.22677	-0.307188	-0.130636	-0.180137	0.00481031	0.083245	-0.00752429	-0.137065	-0.069044	-0.103072	0.000861078	-0.220576	-0.180777	-0.053202	-0.0678719	0.00684805	0.0247458	0.013926	-0.0500282	0.636851	0.542691
ENDOSOMAL_SORTING_COMPLEX_REQUIRED_FOR_TRANSPORT_(ESCRT)	-0.488439	0.559525	0.567117	0.645317	0.703329	0.679336	0.634723	0.69021	0.62714	0.650484	0.566441	0.574204	0.652332	0.617158	0.681068	0.676478	0.638897	0.510367	0.503658	0.531249	0.592336	0.489746	0.493298	0.519915	0.52363	0.492929	0.462687	0.461948	0.439154	0.425512	0.553051	0.406046	0.492577	0.505381	0.524279	0.53023	0.55847	0.52574	0.566062	0.544503	0.554385	0.554268	0.495219	0.559209	0.577116	0.537858	0.586115	-0.189838	-0.271303
EUKARYOTIC_TRANSLATION_INITIATION	0.420806	-0.32532	-0.385568	-0.406434	-0.170811	-0.226748	-0.327514	-0.368032	-0.344717	-0.425704	-0.247281	-0.362056	-0.370139	-0.333235	-0.263269	-0.354131	-0.356051	-0.299242	-0.362987	-0.389389	-0.257989	-0.335851	-0.351506	-0.362439	-0.388203	-0.426497	-0.441133	-0.305198	-0.574766	-0.525177	-0.443592	-0.30849	-0.292179	-0.281628	-0.379572	-0.396383	-0.360891	-0.404103	-0.292188	-0.358393	-0.427781	-0.281118	-0.396403	-0.248917	-0.326731	-0.298732	-0.352133	0.651502	0.576637
MITOTIC_ANAPHASE	0.381007	-0.0849762	0.0474134	-0.0858689	0.175673	0.0056218	0.0754548	0.110682	-0.0689448	-0.0494601	0.134495	0.0598742	0.0915493	0.0554561	0.0843811	0.1108	-0.0511462	0.131565	0.00579312	-0.00343079	0.127083	0.0765097	0.0831188	-0.0306517	0.0314632	-0.0345107	-0.0191827	0.073958	-0.100791	-0.239474	0.0145121	-0.0898451	0.128346	0.218069	0.07779	0.00738002	0.076654	0.0370444	0.114595	-0.0637153	-0.0690801	0.033014	0.0615423	0.161211	0.144684	0.163582	0.0950747	0.607944	0.51006
INTEGRIN_ALPHAIIB_BETA3_SIGNALING	-0.35677	0.566477	0.546568	0.59459	0.560922	0.524405	0.548507	0.54068	0.563609	0.536749	0.692933	0.572274	0.637157	0.612506	0.659464	0.570633	0.609278	0.543043	0.497933	0.54875	0.539607	0.536497	0.528742	0.594861	0.542565	0.544846	0.430958	0.650538	0.553069	0.47128	0.516985	0.680986	0.569939	0.498267	0.607087	0.630764	0.669815	0.616347	0.51419	0.568487	0.562942	0.477799	0.492289	0.532683	0.568668	0.507184	0.537362	-0.195384	-0.21008
SIGNALING_BY_FGFR2_IN_DISEASE	0.394631	-0.0764376	-0.121691	-0.138976	0.111422	0.0148277	-0.043915	-0.0943895	-0.0156031	-0.0958772	-0.00912923	-0.0147014	-0.0595857	-0.0902148	-0.109871	-0.0876181	-0.0579627	-0.0645718	-0.198458	-0.0507224	0.00195208	-0.127967	-0.117147	-0.0674751	-0.0937854	-0.127237	-0.126407	-0.0884656	-0.12171	-0.152826	-0.0861934	-0.128688	0.108681	-0.10658	0.00645132	-0.0184072	0.057593	-0.01444	-0.0509929	-0.0623267	-0.0765458	-0.224804	-0.116354	-0.0362509	-0.0178121	-0.0524356	-0.0644005	0.589883	0.588657
MAP_KINASE_ACTIVATION_IN_TLR_CASCADE	-0.363984	0.520285	0.575565	0.590136	0.620008	0.604743	0.595284	0.674567	0.608539	0.652215	0.569587	0.528607	0.727944	0.560904	0.589938	0.606501	0.61008	0.502243	0.434348	0.511313	0.53326	0.438307	0.437306	0.536975	0.578883	0.528481	0.495553	0.447251	0.537813	0.407389	0.541861	0.388337	0.647688	0.466583	0.658418	0.560246	0.58276	0.557568	0.554124	0.472001	0.527796	0.441165	0.491116	0.513811	0.600793	0.503523	0.56324	-0.093064	-0.175746
RIBOSOMAL_SCANNING_AND_START_CODON_RECOGNITION	0.439362	-0.36392	-0.393972	-0.440931	-0.213597	-0.277227	-0.3598	-0.384271	-0.381971	-0.466348	-0.270581	-0.377066	-0.392241	-0.360314	-0.303068	-0.374641	-0.379898	-0.326619	-0.385407	-0.404756	-0.292591	-0.350783	-0.362784	-0.371747	-0.38574	-0.422221	-0.45405	-0.32349	-0.597917	-0.514361	-0.461696	-0.308658	-0.314465	-0.307234	-0.392106	-0.389176	-0.365525	-0.400636	-0.336122	-0.35228	-0.431914	-0.312679	-0.416135	-0.284467	-0.346356	-0.337141	-0.385001	0.644947	0.554755
TRANSLATION_INITIATION_COMPLEX_FORMATION	0.412862	-0.373433	-0.387102	-0.445457	-0.222433	-0.281735	-0.365733	-0.386164	-0.3895	-0.463959	-0.286712	-0.386813	-0.393729	-0.374569	-0.304501	-0.382972	-0.385758	-0.34742	-0.397146	-0.417109	-0.308081	-0.367112	-0.385253	-0.385425	-0.395965	-0.434033	-0.470261	-0.343895	-0.612271	-0.525587	-0.47064	-0.313428	-0.32322	-0.318576	-0.408146	-0.41435	-0.392358	-0.427586	-0.345427	-0.370412	-0.435124	-0.332597	-0.427694	-0.300552	-0.363136	-0.355661	-0.391971	0.626977	0.535965
XBP1(S)_ACTIVATES_CHAPERONE_GENES	0.44387	-0.120285	0.0147826	-0.0851475	0.0447355	-0.087023	0.00648739	0.070108	-0.100818	-0.0414174	0.120249	0.0530126	0.108365	-0.0101571	0.0403625	0.0593422	-0.0459617	0.0365304	-0.104659	-0.0751212	-0.0175597	0.00702838	0.0250434	-0.063003	-0.0315263	-0.0594414	-0.0086784	0.0362239	-0.0653743	-0.173356	-0.0178662	0.0544282	0.107815	0.154494	0.146784	0.0484413	0.115993	0.0833532	0.0408403	-0.033005	-0.0900976	-0.0613259	0.0114735	0.0518044	0.0957059	0.0778171	0.0310484	0.566242	0.50429
LIPID_DIGESTION_MOBILIZATION_AND_TRANSPORT	-0.37447	0.498249	0.603453	0.58881	0.580669	0.517165	0.598061	0.569407	0.527534	0.540734	0.660573	0.523783	0.603363	0.523774	0.688281	0.603174	0.552492	0.489566	0.505047	0.500097	0.518626	0.485463	0.488511	0.531772	0.574339	0.554025	0.415405	0.5713	0.504407	0.451047	0.518139	0.660925	0.509429	0.569335	0.575304	0.616834	0.661664	0.640304	0.61568	0.579001	0.616843	0.469107	0.490584	0.499529	0.581282	0.486419	0.51996	-0.177161	-0.234064
DNA_REPLICATION	0.478358	-0.199937	-0.135126	-0.19862	0.0590898	-0.117282	-0.0277393	-0.00236684	-0.188134	-0.174907	0.0256475	-0.0622906	-0.0983928	-0.0329509	-0.0590176	-0.0151973	-0.157694	0.100079	-0.0482609	-0.0850844	0.0588373	0.0412821	0.0523003	-0.0939116	-0.0332033	-0.0989428	-0.135415	-0.0185966	-0.209044	-0.310191	-0.0549422	-0.168054	-0.0344566	0.158443	-0.044997	-0.105831	-0.0436625	-0.100755	0.00892185	-0.161671	-0.171706	0.00636116	0.00538737	0.123342	0.0631382	0.0980682	0.0159097	0.6055	0.523017
SEPARATION_OF_SISTER_CHROMATIDS	0.353263	-0.0689629	0.0678448	-0.0552127	0.199189	0.0310574	0.0892591	0.140816	-0.0446814	-0.0251336	0.137443	0.0773392	0.113658	0.0818745	0.104019	0.12776	-0.0227712	0.146316	0.0290107	0.0107973	0.145621	0.0933616	0.0986994	-0.00929153	0.0512093	-0.0145932	-0.0190384	0.0784392	-0.0911976	-0.219656	0.0295697	-0.0828032	0.148552	0.235219	0.0977436	0.00792102	0.0847508	0.039037	0.123937	-0.0629669	-0.0490814	0.0543561	0.0742916	0.17653	0.160363	0.176746	0.118923	0.588441	0.488511
PROGRAMMED_CELL_DEATH	-0.158901	0.485006	0.482726	0.565888	0.627699	0.537383	0.598304	0.640895	0.506867	0.492373	0.59545	0.561829	0.619878	0.565416	0.588036	0.640691	0.597303	0.566426	0.500389	0.55613	0.591419	0.554036	0.576147	0.555732	0.58457	0.522945	0.435205	0.522231	0.457075	0.370809	0.55967	0.421527	0.576138	0.584608	0.613437	0.636846	0.674247	0.613669	0.594143	0.550718	0.52339	0.497276	0.553146	0.61189	0.63287	0.618145	0.582485	0.0258827	-0.0600778
MEMBRANE_TRAFFICKING	-0.2628	0.527841	0.547316	0.578766	0.678895	0.5945	0.625273	0.665839	0.565106	0.566125	0.628447	0.532142	0.707784	0.593499	0.642819	0.66353	0.596276	0.533278	0.457458	0.505822	0.558831	0.490945	0.478466	0.505922	0.534657	0.475482	0.481189	0.538832	0.463959	0.333886	0.530023	0.429966	0.628952	0.577937	0.643306	0.543845	0.614544	0.55847	0.575809	0.467475	0.504398	0.474039	0.486166	0.565133	0.614408	0.565223	0.569831	0.0712711	-0.0518856
EXTRACELLULAR_MATRIX_ORGANIZATION	-0.457817	0.57118	0.544574	0.601631	0.444685	0.446956	0.493634	0.534844	0.503049	0.504671	0.633445	0.553248	0.655009	0.564507	0.634612	0.547484	0.560356	0.475952	0.49798	0.523038	0.470948	0.51251	0.503623	0.552599	0.537355	0.545575	0.442489	0.612872	0.600612	0.511389	0.520971	0.67763	0.523835	0.515791	0.658224	0.624159	0.616023	0.620267	0.516217	0.578593	0.542832	0.448615	0.523075	0.469076	0.528552	0.456973	0.507858	-0.406793	-0.41896
ACTIVATION_OF_THE_MRNA_UPON_BINDING_OF_THE_CAP_BINDING_COMPLEX_AND_EIFS_AND_SUBSEQUENT_BINDING_TO_43S	0.420274	-0.373568	-0.391502	-0.440011	-0.224318	-0.283619	-0.366589	-0.384974	-0.391827	-0.469747	-0.285567	-0.379916	-0.391078	-0.373099	-0.302671	-0.387841	-0.380781	-0.341073	-0.388914	-0.41004	-0.303392	-0.357104	-0.376507	-0.375768	-0.38822	-0.424953	-0.459766	-0.337259	-0.606681	-0.51547	-0.468016	-0.308902	-0.320362	-0.311417	-0.399382	-0.403945	-0.384135	-0.415892	-0.33578	-0.362216	-0.43378	-0.322517	-0.421617	-0.295837	-0.355039	-0.352172	-0.387787	0.625923	0.538327
RNA_POLYMERASE_I_CHAIN_ELONGATION	-0.214841	0.508077	0.508807	0.563699	0.642188	0.572698	0.5912	0.586926	0.555837	0.536307	0.649023	0.612488	0.564565	0.51345	0.609143	0.633505	0.576701	0.502856	0.446079	0.549327	0.57882	0.500422	0.525271	0.488339	0.497329	0.488339	0.500782	0.555386	0.494552	0.41655	0.50713	0.437135	0.542303	0.498826	0.586971	0.612993	0.685927	0.657291	0.623326	0.593337	0.563456	0.486951	0.502243	0.547208	0.606609	0.576458	0.529202	0.0823524	0.00714559
O_LINKED_GLYCOSYLATION	-0.488267	0.648302	0.492316	0.630386	0.539842	0.584636	0.507671	0.525704	0.676451	0.592688	0.464969	0.475924	0.507031	0.518626	0.516065	0.546893	0.654586	0.466438	0.474706	0.554412	0.494389	0.469278	0.474607	0.535135	0.49686	0.496797	0.58634	0.495147	0.626554	0.580155	0.568072	0.529473	0.45405	0.408796	0.578261	0.660834	0.641034	0.603607	0.464996	0.637355	0.637193	0.437585	0.452616	0.473327	0.515759	0.470613	0.4788	-0.516128	-0.553376
SRP_DEPENDENT_COTRANSLATIONAL_PROTEIN_TARGETING_TO_MEMBRANE	0.36106	-0.231498	-0.292892	-0.312603	-0.0655732	-0.137809	-0.21176	-0.246854	-0.256297	-0.348086	-0.148948	-0.253702	-0.26359	-0.234816	-0.171106	-0.231489	-0.259466	-0.203188	-0.276351	-0.287814	-0.152729	-0.234668	-0.255806	-0.280558	-0.303614	-0.345695	-0.369178	-0.214438	-0.502576	-0.469308	-0.351886	-0.247984	-0.201436	-0.189167	-0.294959	-0.29811	-0.253165	-0.298323	-0.210027	-0.252572	-0.331007	-0.199657	-0.291372	-0.147762	-0.225975	-0.188898	-0.259948	0.640728	0.547697
CAP_DEPENDENT_TRANSLATION_INITIATION	0.399026	-0.326322	-0.38842	-0.399523	-0.152861	-0.219728	-0.322621	-0.358967	-0.334242	-0.428685	-0.258045	-0.357765	-0.364877	-0.327607	-0.257122	-0.35253	-0.347491	-0.292432	-0.363	-0.391883	-0.252384	-0.331993	-0.344184	-0.356448	-0.38842	-0.427037	-0.444112	-0.311715	-0.582407	-0.526239	-0.433848	-0.312762	-0.293956	-0.276353	-0.381122	-0.405691	-0.365302	-0.413519	-0.285932	-0.364731	-0.411829	-0.277701	-0.397999	-0.238202	-0.318526	-0.290639	-0.346268	0.641468	0.56159
APOPTOSIS	-0.154499	0.483236	0.477407	0.555463	0.624076	0.53161	0.582254	0.626476	0.502576	0.485581	0.586581	0.545742	0.610768	0.556816	0.587323	0.629589	0.588157	0.550551	0.486906	0.542823	0.57863	0.539839	0.561412	0.541294	0.568196	0.503744	0.423964	0.517218	0.444287	0.359411	0.546548	0.415921	0.570448	0.574886	0.606005	0.631878	0.666111	0.605356	0.578047	0.542934	0.516069	0.486748	0.537012	0.598953	0.615856	0.602039	0.567566	0.0318413	-0.0595682
SIGNALING_BY_THE_B_CELL_RECEPTOR_(BCR)	0.372189	-0.070694	0.0282352	-0.0247188	0.199919	0.0505962	0.0828123	0.130645	0.00846201	0.0067128	0.070126	0.0771409	0.0972116	0.0420035	0.0733359	0.102126	0.0271623	0.0787188	-0.0198318	0.0145301	0.101431	0.0334829	0.0408403	0.00691117	0.055961	-0.00811938	-0.0216532	0.00835381	-0.0658702	-0.14802	0.047765	-0.117787	0.121087	0.112116	0.0583324	0.078295	0.128463	0.0744539	0.0569348	-0.00142912	-0.00669477	-0.0149629	0.0416608	0.124081	0.125866	0.0980772	0.0651038	0.58139	0.52363
[truncated: 65 more columns]

## Sheet: README
Tab "Cytokine_vs_gene"
Related to Figure 8 (see legend)
Pearson correlation matrix between cytokine levels (rows) and gene expression (columns)
Tab "Pathway_vs_gene"
Related to Figure 8 (see legend)
Spearman correlation matrix between Reactome pathway activity (rows) and gene expression (columns)
